# Supplementary material for: Complement C1q-dependent excitatory and inhibitory synapse elimination by astrocytes and microglia in Alzheimer’s disease mouse models
Source: Nat Aging. 2022 Sep 20;2(9):837–50. doi: 10.1038/s43587-022-00281-1 (PMC10154216; doi:10.1038/s43587-022-00281-1)
Supplement: Supplementary file 2 — Quantitative proteomics data of the hippocampal synapse proteomes from 6- and 9-month-old mice. [file 43587_2022_281_MOESM2_ESM.xlsx]

## Sheet: 6 months
Protein	P301S vs WT				P301S;C1qKO vs WT				C1qKO vs WT				P301S;C1qKO vs P301S
To	log2FC	pvalue	adj.pvalue		log2FC	pvalue	adj.pvalue		log2FC	pvalue	adj.pvalue		log2FC	pvalue	adj.pvalue
Mapt	1.40066	2.49e-05	0.177764		1.57148	1.16485e-05	0.0215003		0.213872	0.223888	0.885035		0.170818	0.272304	0.942251
Rnf182	0.691167	6.51e-05	0.177764		0.37271	0.0026471	0.826948		0.172624	0.10165	0.885035		-0.318457	0.00601639	0.942251
Cemip2	0.276633	7.34e-05	0.177764		0.228041	0.000248393	0.261984		0.106463	0.0247479	0.885035		-0.0485924	0.189402	0.942251
Fam163b	0.338975	0.000131766	0.177764		0.262955	0.000626724	0.462711		0.291525	0.00065886	0.607963		-0.07602	0.13429	0.942251
Ca12	0.894286	0.000162428	0.177764		0.561799	0.00252147	0.826948		0.383996	0.0263523	0.885035		-0.332488	0.0299832	0.942251
Ntf3	0.523919	0.000191034	0.177764		0.518706	0.000203323	0.250189		0.194311	0.0503104	0.885035		-0.00521233	0.945544	0.99344
Htr1a	0.642818	0.000197083	0.177764		0.178664	0.0897769	0.999201		0.488624	0.00193565	0.885035		-0.464154	0.00138056	0.942251
Dnajc25	0.573317	0.000204922	0.177764		0.379326	0.00232757	0.826948		0.326436	0.008938	0.885035		-0.19399	0.0488312	0.942251
Atp11a	0.448313	0.000216697	0.177764		0.181454	0.0256878	0.86361		0.256766	0.0090717	0.885035		-0.266859	0.00429135	0.942251
Ttc7b	-0.548425	0.000246237	0.179554		-0.292846	0.00820547	0.826948		-0.402329	0.00285919	0.885035		0.255579	0.0154196	0.942251
Nudt12	0.450134	0.000267519	0.179554		0.299548	0.002849	0.826948		0.108409	0.189856	0.885035		-0.150585	0.0587922	0.942251
Tmem176b	0.661726	0.000295256	0.181656		0.421263	0.00392512	0.826948		0.0603707	0.605145	0.957589		-0.240463	0.0467616	0.942251
Vangl2	0.483048	0.000321354	0.182505		0.289863	0.00570928	0.826948		0.108238	0.231212	0.885035		-0.193185	0.0346017	0.942251
Nxf7	0.244766	0.000350231	0.184697		0.139326	0.007948	0.826948		0.0309942	0.488786	0.927312		-0.10544	0.0273546	0.942251
Dlg2	0.74503	0.000434623	0.20188		0.407226	0.0114045	0.826948		0.477422	0.00912355	0.885035		-0.337804	0.0256843	0.942251
Plin5	0.35574	0.00043779	0.20188		0.345344	0.000523335	0.45973		-0.0782901	0.260601	0.886906		-0.0103952	0.860983	0.984525
Arhgap44	-0.287621	0.000466422	0.20188		-0.0791852	0.134125	0.999201		0.0251158	0.645506	0.962099		0.208436	0.00294098	0.942251
Vps13d	-0.240338	0.000510972	0.20188		-0.17672	0.00295109	0.826948		-0.0704995	0.155885	0.885035		0.0636182	0.152739	0.942251
Hspb1	-0.986653	0.000519534	0.20188		-0.866772	0.0011127	0.631927		-0.742785	0.00475458	0.885035		0.119881	0.486661	0.945615
Ntrk3	0.400067	0.000548224	0.202377		0.27003	0.00491813	0.826948		0.229238	0.0180824	0.885035		-0.130038	0.0926205	0.942251
Acbd5	0.606118	0.000658196	0.218344		0.301958	0.0232028	0.86361		0.39801	0.0112699	0.885035		-0.304159	0.0225155	0.942251
Myl12b	-0.373434	0.000667499	0.218344		-0.28137	0.00329115	0.826948		-0.359774	0.00157784	0.885035		0.0920635	0.196223	0.942251
Pnn	0.507337	0.0006802	0.218344		0.119401	0.216212	0.999201		0.180668	0.108398	0.885035		-0.387936	0.00309457	0.942251
Sgcd	0.449892	0.000779724	0.239863		0.232369	0.0225039	0.86361		0.00897805	0.922588	0.989555		-0.217524	0.029396	0.942251
Ssbp2	-0.81869	0.000837788	0.247415		-0.430152	0.0220532	0.86361		-0.307415	0.103326	0.885035		0.388539	0.033147	0.942251
Klhdc8b	-0.486461	0.000877672	0.249225		-0.114322	0.234855	0.999201		-0.362377	0.00780856	0.885035		0.372139	0.00388391	0.942251
Nrp2	0.332895	0.00104935	0.251948		0.335634	0.00100077	0.615723		0.0364003	0.616119	0.957589		0.00273923	0.966033	0.996526
Fam126b	-0.537927	0.00105699	0.251948		-0.261291	0.0353347	0.892456		-0.34554	0.0178803	0.885035		0.276636	0.0283175	0.942251
Aak1	0.290031	0.00106032	0.251948		0.172568	0.0153777	0.826948		0.18415	0.0188418	0.885035		-0.117463	0.0668012	0.942251
5031439G07Rik	-0.239252	0.00111332	0.251948		0.14241	0.0159358	0.826948		0.0503311	0.351157	0.903535		0.381662	6.33e-05	0.108659
Enah	0.838382	0.00111965	0.251948		0.550248	0.0102593	0.826948		0.356592	0.0834453	0.885035		-0.288134	0.111153	0.942251
Stox2	0.324663	0.00119307	0.251948		0.210797	0.0113604	0.826948		0.196246	0.0252053	0.885035		-0.113866	0.108435	0.942251
Mtcl1	-0.561147	0.00120708	0.251948		-0.261196	0.0450034	0.949691		-0.361693	0.019455	0.885035		0.29995	0.0266095	0.942251
Lrp1b	0.428795	0.00129123	0.251948		0.130854	0.15845	0.999201		0.121084	0.232679	0.885035		-0.29794	0.00880811	0.942251
Pi4ka	-0.47434	0.00129757	0.251948		-0.207815	0.0579634	0.961211		-0.309978	0.0193629	0.885035		0.266525	0.0228561	0.942251
Rnf128	0.540209	0.00129818	0.251948		0.600826	0.000700056	0.469865		-0.166237	0.197907	0.885035		0.0606164	0.580174	0.952884
Rhoq	0.473575	0.00141404	0.251948		0.231094	0.0419541	0.930405		0.153776	0.182802	0.885035		-0.242481	0.0350884	0.942251
Adgrl1	0.22725	0.00141745	0.251948		0.204139	0.0025709	0.826948		0.16089	0.0146067	0.885035		-0.023111	0.620754	0.959243
Fgd6	-0.271176	0.00148274	0.251948		-0.114538	0.070436	0.993537		-0.258841	0.00352363	0.885035		0.156638	0.022468	0.942251
Usp21	0.175282	0.00149253	0.251948		0.158737	0.00258516	0.826948		0.134652	0.0104818	0.885035		-0.0165452	0.6486	0.959243
Ccdc28a	-0.537823	0.00150437	0.251948		-0.144517	0.218117	0.999201		-0.317147	0.0326665	0.885035		0.393306	0.00783597	0.942251
Ptpra	0.34042	0.00150968	0.251948		0.133959	0.0881533	0.999201		0.186602	0.0430099	0.885035		-0.206461	0.0185321	0.942251
Srm	-0.226417	0.00154415	0.251948		-0.169155	0.00721997	0.826948		-0.127403	0.0396641	0.885035		0.0572616	0.245487	0.942251
Ezr	0.626464	0.00160936	0.251948		0.118965	0.376213	0.999201		0.661212	0.0022164	0.885035		-0.507499	0.00499223	0.942251
Ehhadh	0.688038	0.00162187	0.251948		0.339291	0.0440994	0.945921		0.415729	0.0313042	0.885035		-0.348747	0.0399033	0.942251
Il1rap	0.455124	0.00163588	0.251948		0.28813	0.016364	0.826948		0.3636	0.00940816	0.885035		-0.166994	0.111526	0.942251
Pnkd	0.304012	0.00169804	0.251948		0.0641036	0.333303	0.999201		0.193148	0.0265093	0.885035		-0.239908	0.00598372	0.942251
Crtac1	0.445399	0.00171506	0.251948		0.308735	0.0112899	0.826948		0.209578	0.0771775	0.885035		-0.136665	0.174937	0.942251
Vstm2a	0.366744	0.00172774	0.251948		0.286872	0.00635102	0.826948		0.0732407	0.409303	0.917201		-0.0798726	0.320142	0.942251
Ror1	0.389267	0.00174436	0.251948		0.283836	0.00902345	0.826948		0.126409	0.197321	0.885035		-0.105431	0.225738	0.942251
Chek1	-0.502549	0.00177319	0.251948		-0.212129	0.0778908	0.993537		-0.145227	0.246713	0.885035		0.29042	0.0255556	0.942251
Atp2b3	0.361367	0.00178679	0.251948		0.110004	0.180725	0.999201		0.0915367	0.305125	0.893698		-0.251362	0.0114926	0.942251
Pbxip1	0.759671	0.00187517	0.251948		0.563996	0.00880749	0.826948		0.540813	0.0177499	0.885035		-0.195674	0.252506	0.942251
Xxylt1	0.46821	0.00189093	0.251948		0.309706	0.0151186	0.826948		0.0596285	0.599014	0.957544		-0.158504	0.145761	0.942251
Myl6b	-0.408305	0.0019095	0.251948		-0.276598	0.0136954	0.826948		-0.323752	0.0111019	0.885035		0.131707	0.163535	0.942251
Tmem108	0.279207	0.00211771	0.258726		0.122179	0.0769385	0.993537		0.118593	0.115012	0.885035		-0.157028	0.0323001	0.942251
Sgce	0.421382	0.00216564	0.258726		0.186047	0.0758005	0.993537		0.193354	0.0941096	0.885035		-0.235335	0.0337037	0.942251
Pnpla6	0.324259	0.00234608	0.258726		0.147141	0.0728563	0.993537		0.201141	0.0365218	0.885035		-0.177118	0.0387146	0.942251
Rspry1	0.280441	0.00236521	0.258726		0.127217	0.0732676	0.993537		0.00653398	0.925655	0.989555		-0.153225	0.0388895	0.942251
Dzip1	-0.267659	0.00241435	0.258726		0.0156884	0.794182	0.999201		-0.284482	0.00317254	0.885035		0.283347	0.00176282	0.942251
Lrp1	0.190709	0.00242403	0.258726		0.0598223	0.190488	0.999201		0.14445	0.0165999	0.885035		-0.130886	0.0156797	0.942251
Pex11b	0.472107	0.00247891	0.258726		0.289502	0.0257039	0.86361		0.168579	0.185097	0.885035		-0.182605	0.11831	0.942251
Lrrc7	0.292965	0.00251882	0.258726		0.246052	0.00626339	0.826948		0.216357	0.0190937	0.885035		-0.0469132	0.486379	0.945615
Setd3	-0.421723	0.00254151	0.258726		-0.341535	0.00755737	0.826948		-0.258975	0.0400439	0.885035		0.080188	0.412626	0.942251
Aplp1	0.389632	0.00254432	0.258726		0.257792	0.0191109	0.85115		0.0209684	0.831815	0.981097		-0.13184	0.165152	0.942251
Fmnl2	0.288687	0.00255102	0.258726		0.140016	0.0618608	0.973711		0.103314	0.186271	0.885035		-0.148671	0.050533	0.942251
Map9	-0.398321	0.00256278	0.258726		-0.173081	0.0872254	0.999201		-0.122411	0.249006	0.885035		0.225241	0.0361377	0.942251
Hspa13	0.536689	0.00257524	0.258726		0.382272	0.0139632	0.826948		0.0178426	0.895739	0.986445		-0.154417	0.230019	0.942251
Clptm1	0.741451	0.00258768	0.258726		0.591266	0.00827833	0.826948		0.323118	0.118366	0.885035		-0.150185	0.385848	0.942251
Vdac3	0.551627	0.0026625	0.258726		0.564481	0.00234885	0.826948		-0.290128	0.0699956	0.885035		0.0128547	0.918682	0.992342
Echdc2	0.379453	0.00272715	0.258726		0.131443	0.16127	0.999201		-0.0658072	0.505714	0.932532		-0.24801	0.0212472	0.942251
Celf2	0.183252	0.00275701	0.258726		0.111913	0.0282681	0.86361		-0.0881055	0.093469	0.885035		-0.071339	0.122397	0.942251
Rab15	-0.395899	0.00275819	0.258726		-0.129312	0.184034	0.999201		-0.0304639	0.76519	0.969625		0.266586	0.0188924	0.942251
Apmap	0.541165	0.00278819	0.258726		0.441808	0.00789836	0.826948		0.219292	0.146681	0.885035		-0.0993567	0.435652	0.942251
Trim2	-0.226784	0.00279977	0.258726		-0.0920341	0.110587	0.999201		0.0169992	0.771668	0.970822		0.13475	0.0318358	0.942251
Tmeff1	0.289557	0.00281564	0.258726		0.181542	0.0258429	0.86361		0.0822262	0.291141	0.893698		-0.108015	0.137497	0.942251
Smc4	0.356803	0.00287398	0.258726		0.21379	0.0314029	0.86361		0.0702162	0.456459	0.920006		-0.143014	0.115766	0.942251
Nkain3	0.42137	0.00293403	0.258726		0.153458	0.1483	0.999201		-0.0439467	0.689797	0.968629		-0.267912	0.0251855	0.942251
Jakmip1	-0.352452	0.00298732	0.258726		-0.0899717	0.293797	0.999201		-0.197157	0.061487	0.885035		0.26248	0.0129277	0.942251
Pde4a	-0.734251	0.00299588	0.258726		-0.307479	0.105106	0.999201		-0.646401	0.0100108	0.885035		0.426773	0.0363353	0.942251
Tmx4	0.533902	0.00308131	0.258726		0.387982	0.0148175	0.826948		-0.0983576	0.490068	0.927373		-0.14592	0.266263	0.942251
Cmip	0.286729	0.0030917	0.258726		0.185948	0.0241771	0.86361		0.116578	0.152235	0.885035		-0.100781	0.164465	0.942251
Fibp	-0.243249	0.00316756	0.258726		-0.142484	0.0367023	0.898077		-0.0958188	0.165252	0.885035		0.100765	0.11132	0.942251
Cep135	0.422575	0.00319348	0.258726		0.159171	0.142152	0.999201		0.216341	0.0843094	0.885035		-0.263404	0.029055	0.942251
Grin2a	0.350009	0.00319386	0.258726		0.17976	0.0587766	0.96814		0.234928	0.0336305	0.885035		-0.17025	0.0700931	0.942251
Atrn	0.436974	0.00321316	0.258726		0.27426	0.0284035	0.86361		0.282155	0.0390767	0.885035		-0.162714	0.14649	0.942251
Itm2b	0.647738	0.00323694	0.258726		0.441569	0.0203569	0.86361		0.300114	0.112411	0.885035		-0.206169	0.205993	0.942251
Neo1	0.226897	0.00324998	0.258726		0.102366	0.0889285	0.999201		0.0505131	0.412437	0.917201		-0.124532	0.0473418	0.942251
Galk2	0.388356	0.00326874	0.258726		0.282075	0.015598	0.826948		0.215268	0.0668884	0.885035		-0.106281	0.270524	0.942251
Flii	-0.402278	0.00327592	0.258726		-0.233064	0.0391449	0.92163		-0.362297	0.00973031	0.885035		0.169214	0.108664	0.942251
C1qtnf4	0.298977	0.00330878	0.258726		0.217552	0.0156304	0.826948		0.0724283	0.376122	0.914103		-0.0814249	0.273651	0.942251
Csnk1g1	0.316497	0.00334378	0.258726		0.166924	0.055343	0.960476		0.271745	0.0123738	0.885035		-0.149573	0.0787084	0.942251
Sipa1l3	0.316258	0.00335755	0.258726		0.302783	0.00422048	0.826948		0.153947	0.100137	0.885035		-0.0134749	0.858238	0.984525
Eif2a	0.284287	0.00338787	0.258726		0.175593	0.0314539	0.86361		0.0473988	0.537953	0.943495		-0.108694	0.140852	0.942251
Gpr22	0.267587	0.00340311	0.258726		0.111326	0.114064	0.999201		0.0947791	0.211703	0.885035		-0.156261	0.0390378	0.942251
Serinc1	0.370889	0.00345275	0.258726		0.200536	0.0519001	0.949691		-0.336848	0.00979938	0.885035		-0.170353	0.0872525	0.942251
Tppp	-0.333729	0.00347406	0.258726		-0.175098	0.0577041	0.960476		0.0596464	0.51193	0.934441		0.158631	0.0790496	0.942251
Anp32e	-0.315565	0.00358012	0.258726		-0.0645465	0.408608	0.999201		-0.0706164	0.418246	0.91801		0.251019	0.0111655	0.942251
Rab8b	-0.353425	0.00363668	0.258726		-0.203269	0.0432117	0.938329		-0.0239457	0.802626	0.976265		0.150157	0.11154	0.942251
Mydgf	0.658846	0.0036433	0.258726		0.36914	0.0474997	0.949691		-0.0146072	0.934698	0.990045		-0.289706	0.101691	0.942251
Smc2	0.313691	0.00366016	0.258726		0.284017	0.00609878	0.826948		-0.0607057	0.483008	0.927312		-0.0296741	0.697727	0.959446
Myh10	-0.525098	0.00370923	0.258726		-0.228697	0.10538	0.999201		-0.422264	0.0180697	0.885035		0.296401	0.0468277	0.942251
Cyb5a	-0.234503	0.00371689	0.258726		-0.201017	0.0081002	0.826948		-0.0387973	0.547872	0.947163		0.0334868	0.561607	0.951003
Capn5	0.252725	0.00373645	0.258726		0.0858292	0.191013	0.999201		0.152977	0.0543804	0.885035		-0.166896	0.0259705	0.942251
Tmem205	0.40315	0.00376391	0.258726		0.249114	0.0339113	0.87541		0.301241	0.0248803	0.885035		-0.154036	0.147926	0.942251
Myzap	0.437564	0.003785	0.258726		0.292275	0.0250449	0.86361		0.183218	0.155334	0.885035		-0.145289	0.200896	0.942251
Cep104	0.291762	0.00380094	0.258726		0.226704	0.0131021	0.826948		0.0485324	0.54742	0.947163		-0.0650578	0.375029	0.942251
Elfn2	0.296146	0.00381974	0.258726		0.229197	0.0133974	0.826948		0.183335	0.0510759	0.885035		-0.0669486	0.369266	0.942251
Fubp3	0.331845	0.00398532	0.260787		0.170405	0.0674171	0.993537		-0.0653218	0.482668	0.927312		-0.16144	0.0797453	0.942251
Cycs	-0.481574	0.0040261	0.260787		-0.111155	0.364425	0.999201		0.0275503	0.835892	0.981097		0.37042	0.0144112	0.942251
Chrm1	0.365706	0.00405002	0.260787		0.108663	0.252465	0.999201		0.152405	0.161688	0.885035		-0.257043	0.0214063	0.942251
Cacybp	-0.414067	0.0042093	0.260787		-0.237178	0.0484264	0.949691		-0.0125098	0.913524	0.988434		0.17689	0.118333	0.942251
Pde4d	-0.681579	0.00421128	0.260787		-0.267363	0.146253	0.999201		-0.677499	0.00761797	0.885035		0.414217	0.0391373	0.942251
Thsd7a	0.459663	0.0042526	0.260787		0.167975	0.172448	0.999201		0.341093	0.0281091	0.885035		-0.291687	0.0334961	0.942251
Gja1	0.400915	0.00427139	0.260787		0.318169	0.0131751	0.826948		0.245936	0.0566837	0.885035		-0.0827452	0.419589	0.942251
Map7	-0.381086	0.00431356	0.260787		-0.317673	0.0105964	0.826948		0.22791	0.0620541	0.885035		0.0634124	0.512422	0.945615
Lrrn1	0.47995	0.00435289	0.260787		0.306385	0.0333067	0.871997		0.243881	0.101972	0.885035		-0.173565	0.178081	0.942251
Agap1	-0.472054	0.0043818	0.260787		-0.0778518	0.517286	0.999201		-0.377976	0.0210846	0.885035		0.394202	0.0106589	0.942251
Mdga2	0.266064	0.00439457	0.260787		0.216424	0.0120701	0.826948		0.0152024	0.838782	0.982216		-0.0496392	0.466014	0.944653
Yes1	0.223038	0.00445549	0.260787		0.0810869	0.177774	0.999201		-0.0684966	0.294955	0.893698		-0.141951	0.034279	0.942251
Dnajc1	0.54048	0.00448173	0.260787		0.279056	0.0711771	0.993537		0.127376	0.41435	0.917201		-0.261425	0.0867773	0.942251
Gsk3b	-0.264863	0.00448476	0.260787		-0.151556	0.0507187	0.949691		-0.298278	0.00431971	0.885035		0.113307	0.121698	0.942251
Lamb1	0.503221	0.00452486	0.260787		0.381216	0.0170251	0.826948		0.417863	0.0185472	0.885035		-0.122004	0.352392	0.942251
Adam11	0.308612	0.00458367	0.260787		0.161791	0.0687684	0.993537		0.154892	0.108391	0.885035		-0.146821	0.0922111	0.942251
Brsk2	-0.481632	0.00463469	0.260787		-0.225409	0.0972031	0.999201		-0.171244	0.234615	0.885035		0.256223	0.0660789	0.942251
Clip2	-0.573113	0.00466788	0.260787		-0.19902	0.199105	0.999201		-0.361637	0.0546041	0.885035		0.374093	0.0322052	0.942251
Kcnj3	0.349108	0.00468942	0.260787		0.0677022	0.454774	0.999201		0.183793	0.0961559	0.885035		-0.281406	0.0133244	0.942251
Dock1	0.308485	0.00469125	0.260787		0.171391	0.0577612	0.960476		0.115191	0.215231	0.885035		-0.137094	0.112706	0.942251
Tufm	-0.493819	0.00470842	0.260787		-0.445874	0.00784911	0.826948		-0.187096	0.209596	0.885035		0.0479447	0.704025	0.959446
Map2	-0.421002	0.00471637	0.260787		-0.179859	0.125203	0.999201		-0.144178	0.252031	0.885035		0.241143	0.052276	0.942251
Dst	0.378058	0.0047366	0.260787		0.24727	0.0323088	0.86692		0.0645391	0.553797	0.949287		-0.130789	0.201748	0.942251
Pecr	0.492381	0.00474775	0.260787		0.234285	0.0939893	0.999201		0.0677084	0.631993	0.958929		-0.258096	0.0703021	0.942251
Msn	0.583342	0.00481509	0.260787		0.137067	0.371971	0.999201		0.316327	0.0896578	0.885035		-0.446275	0.0171932	0.942251
Usp13	0.520283	0.00485029	0.260787		0.277276	0.0675921	0.993537		0.194352	0.217736	0.885035		-0.243007	0.100206	0.942251
Aldh3b1	0.581817	0.00488798	0.260787		0.257148	0.116788	0.999201		0.16225	0.346357	0.899967		-0.324669	0.0584645	0.942251
Tmtc1	0.51313	0.00491886	0.260787		0.3919	0.017635	0.841996		0.369245	0.0353383	0.885035		-0.121229	0.371386	0.942251
Amt	0.312502	0.00493534	0.260787		0.0392405	0.627567	0.999201		-0.0385107	0.669576	0.96579		-0.273262	0.0095675	0.942251
Slit3	0.344267	0.00495507	0.260787		0.386321	0.00270122	0.826948		0.142829	0.177844	0.885035		0.0420543	0.637048	0.959243
Gtpbp8	0.319281	0.00508367	0.260787		0.279906	0.009715	0.826948		0.29936	0.0119508	0.885035		-0.0393746	0.635559	0.959243
Fnbp1l	-0.598832	0.00511349	0.260787		-0.254223	0.132336	0.999201		-0.160743	0.367554	0.908972		0.344609	0.0542998	0.942251
Mmab	-0.808456	0.00518244	0.260787		-0.502637	0.0417427	0.930405		-0.470575	0.0757431	0.885035		0.305818	0.173912	0.942251
Nxph1	0.380733	0.0052246	0.260787		0.300271	0.0161398	0.826948		0.218174	0.079827	0.885035		-0.0804613	0.42645	0.942251
Dlg2	0.285094	0.00525152	0.260787		0.188152	0.0337282	0.873737		0.222046	0.0272963	0.885035		-0.0969412	0.216916	0.942251
Sorbs3	0.36761	0.0053528	0.263465		0.2793	0.0193679	0.85115		0.192822	0.104406	0.885035		-0.0883099	0.371346	0.942251
Ppp2r5b	-0.278091	0.00539662	0.263863		-0.0759586	0.314197	0.999201		-0.137395	0.122859	0.885035		0.202132	0.0234777	0.942251
Selenof	0.192672	0.00552377	0.266653		0.091409	0.102988	0.999201		0.179296	0.0133268	0.885035		-0.101263	0.0764657	0.942251
Syngap1	0.517939	0.00554313	0.266653		0.219278	0.138519	0.999201		0.0803311	0.600891	0.957544		-0.298662	0.0569038	0.942251
Lrp4	0.371737	0.00558535	0.266653		0.168677	0.116761	0.999201		0.0543763	0.621873	0.958213		-0.20306	0.0682518	0.942251
Dcc	0.379871	0.00559816	0.266653		0.223548	0.0534686	0.958265		0.215834	0.0852858	0.885035		-0.156322	0.148906	0.942251
Ctnna3	0.644702	0.00571833	0.267878		0.435588	0.0328779	0.86692		0.0840214	0.661221	0.963934		-0.209114	0.243719	0.942251
Rtf2	-0.227522	0.00578451	0.267878		-0.0805374	0.208323	0.999201		0.039048	0.566781	0.949649		0.146984	0.039272	0.942251
Ncoa1	-0.411872	0.00587253	0.267878		-0.239761	0.0572817	0.960476		-0.126326	0.319765	0.894836		0.172111	0.146877	0.942251
Efr3b	-0.364344	0.00587618	0.267878		-0.295966	0.0156968	0.826948		-0.285218	0.0292203	0.885035		0.0683775	0.487667	0.945615
P4htm	0.643839	0.00588296	0.267878		0.516626	0.0165842	0.826948		0.233243	0.246567	0.885035		-0.127213	0.46593	0.944653
Edc4	-0.249466	0.00591414	0.267878		-0.202244	0.0159253	0.826948		-0.44973	0.000409928	0.504349		0.0472219	0.484595	0.945615
Slitrk2	0.306361	0.00597854	0.26892		0.251649	0.0151716	0.826948		0.169842	0.0951064	0.885035		-0.0547119	0.509679	0.945615
Enah	0.480205	0.00600999	0.26892		0.236247	0.0975334	0.999201		0.275394	0.0864991	0.885035		-0.243959	0.0889699	0.942251
Iars2	-0.37749	0.0061012	0.271356		-0.581461	0.000560419	0.45973		-0.0418814	0.71208	0.969126		-0.203971	0.0746195	0.942251
Necab3	-1.26548	0.00618961	0.27364		-0.618242	0.101104	0.999201		-0.949248	0.0358624	0.885035		0.647238	0.0887534	0.942251
Usp53	0.311341	0.0064029	0.278023		0.211872	0.0348708	0.887763		0.0857289	0.376181	0.914103		-0.0994699	0.25993	0.942251
Klhl15	0.207617	0.00642019	0.278023		0.259425	0.00198601	0.826948		0.179642	0.02088	0.885035		0.0518087	0.370508	0.942251
Dipk1b	0.364998	0.00643255	0.278023		0.116093	0.262271	0.999201		0.0649809	0.560913	0.949649		-0.248905	0.0347174	0.942251
Trim28	-0.566097	0.00643937	0.278023		-0.149868	0.344104	0.999201		-0.161935	0.359507	0.907525		0.416229	0.0258597	0.942251
Syt6	-0.977527	0.0065614	0.280548		-0.477153	0.104667	0.999201		-0.918343	0.0149002	0.885035		0.500374	0.0915962	0.942251
Cfap97	-0.268336	0.00662426	0.280548		-0.145744	0.077263	0.993537		-0.130802	0.140606	0.885035		0.122592	0.125257	0.942251
Dnajb8	-0.386145	0.00663477	0.280548		-0.243089	0.047606	0.949691		-0.370375	0.0137136	0.885035		0.143056	0.201049	0.942251
Prkab2	-0.464384	0.00664985	0.280548		-0.17789	0.188061	0.999201		-0.158173	0.284103	0.891268		0.286494	0.0511666	0.942251
Ttll7	-0.391169	0.00669481	0.28084		-0.121085	0.277669	0.999201		-0.537203	0.00228613	0.885035		0.270084	0.0341448	0.942251
Srd5a3	0.355645	0.00674441	0.281322		0.298847	0.0152705	0.826948		0.201569	0.0956748	0.885035		-0.0567977	0.563431	0.951433
Rhou	0.334711	0.00685711	0.282396		0.281747	0.0153799	0.826948		0.304162	0.0179274	0.885035		-0.052964	0.568195	0.952423
Ush1c	0.517904	0.00689816	0.282396		0.369885	0.0306747	0.86361		0.0365377	0.818339	0.979339		-0.148019	0.315879	0.942251
Mtcl1	-0.305993	0.00703424	0.283657		-0.218105	0.0313941	0.86361		-0.272743	0.0199105	0.885035		0.0878878	0.315436	0.942251
Prkrip1	-0.253266	0.00703632	0.283657		-0.0800496	0.272932	0.999201		0.0213887	0.784385	0.973165		0.173217	0.0367693	0.942251
Ltbp4	0.305166	0.00707244	0.283657		0.186831	0.0548185	0.960476		0.249533	0.0284982	0.885035		-0.118335	0.188163	0.942251
Tor1a	1.05935	0.00710776	0.283657		0.932423	0.0130061	0.826948		-0.0261164	0.936304	0.990045		-0.126926	0.66626	0.959243
gag	1.15064	0.0072024	0.285889		0.719459	0.0516563	0.949691		0.402591	0.279384	0.891268		-0.431185	0.203129	0.942251
Grin2b	0.311744	0.0073365	0.288414		0.177483	0.0712062	0.993537		0.227727	0.0448512	0.885035		-0.134261	0.151997	0.942251
Ube2e1	-0.312185	0.00740988	0.288414		-0.127095	0.173204	0.999201		-0.0338516	0.72857	0.969485		0.18509	0.0629514	0.942251
Camk2d	-1.03408	0.00741262	0.288414		-0.252172	0.393942	0.999201		-0.696915	0.0596298	0.885035		0.781911	0.0259142	0.942251
Begain	0.296201	0.00742226	0.288414		0.24473	0.0179051	0.841996		0.171229	0.0955919	0.885035		-0.0514716	0.538241	0.947769
Ppfibp1	-0.51359	0.00755792	0.292147		-0.15194	0.308747	0.999201		-0.342655	0.0624533	0.885035		0.36165	0.0348008	0.942251
Prss45	0.42687	0.00771212	0.296144		0.123175	0.321796	0.999201		0.115927	0.39933	0.915064		-0.303695	0.0339946	0.942251
Gnao1	0.249901	0.00779919	0.296144		0.0508091	0.478042	0.999201		0.274798	0.00845196	0.885035		-0.199092	0.0218229	0.942251
Kdsr	0.397083	0.00788281	0.296144		0.201173	0.104709	0.999201		0.193505	0.152964	0.885035		-0.19591	0.112469	0.942251
Rhobtb2	-0.394153	0.0078834	0.296144		-0.115323	0.31759	0.999201		-0.437694	0.00814736	0.885035		0.27883	0.0353388	0.942251
Map7d1	-0.344924	0.00790617	0.296144		-0.351079	0.00725206	0.826948		0.117169	0.300961	0.893698		-0.00615501	0.94954	0.99344
Plppr4	0.296872	0.00794285	0.296144		0.234799	0.0228471	0.86361		0.193432	0.0696363	0.885035		-0.062073	0.467719	0.944653
Csnk2b	0.446935	0.0080108	0.296144		0.296871	0.0451	0.949691		0.330861	0.0456134	0.885035		-0.150064	0.258157	0.942251
Ergic2	0.241923	0.00802232	0.296144		0.212952	0.0145389	0.826948		0.129349	0.123151	0.885035		-0.0289717	0.674	0.959446
C2cd5	-0.200583	0.00812815	0.296826		-0.0696057	0.245272	0.999201		0.0173408	0.785663	0.973944		0.130978	0.0484244	0.942251
Dock5	0.497471	0.00819021	0.296826		0.328859	0.0466279	0.949691		0.232704	0.170684	0.885035		-0.168612	0.256064	0.942251
Lsmem1	0.42732	0.00822483	0.296826		0.176211	0.176454	0.999201		0.109123	0.432503	0.918433		-0.251109	0.0693945	0.942251
Nudt17	0.247522	0.00826803	0.296826		0.0100934	0.886134	0.999201		0.226883	0.0203508	0.885035		-0.237429	0.0100846	0.942251
Samhd1	0.295601	0.0082763	0.296826		0.262556	0.0143727	0.826948		0.0382539	0.686075	0.967746		-0.0330449	0.69615	0.959446
Zcchc24	0.295426	0.00834339	0.296826		0.134187	0.142717	0.999201		-0.00677946	0.942614	0.990045		-0.161239	0.0876795	0.942251
Camk2a	-0.635632	0.00838698	0.296826		-0.168725	0.367243	0.999201		-0.593613	0.0190351	0.885035		0.466908	0.032132	0.942251
Arpc5	0.425144	0.00839757	0.296826		0.259581	0.0622078	0.973711		0.396772	0.0191114	0.885035		-0.165563	0.200363	0.942251
Agap3	-0.475534	0.00840265	0.296826		-0.171808	0.231115	0.999201		-0.375748	0.0372696	0.885035		0.303726	0.0535342	0.942251
Prokr2	0.443038	0.00846667	0.297664		0.303681	0.0419647	0.930405		0.0252124	0.858887	0.982893		-0.139356	0.291836	0.942251
Tbc1d24	0.298623	0.0085726	0.29996		0.316525	0.00644785	0.826948		0.356258	0.00623669	0.885035		0.0179018	0.834636	0.980285
Agps	0.407077	0.00865652	0.301468		0.214593	0.0989799	0.999201		0.226971	0.115069	0.885035		-0.192484	0.131844	0.942251
Igf1r	0.292425	0.00888562	0.304116		0.169885	0.0756125	0.993537		0.129786	0.197413	0.885035		-0.12254	0.176449	0.942251
Tecr	0.339151	0.00889681	0.304116		0.259105	0.0289123	0.86361		0.254051	0.0472544	0.885035		-0.0800454	0.425258	0.942251
Pde4d	-0.676141	0.0089144	0.304116		-0.0756747	0.700197	0.999201		-0.682074	0.0143558	0.885035		0.600467	0.0154065	0.942251
Disp1	0.341712	0.00895461	0.304116		0.310846	0.0138976	0.826948		0.153491	0.193317	0.885035		-0.0308658	0.755743	0.970374
Creld1	0.47827	0.0090335	0.304116		0.209265	0.161718	0.999201		0.155989	0.331638	0.895199		-0.269005	0.0842529	0.942251
App	0.395515	0.0090522	0.304116		0.234814	0.0715456	0.993537		0.0186777	0.884276	0.986232		-0.160702	0.189797	0.942251
Ppp1r18	0.96519	0.00906519	0.304116		0.879463	0.0139547	0.826948		0.320407	0.324017	0.894836		-0.0857268	0.76026	0.970481
Ilvbl	0.45023	0.00908746	0.304116		0.154279	0.260692	0.999201		0.246572	0.123753	0.885035		-0.295951	0.0512994	0.942251
Mas1	0.658022	0.00910331	0.304116		0.476546	0.0362048	0.896981		0.356854	0.126989	0.885035		-0.181475	0.357702	0.942251
Cpeb3	-0.47648	0.00918523	0.304854		-0.212235	0.156548	0.999201		-0.357041	0.048321	0.885035		0.264245	0.0887244	0.942251
Lsm14a	-0.320112	0.00920797	0.304854		-0.183589	0.0804453	0.993537		-0.159409	0.156746	0.885035		0.136523	0.172638	0.942251
Slc4a10	0.36373	0.00927967	0.305856		0.219775	0.0688057	0.993537		0.440554	0.00628083	0.885035		-0.143955	0.202234	0.942251
Sema4f	0.34464	0.00942808	0.308869		0.26671	0.0288313	0.86361		0.144762	0.224843	0.885035		-0.0779302	0.449345	0.942945
Plxna4	0.27798	0.00945474	0.308869		0.125451	0.154048	0.999201		0.21875	0.0414469	0.885035		-0.152529	0.0931131	0.942251
Pik3r3	-0.21633	0.00952296	0.309184		-0.104759	0.130583	0.999201		-0.159793	0.0521489	0.885035		0.111571	0.110984	0.942251
Igfbp5	0.338619	0.00955641	0.309184		0.381068	0.00535011	0.826948		0.15789	0.184098	0.885035		0.0424498	0.671181	0.959243
Camk2n1	-1.23983	0.00959678	0.309184		-0.429063	0.261383	0.999201		-0.797435	0.0818178	0.885035		0.810763	0.0543118	0.942251
Map1a	-0.280856	0.00963189	0.309184		-0.245177	0.0178339	0.841996		-0.0396183	0.669721	0.96579		0.0356789	0.667619	0.959243
Marchf3	0.231318	0.00974531	0.31147		0.218333	0.0127453	0.826948		0.224979	0.0182996	0.885035		-0.0129854	0.849031	0.98325
Commd7	0.311265	0.00979383	0.311672		0.104805	0.275236	0.999201		0.190573	0.0956454	0.885035		-0.20646	0.052502	0.942251
Rasgef1a	0.240719	0.00994016	0.31431		0.00489266	0.945216	0.999201		0.10191	0.226217	0.885035		-0.235826	0.0109447	0.942251
Ap2b1	0.268932	0.00997646	0.31431		0.13552	0.121034	0.999201		0.0519645	0.564203	0.949649		-0.133412	0.125977	0.942251
Gjc2	0.483559	0.0100044	0.31431		0.135944	0.358021	0.999201		-0.000575157	0.997134	0.998893		-0.347615	0.0400776	0.942251
Kcnip4	0.468674	0.0102733	0.321389		0.117933	0.410309	0.999201		0.379277	0.0398962	0.885035		-0.35074	0.0352225	0.942251
Kalrn	0.127586	0.0104494	0.325366		0.155684	0.00388615	0.826948		0.110035	0.0317995	0.885035		0.0280976	0.470112	0.944653
Iffo1	-0.754057	0.0104886	0.325366		-0.245076	0.29733	0.999201		-0.845942	0.0103221	0.885035		0.50898	0.0519777	0.942251
Arhgap25	-0.657772	0.0106265	0.328264		-0.593024	0.0169752	0.826948		-0.504894	0.0494845	0.885035		0.0647486	0.743797	0.969046
Hapln3	0.456144	0.0107215	0.32982		0.337124	0.0382002	0.909046		-0.0140723	0.92687	0.989555		-0.11902	0.398195	0.942251
Syn3	-0.611711	0.0108168	0.330534		-0.264419	0.18046	0.999201		-0.392485	0.088841	0.885035		0.347291	0.0916525	0.942251
Adam9	0.334648	0.0108697	0.330534		0.14931	0.168939	0.999201		0.249089	0.0559141	0.885035		-0.185338	0.0986315	0.942251
Grb2	0.497102	0.0109169	0.330534		0.296731	0.0795091	0.993537		0.630022	0.00594918	0.885035		-0.200371	0.208756	0.942251
Tbr1	-0.418475	0.0109238	0.330534		-0.248307	0.0809893	0.993537		-0.370019	0.0299418	0.885035		0.170168	0.205262	0.942251
Arhgap21	-0.32171	0.0110228	0.330928		-0.118483	0.247263	0.999201		-0.295522	0.0259186	0.885035		0.203227	0.0670942	0.942251
Akap11	-0.412491	0.0110264	0.330928		-0.00274681	0.982429	0.999201		-0.456936	0.0115096	0.885035		0.409744	0.0113739	0.942251
Dcn	0.403237	0.0110919	0.33096		0.400266	0.0114789	0.826948		0.0434692	0.751032	0.969625		-0.00297068	0.980586	0.998064
Pnpla7	0.477618	0.0111172	0.33096		0.119673	0.419696	0.999201		0.374844	0.0473571	0.885035		-0.357944	0.0373344	0.942251
Tubgcp6	-0.38844	0.011178	0.331433		-0.0955453	0.428382	0.999201		-0.224576	0.120551	0.885035		0.292894	0.0366504	0.942251
Mctp1	0.136102	0.0113098	0.333534		0.151019	0.00687297	0.826948		-0.0916385	0.0792113	0.885035		0.0149166	0.719777	0.962988
Lipt2	-0.341238	0.0113622	0.333534		-0.373814	0.0073564	0.826948		-0.218708	0.09189	0.885035		-0.0325758	0.754628	0.970374
Thsd7b	0.231494	0.0114067	0.333534		0.250417	0.00785537	0.826948		0.116809	0.168536	0.885035		0.0189231	0.78896	0.974884
Map1b	-0.362148	0.0114295	0.333534		-0.228094	0.0694322	0.993537		-0.165433	0.207266	0.885035		0.134054	0.248435	0.942251
Znf385b	-0.505791	0.0115499	0.335364		-0.282224	0.100185	0.999201		-0.403311	0.046092	0.885035		0.223567	0.177345	0.942251
Mark4	0.243978	0.0115831	0.335364		0.134615	0.103525	0.999201		0.172706	0.0689169	0.885035		-0.109363	0.172306	0.942251
Celsr2	0.234927	0.0116345	0.335538		0.151608	0.0650353	0.992056		0.163395	0.0730579	0.885035		-0.083319	0.268623	0.942251
Decr2	0.404916	0.0117061	0.336289		0.170372	0.197585	0.999201		0.0990218	0.483357	0.927312		-0.234544	0.0908551	0.942251
Dusp12	-0.556858	0.0117967	0.336597		-0.385843	0.0518191	0.949691		-0.569339	0.0175977	0.885035		0.171015	0.334097	0.942251
Nrp1	0.402878	0.0118564	0.336597		0.216267	0.113025	0.999201		0.300665	0.0590137	0.885035		-0.186612	0.162074	0.942251
Set	-0.53214	0.0118603	0.336597		-0.252585	0.153332	0.999201		-0.324322	0.108491	0.885035		0.279555	0.119626	0.942251
Sez6	0.391921	0.0119227	0.336597		0.282923	0.0452438	0.949691		0.309748	0.048729	0.885035		-0.108998	0.379857	0.942251
Frrs1l	0.355847	0.0119448	0.336597		0.222995	0.0726919	0.993537		0.159078	0.219992	0.885035		-0.132852	0.248865	0.942251
Cpne2	0.332716	0.0120829	0.338971		0.264781	0.0318142	0.866733		0.0451747	0.695428	0.969126		-0.0679353	0.51474	0.945615
Syt3	0.395679	0.0121209	0.338971		0.175171	0.180729	0.999201		0.246948	0.10301	0.885035		-0.220507	0.103486	0.942251
Adgrb3	0.244128	0.0123917	0.340777		0.221027	0.019238	0.85115		0.149765	0.109371	0.885035		-0.0231007	0.761068	0.970481
Kctd12	0.316124	0.0124345	0.340777		0.124679	0.229329	0.999201		0.0100211	0.927226	0.989555		-0.191445	0.082863	0.942251
Cpne7	0.426699	0.0124962	0.340777		0.417159	0.0138465	0.826948		0.339239	0.0494699	0.885035		-0.00954035	0.942638	0.99344
Neu3	0.233396	0.0125062	0.340777		-0.189951	0.0300182	0.86361		0.128395	0.14482	0.885035		-0.423347	0.000516428	0.635464
C2cd4c	-0.531785	0.012549	0.340777		-0.104335	0.534111	0.999201		-0.208708	0.280367	0.891268		0.42745	0.0316023	0.942251
Syt11	0.313937	0.0126259	0.340777		0.173256	0.108878	0.999201		0.0949688	0.397794	0.915064		-0.140681	0.179499	0.942251
Amacr	0.344524	0.0126628	0.340777		0.0219134	0.838493	0.999201		0.220061	0.0991939	0.885035		-0.322611	0.0169782	0.942251
Pym1	0.267732	0.0126689	0.340777		0.173787	0.0677467	0.993537		-0.00433049	0.962972	0.99283		-0.0939452	0.281462	0.942251
Clip4	-0.573337	0.0127366	0.340777		-0.0645006	0.7197	0.999201		-0.446347	0.0539553	0.885035		0.508836	0.0214697	0.942251
Astn1	0.115776	0.0127669	0.340777		0.0820252	0.0509316	0.949691		0.0847002	0.0663846	0.885035		-0.0337512	0.365376	0.942251
Tdrd3	0.210536	0.0127695	0.340777		0.164139	0.0360417	0.896981		0.0105678	0.885724	0.986232		-0.0463969	0.488181	0.945615
Mesd	0.370599	0.012803	0.340777		0.130872	0.27967	0.999201		0.302317	0.0460381	0.885035		-0.239727	0.0690006	0.942251
Ppp1r16b	0.385805	0.0128346	0.340777		0.356186	0.0182857	0.845818		0.31288	0.0470958	0.885035		-0.0296185	0.806368	0.977415
Slc22a17	0.516158	0.012861	0.340777		0.348376	0.0603333	0.971974		0.125608	0.494022	0.930324		-0.167782	0.317015	0.942251
Pitpnm3	-0.887196	0.0128778	0.340777		-0.258972	0.365647	0.999201		-0.468264	0.161728	0.885035		0.628224	0.051362	0.942251
Reln	0.363263	0.0129711	0.342019		0.273895	0.0413269	0.930405		0.195961	0.15446	0.885035		-0.0893678	0.442505	0.942251
Qpctl	0.36661	0.0130791	0.343313		0.235384	0.071693	0.993537		-0.00747508	0.95366	0.991119		-0.131226	0.275783	0.942251
Erbb4	0.303049	0.0131825	0.343313		0.178618	0.0931205	0.999201		0.209487	0.0809245	0.885035		-0.124431	0.217951	0.942251
Col25a1	0.383981	0.0132956	0.343313		0.183741	0.159374	0.999201		-0.303239	0.0530685	0.885035		-0.20024	0.129893	0.942251
Fyn	0.365999	0.0133117	0.343313		0.201281	0.113371	0.999201		0.311365	0.040811	0.885035		-0.164718	0.1823	0.942251
Adamts4	0.55836	0.0133359	0.343313		0.310546	0.110138	0.999201		0.197808	0.332095	0.895199		-0.247814	0.187832	0.942251
Pdcd6ip	-0.603642	0.0133531	0.343313		-0.200058	0.312032	0.999201		-0.48096	0.0516432	0.885035		0.403584	0.0639388	0.942251
Clstn3	0.297495	0.0134154	0.343313		0.265299	0.0220723	0.86361		0.0834438	0.437195	0.918433		-0.0321963	0.732762	0.966585
Minar2	0.293565	0.013433	0.343313		0.298436	0.0124642	0.826948		0.011252	0.91355	0.988434		0.0048708	0.958083	0.99445
Gulp1	0.404451	0.0134898	0.343313		0.245345	0.0869418	0.999201		0.226613	0.144241	0.885035		-0.159105	0.237947	0.942251
Sv2c	-0.407556	0.0135159	0.343313		-0.457391	0.00786662	0.826948		0.00396039	0.978063	0.996546		-0.0498351	0.700461	0.959446
Rab11fip5	-0.757298	0.0135519	0.343313		-0.177647	0.46726	0.999201		-0.611116	0.0499787	0.885035		0.579651	0.0405203	0.942251
Vldlr	0.344024	0.0135781	0.343313		0.215715	0.0791072	0.993537		0.317383	0.030528	0.885035		-0.128309	0.261433	0.942251
Dlgap1	0.291526	0.013667	0.343592		0.172227	0.094633	0.999201		0.156102	0.161259	0.885035		-0.119299	0.222629	0.942251
Gnb1	0.241416	0.0137264	0.343592		0.0546191	0.483831	0.999201		0.293825	0.00925999	0.885035		-0.186797	0.039345	0.942251
Sec13	-0.399769	0.0137508	0.343592		-0.192061	0.160622	0.999201		-0.312354	0.0564354	0.885035		0.207708	0.13353	0.942251
Mink1	0.267876	0.0137753	0.343592		0.349341	0.00375813	0.826948		0.223522	0.0449879	0.885035		0.0814655	0.35386	0.942251
Prex2	0.364545	0.0138325	0.343856		0.114047	0.341501	0.999201		0.44961	0.00876232	0.885035		-0.250498	0.059966	0.942251
Cpne4	0.284611	0.0140014	0.345304		0.210612	0.0469717	0.949691		0.136164	0.20656	0.885035		-0.0739991	0.425653	0.942251
Anks1b	0.16503	0.0140113	0.345304		0.198456	0.00581502	0.826948		0.0686297	0.265641	0.8903		0.0334261	0.531117	0.947769
Rgma	0.328405	0.014031	0.345304		0.203713	0.0835179	0.993537		0.119918	0.323539	0.894836		-0.124692	0.256846	0.942251
Trim3	-0.302984	0.0143026	0.347579		-0.259249	0.0276874	0.86361		0.0476178	0.662819	0.963934		0.043735	0.654466	0.959243
Insr	0.257926	0.0143409	0.347579		0.142218	0.117595	0.999201		0.121147	0.216218	0.885035		-0.115708	0.189938	0.942251
Lct	0.576241	0.0143439	0.347579		0.541233	0.0188775	0.849831		0.298879	0.17706	0.885035		-0.0350081	0.849757	0.98325
Tmem135	0.484731	0.0143589	0.347579		0.178351	0.27278	0.999201		0.323718	0.0946238	0.885035		-0.30638	0.0801782	0.942251
Sowahb	-0.759675	0.0145287	0.350541		-0.51756	0.0639233	0.984961		-0.253073	0.368433	0.909855		0.242115	0.338065	0.942251
Itih1	1.00867	0.0145961	0.351021		0.637879	0.0809398	0.993537		0.310698	0.404063	0.915917		-0.370793	0.274785	0.942251
Ptprs	0.332317	0.0149054	0.356348		0.273086	0.0336193	0.873737		0.241995	0.0750512	0.885035		-0.059231	0.585387	0.95386
Rnf121	0.359886	0.0149485	0.356348		0.102213	0.392857	0.999201		0.138051	0.30778	0.893698		-0.257673	0.055383	0.942251
Myo1d	0.577511	0.0150085	0.356348		0.288469	0.153679	0.999201		0.270318	0.221843	0.885035		-0.289042	0.152978	0.942251
Kiaa1109	-0.345851	0.0150399	0.356348		-0.138824	0.239683	0.999201		-0.34228	0.0252713	0.885035		0.207027	0.0968605	0.942251
gag	0.867252	0.015059	0.356348		0.514954	0.0991656	0.999201		0.534148	0.121268	0.885035		-0.352298	0.234752	0.942251
Dock6	-0.246574	0.0151091	0.356392		-0.0556901	0.493545	0.999201		-0.217574	0.039584	0.885035		0.190884	0.0424791	0.942251
Sec16a	-0.580424	0.0151903	0.356438		-0.243338	0.222389	0.999201		-0.533506	0.0341135	0.885035		0.337086	0.105988	0.942251
Erbb2	0.239019	0.0153192	0.356438		0.201505	0.0311918	0.86361		0.325455	0.00603273	0.885035		-0.0375137	0.632171	0.959243
Abcd3	0.560677	0.0153474	0.356438		0.244989	0.206425	0.999201		0.311938	0.156813	0.885035		-0.315689	0.115854	0.942251
Lrrc8d	0.2765	0.0154372	0.356438		0.165631	0.0982764	0.999201		0.0812519	0.430516	0.918366		-0.110868	0.242634	0.942251
Ddb1	-0.403528	0.0155095	0.356438		-0.23619	0.105091	0.999201		-0.202302	0.197032	0.885035		0.167339	0.228885	0.942251
Dnm3	-0.282657	0.0155226	0.356438		-0.11659	0.231202	0.999201		-0.0322846	0.754884	0.969625		0.166067	0.104067	0.942251
Cc2d1b	-0.316695	0.0155448	0.356438		-0.13278	0.224523	0.999201		-0.198332	0.118323	0.885035		0.183915	0.10751	0.942251
Rdx	0.430657	0.0155771	0.356438		0.138419	0.341323	0.999201		0.405067	0.0319115	0.885035		-0.292239	0.0680892	0.942251
Itm2c	0.408822	0.0156044	0.356438		0.305087	0.049666	0.949691		0.13755	0.371203	0.912494		-0.103735	0.44699	0.942945
Lnpep	0.169541	0.0156665	0.356438		0.0131704	0.812442	0.999201		0.0839206	0.203014	0.885035		-0.156371	0.022166	0.942251
Rgs6	-0.246845	0.015729	0.356438		-0.243896	0.0165825	0.826948		0.109781	0.247846	0.885035		0.00294918	0.970855	0.99715
Dctn4	0.147445	0.0158448	0.356438		0.148572	0.01532	0.826948		0.0666433	0.241655	0.885035		0.00112749	0.981374	0.998138
Dnaja4	-1.0882	0.0158457	0.356438		-0.318613	0.385113	0.999201		-1.1589	0.0195636	0.885035		0.769592	0.0603062	0.942251
Myl1	-0.326873	0.0158945	0.356438		-0.207963	0.0841881	0.993916		-0.205038	0.119377	0.885035		0.118909	0.287876	0.942251
Anp32b	-0.45182	0.0160817	0.356438		-0.147998	0.33604	0.999201		-0.400027	0.0411757	0.885035		0.303823	0.0716904	0.942251
B630019K06Rik	0.290427	0.0160984	0.356438		0.192525	0.0750002	0.993537		-0.000291954	0.997818	0.998893		-0.0979018	0.323217	0.942251
Trim37	-0.335616	0.0161819	0.356438		-0.00674314	0.951326	0.999201		-0.318303	0.0319538	0.885035		0.328873	0.0176804	0.942251
Grin3a	0.344867	0.016299	0.356438		0.223504	0.0810383	0.993537		0.104362	0.423	0.91801		-0.121363	0.305186	0.942251
Dnaja1	-0.926999	0.0163193	0.356438		-0.338404	0.288983	0.999201		-1.02585	0.0170669	0.885035		0.588595	0.0862024	0.942251
Rftn1	0.338832	0.0164162	0.356438		0.225028	0.0756047	0.993537		0.0884589	0.487466	0.927312		-0.113804	0.326859	0.942251
Nav2	-0.447093	0.0164255	0.356438		-0.054329	0.714279	0.999201		-0.390737	0.0439194	0.885035		0.392764	0.0282313	0.942251
Rps5	0.228816	0.0164549	0.356438		0.109095	0.178434	0.999201		-0.0566324	0.509826	0.932936		-0.119721	0.144764	0.942251
Gprasp1	-0.742975	0.0164638	0.356438		-0.146663	0.555451	0.999201		-0.84122	0.0155741	0.885035		0.596312	0.0399736	0.942251
Zfp651	-0.580674	0.0164801	0.356438		-0.269263	0.189266	0.999201		-0.38719	0.103667	0.885035		0.311411	0.13653	0.942251
Keap1	-0.611493	0.0164928	0.356438		-0.138829	0.49964	0.999201		-0.683321	0.0165297	0.885035		0.472664	0.0458698	0.942251
Prr36	-0.231449	0.0165224	0.356438		-0.059464	0.447225	0.999201		0.0178012	0.835462	0.981097		0.171985	0.0527194	0.942251
Rac1	0.202004	0.0165321	0.356438		-0.0208404	0.755939	0.999201		-0.0458424	0.544997	0.946183		-0.222845	0.010596	0.942251
Mvp	0.481992	0.0165765	0.356438		0.221683	0.192986	0.999201		0.190516	0.304846	0.893698		-0.26031	0.134641	0.942251
Chd1	0.542337	0.0166617	0.356438		0.229193	0.227792	0.999201		-0.0913169	0.651936	0.962999		-0.313144	0.113886	0.942251
Dnaja2	-0.911311	0.0166878	0.356438		-0.258536	0.404512	0.999201		-0.966859	0.0208959	0.885035		0.652775	0.060111	0.942251
Prdx3	-0.398789	0.016744	0.356438		-0.469354	0.00789012	0.826948		0.0763655	0.609143	0.957589		-0.0705652	0.597582	0.954667
Alyref	-0.722474	0.0168949	0.356438		-0.309372	0.223628	0.999201		-0.979465	0.00688658	0.885035		0.413102	0.117822	0.942251
Bcas3	-0.517901	0.0169227	0.356438		-0.1917	0.286518	0.999201		-0.0861612	0.656892	0.963897		0.326201	0.0904147	0.942251
Hdgfl2	-0.854257	0.0169775	0.356438		-0.509355	0.105684	0.999201		-0.486254	0.156855	0.885035		0.344902	0.248933	0.942251
Tmem59	0.437601	0.0170196	0.356438		0.114351	0.442795	0.999201		0.344493	0.064523	0.885035		-0.32325	0.0550544	0.942251
Snrk	-0.452654	0.0170379	0.356438		-0.0148183	0.921717	0.999201		-0.481367	0.0211099	0.885035		0.437836	0.0196638	0.942251
Clasp2	-0.295124	0.0170998	0.356438		-0.102269	0.317011	0.999201		-0.0962056	0.394778	0.915064		0.192856	0.0816966	0.942251
Ppm1h	-0.365786	0.0171931	0.356438		-0.226291	0.0961744	0.999201		-0.0770374	0.576934	0.952724		0.139495	0.274964	0.942251
Lrrc4c	0.218404	0.0172431	0.356438		0.0283409	0.69919	0.999201		0.133873	0.132665	0.885035		-0.190063	0.0306135	0.942251
Ildr2	0.138627	0.0172769	0.356438		0.178494	0.00523017	0.826948		0.0609476	0.262049	0.888583		0.0398674	0.401982	0.942251
Irf2bpl	-0.362598	0.0172899	0.356438		-0.136482	0.281293	0.999201		-0.33867	0.0358993	0.885035		0.226116	0.094366	0.942251
Csmd1	0.373323	0.0172942	0.356438		0.0744173	0.55603	0.999201		0.171687	0.242788	0.885035		-0.298906	0.0420262	0.942251
Sgpl1	0.2963	0.0172945	0.356438		0.217511	0.0569273	0.960476		0.20818	0.0923261	0.885035		-0.0787887	0.436781	0.942251
Dlg5	-0.371752	0.0173013	0.356438		-0.0268494	0.829187	0.999201		-0.394994	0.0215015	0.885035		0.344902	0.0237563	0.942251
Agap2	-0.577332	0.0173959	0.356438		-0.0858004	0.659287	0.999201		-0.558867	0.0314742	0.885035		0.491531	0.0335833	0.942251
Spock2	0.177598	0.0175545	0.356438		0.225218	0.0057551	0.826948		0.0749436	0.281624	0.891268		0.0476201	0.434631	0.942251
Zfp113	0.682945	0.0175754	0.356438		0.100818	0.66213	0.999201		-0.412562	0.138969	0.885035		-0.582127	0.0337378	0.942251
Wrnip1	-0.540934	0.0176332	0.356438		-0.132672	0.473636	0.999201		-0.245916	0.249629	0.885035		0.408262	0.0526053	0.942251
Cd101	0.377666	0.0176447	0.356438		-0.167223	0.213963	0.999201		0.314664	0.0549595	0.885035		-0.544889	0.00295857	0.942251
Pitpnm2	-0.301515	0.0176624	0.356438		-0.113087	0.285036	0.999201		-0.282682	0.0360544	0.885035		0.188428	0.0951117	0.942251
Creg2	0.229222	0.0176867	0.356438		0.176827	0.0488849	0.949691		0.0969689	0.281291	0.891268		-0.0523952	0.503467	0.945615
Pld1	0.472224	0.0176943	0.356438		0.226878	0.181871	0.999201		0.232521	0.216425	0.885035		-0.245347	0.153024	0.942251
Psd4	-0.58229	0.0177181	0.356438		0.0192911	0.921488	0.999201		-0.584104	0.0278175	0.885035		0.601581	0.0153604	0.942251
Mrpl3	0.464911	0.0178522	0.358159		-0.0261961	0.867196	0.999201		0.21383	0.245865	0.885035		-0.491107	0.0140186	0.942251
Csnk2a1	0.452225	0.0179987	0.358647		0.259851	0.12081	0.999201		0.403536	0.0439509	0.885035		-0.192373	0.232472	0.942251
Slc24a3	0.444101	0.0180084	0.358647		0.278865	0.0950322	0.999201		0.0304326	0.855978	0.982893		-0.165236	0.290574	0.942251
Fndc3b	0.336161	0.0180222	0.358647		0.222814	0.0811863	0.993537		0.287712	0.0509745	0.885035		-0.113347	0.334769	0.942251
Arhgap17	-0.428003	0.0181238	0.359273		-0.0916345	0.532297	0.999201		0.0680321	0.675862	0.966682		0.336369	0.0467066	0.942251
Alpl	0.61381	0.0181647	0.359273		0.319137	0.154922	0.999201		0.162942	0.490232	0.927445		-0.294673	0.184502	0.942251
Fads1	0.356647	0.01822	0.359273		0.185571	0.154903	0.999201		0.245328	0.101396	0.885035		-0.171075	0.185091	0.942251
Septin10	0.333337	0.018272	0.359273		0.139039	0.242261	0.999201		0.287683	0.0500726	0.885035		-0.194297	0.117468	0.942251
Psd3	-0.245011	0.0183997	0.359273		-0.0419293	0.61701	0.999201		0.0514392	0.583895	0.954025		0.203082	0.0390107	0.942251
Rhobtb1	-0.500707	0.0184159	0.359273		-0.0613047	0.71932	0.999201		-0.327672	0.116745	0.885035		0.439402	0.0314386	0.942251
Epha2	0.401192	0.0184884	0.359273		0.389483	0.0209703	0.86361		0.106982	0.490062	0.927373		-0.0117089	0.931482	0.992586
Ubl3	0.413583	0.0184928	0.359273		0.285178	0.0732781	0.993537		0.140729	0.383658	0.915064		-0.128404	0.374698	0.942251
Grin1	0.327914	0.0186205	0.359273		0.214947	0.0858297	0.999201		0.234068	0.0926631	0.885035		-0.112967	0.328508	0.942251
Dmtn	-0.425593	0.0186744	0.359273		-0.0684535	0.639109	0.999201		-0.392243	0.0403158	0.885035		0.357139	0.0377431	0.942251
Kcnj4	1.01187	0.01869	0.359273		0.881087	0.0328346	0.86692		0.195417	0.615043	0.957589		-0.130786	0.705526	0.959458
Muc5b	0.439595	0.0187011	0.359273		0.239159	0.14151	0.999201		-0.0263846	0.874749	0.986232		-0.200436	0.207528	0.942251
Gna11	0.224122	0.0188073	0.359727		0.0209107	0.784794	0.999201		0.173462	0.0732754	0.885035		-0.203211	0.0281885	0.942251
Wdr18	-0.228515	0.0188955	0.36048		-0.0517503	0.513578	0.999201		-0.40572	0.00191112	0.885035		0.176765	0.0510771	0.942251
Adam10	0.267226	0.0190695	0.362775		0.115444	0.231638	0.999201		0.00231176	0.98194	0.996546		-0.151782	0.128748	0.942251
Nsg2	0.353506	0.0191141	0.362775		0.250507	0.0689001	0.993537		0.0478912	0.724352	0.969485		-0.102999	0.406618	0.942251
Pcyox1	0.316351	0.0193338	0.362795		0.00553674	0.959298	0.999201		0.182639	0.162618	0.885035		-0.310814	0.0208363	0.942251
Tmem178b	0.340661	0.0193502	0.362795		0.207457	0.108355	0.999201		0.268429	0.070737	0.885035		-0.133204	0.276026	0.942251
Fancf	0.288619	0.019353	0.362795		0.270097	0.0255033	0.86361		0.117107	0.309168	0.893698		-0.0185213	0.851777	0.98325
Wasf2	0.175441	0.0195193	0.362795		0.119613	0.078866	0.993537		0.0881545	0.21749	0.885035		-0.0558285	0.369279	0.942251
Hsd17b4	0.307391	0.0195204	0.362795		0.14698	0.192592	0.999201		0.152822	0.22188	0.885035		-0.160411	0.159617	0.942251
Spire1	-0.343166	0.0195483	0.362795		-0.106798	0.379455	0.999201		-0.369468	0.022903	0.885035		0.236368	0.0765274	0.942251
Gabra2	0.413327	0.0195551	0.362795		0.118953	0.41448	0.999201		0.249891	0.147174	0.885035		-0.294374	0.06897	0.942251
Cab39l	0.314947	0.0196705	0.362795		0.169978	0.148331	0.999201		0.23371	0.0859237	0.885035		-0.14497	0.20848	0.942251
Spire1	-0.566388	0.0197096	0.362795		-0.219877	0.281102	0.999201		-0.312166	0.181642	0.885035		0.346511	0.108274	0.942251
Camk2d	-1.26275	0.0197232	0.362795		-0.336656	0.448974	0.999201		-0.703307	0.177709	0.885035		0.926096	0.0631776	0.942251
Sdk2	0.258371	0.019754	0.362795		0.156585	0.111208	0.999201		0.145496	0.173693	0.885035		-0.101785	0.274871	0.942251
C4b	0.680417	0.0199752	0.364958		0.380544	0.137407	0.999201		0.143235	0.589948	0.954025		-0.299873	0.227842	0.942251
Sdc3	0.340252	0.020043	0.364958		0.207733	0.110041	0.999201		0.127907	0.347245	0.900393		-0.132519	0.281411	0.942251
Ccar2	-0.771471	0.020073	0.364958		-0.553374	0.0687583	0.993537		-0.444898	0.166254	0.885035		0.218097	0.425106	0.942251
Nrip3	-0.399574	0.0201561	0.364958		-0.193754	0.190058	0.999201		-0.098652	0.529868	0.939691		0.205819	0.167119	0.942251
Ppp1r12a	-0.419623	0.0202076	0.364958		-0.0752461	0.608378	0.999201		-0.21681	0.20944	0.885035		0.344377	0.0438252	0.942251
Tiam1	-0.482177	0.0202178	0.364958		-0.191858	0.272895	0.999201		-0.360542	0.0856313	0.885035		0.290319	0.114807	0.942251
Grin1	0.388991	0.0205339	0.368519		0.146945	0.297491	0.999201		-0.0491258	0.746328	0.969625		-0.242046	0.106162	0.942251
Rpl13a	0.276029	0.0205528	0.368519		0.222298	0.047545	0.949691		0.102922	0.353605	0.905068		-0.0537312	0.580207	0.952884
Aplp2	0.32318	0.0205648	0.368519		0.0778752	0.496211	0.999201		0.0419138	0.739883	0.969625		-0.245305	0.0582778	0.942251
Zc3h12b	-0.827419	0.0208717	0.372304		-0.128282	0.659376	0.999201		-0.749657	0.0471162	0.885035		0.699138	0.0405326	0.942251
Egfr	0.333254	0.0209252	0.372304		0.0647221	0.582626	0.999201		0.269108	0.0694023	0.885035		-0.268532	0.0481695	0.942251
Shank1	0.257384	0.0209273	0.372304		0.155948	0.115379	0.999201		0.16997	0.123257	0.885035		-0.101436	0.280707	0.942251
Lsm11	0.373047	0.0210154	0.372973		0.339133	0.0309225	0.86361		0.177543	0.247609	0.885035		-0.0339133	0.795417	0.975715
Zc3h12c	-0.543047	0.0210838	0.373289		-0.0188932	0.920847	0.999201		-0.457746	0.0607755	0.885035		0.524154	0.0244177	0.942251
Eif6	-0.39837	0.0213774	0.376311		-0.121306	0.398726	0.999201		-0.441848	0.0221029	0.885035		0.277064	0.0792511	0.942251
Cyp26a1	0.434226	0.0214867	0.376311		0.358549	0.0451741	0.949691		0.00591011	0.972379	0.994932		-0.0756775	0.623292	0.959243
Sbno1	-0.274023	0.0214887	0.376311		-0.0705932	0.472474	0.999201		-0.0405877	0.707805	0.969126		0.20343	0.0648668	0.942251
Pdzd2	-0.382465	0.0215145	0.376311		-0.193987	0.178704	0.999201		-0.429549	0.0211099	0.885035		0.188478	0.189799	0.942251
Golgb1	0.493501	0.02154	0.376311		0.197982	0.275899	0.999201		0.145696	0.462145	0.92279		-0.295519	0.121109	0.942251
Abcd2	0.438893	0.0215778	0.376311		0.134844	0.395728	0.999201		0.12553	0.475872	0.927312		-0.304049	0.0807399	0.942251
Mpp3	-0.290357	0.0216113	0.376311		-0.188474	0.0976804	0.999201		-0.104605	0.374497	0.914103		0.101883	0.336065	0.942251
Dlgap3	0.263334	0.0217325	0.376861		0.232673	0.0355732	0.893323		0.152008	0.172903	0.885035		-0.0306607	0.742216	0.969046
Luzp2	0.285418	0.0218001	0.376861		0.31042	0.0151818	0.826948		0.0437282	0.69933	0.969126		0.0250014	0.804357	0.977415
Them6	0.484567	0.0218527	0.376861		0.168118	0.342362	0.999201		0.286375	0.164673	0.885035		-0.316448	0.0967505	0.942251
Rnasek	0.415915	0.0218629	0.376861		0.206087	0.189164	0.999201		0.154685	0.361401	0.907525		-0.209829	0.18221	0.942251
Fgf12	-0.239567	0.0219582	0.376861		-0.0992074	0.264032	0.999201		-0.035713	0.707458	0.969126		0.140359	0.129514	0.942251
Slit2	0.268834	0.0220941	0.376861		0.24351	0.0328473	0.86692		-0.0606918	0.572979	0.951989		-0.0253245	0.790666	0.975708
Ankrd54	-0.435961	0.0221149	0.376861		-0.0759542	0.625755	0.999201		-0.0923842	0.596307	0.95616		0.360007	0.0462858	0.942251
Dpysl3	0.595	0.022122	0.376861		0.299361	0.184342	0.999201		0.330901	0.188757	0.885035		-0.295639	0.189189	0.942251
Pkp4	0.202299	0.0221591	0.376861		0.19151	0.0277066	0.86361		0.0248127	0.757607	0.969625		-0.0107883	0.880419	0.988365
Pik3c2a	0.339515	0.0221635	0.376861		0.182117	0.16057	0.999201		0.131807	0.343515	0.89865		-0.157398	0.217128	0.942251
Slit1	0.395438	0.0222043	0.376861		0.386426	0.0244201	0.86361		0.10407	0.513387	0.934836		-0.00901215	0.948728	0.99344
Tiam1	-0.631249	0.0222911	0.377467		-0.156447	0.492508	0.999201		-0.392242	0.148465	0.885035		0.474801	0.0639694	0.942251
Ccdc177	-0.20202	0.0223881	0.377739		-0.10441	0.175199	0.999201		0.00501518	0.950143	0.990625		0.0976104	0.201353	0.942251
Lgi1	0.0895227	0.0224538	0.377739		-0.044935	0.186637	0.999201		-0.00836656	0.814386	0.978642		-0.134458	0.00323326	0.942251
Foxg1	-0.503244	0.0225001	0.377739		-0.147936	0.419863	0.999201		-0.321819	0.13939	0.885035		0.355307	0.0785873	0.942251
Rpl38	0.300221	0.0225501	0.377739		0.146963	0.196856	0.999201		0.00733666	0.951005	0.990625		-0.153258	0.180543	0.942251
Tmem63c	0.205005	0.022563	0.377739		0.165819	0.050623	0.949691		0.0235514	0.773385	0.971265		-0.0391864	0.594997	0.954575
Rnf213	0.413853	0.0227007	0.378354		0.0888278	0.55221	0.999201		0.0649061	0.695443	0.969126		-0.325025	0.0562674	0.942251
Celf1	0.221612	0.0227023	0.378354		0.18782	0.0431369	0.938329		0.0573886	0.522108	0.93557		-0.0337926	0.670764	0.959243
Sntb1	0.271629	0.0228519	0.37999		0.276892	0.0210941	0.86361		0.167173	0.153938	0.885035		0.00526276	0.956702	0.994307
Clptm1l	0.368987	0.0229288	0.380412		0.263836	0.0766687	0.993537		0.22545	0.156808	0.885035		-0.105151	0.435561	0.942251
Cxcl14	0.506484	0.0230537	0.381243		0.218645	0.25112	0.999201		0.225317	0.286725	0.891268		-0.28784	0.143567	0.942251
Gabra5	0.418873	0.0231264	0.381243		0.283123	0.0911855	0.999201		0.287249	0.118962	0.885035		-0.13575	0.379252	0.942251
Pclo	0.196583	0.0232027	0.381243		0.183208	0.0307923	0.86361		0.0895853	0.27678	0.891268		-0.0133756	0.849524	0.98325
Reep3	0.387136	0.0232418	0.381243		0.181794	0.21656	0.999201		0.117102	0.459573	0.920773		-0.205342	0.16888	0.942251
Epha6	0.260512	0.0233299	0.381243		0.274055	0.018852	0.849831		0.130008	0.238094	0.885035		0.0135429	0.88483	0.988613
Pde11a	-0.893422	0.0233408	0.381243		-0.0875264	0.785323	0.999201		-0.879459	0.0384474	0.885035		0.805895	0.0351065	0.942251
Tmtc4	0.36684	0.0233532	0.381243		0.193349	0.171665	0.999201		0.10382	0.488363	0.927312		-0.173491	0.214127	0.942251
Ccdc136	-0.325763	0.0234118	0.381243		-0.312291	0.0277848	0.86361		-0.329069	0.0349877	0.885035		0.0134726	0.90831	0.990567
Zc3h12a	-0.753846	0.0234436	0.381243		-0.13534	0.620314	0.999201		-0.850726	0.0225563	0.885035		0.618506	0.0497509	0.942251
Hapln4	0.565224	0.0235428	0.382014		0.333688	0.132513	0.999201		0.213625	0.362196	0.907525		-0.231536	0.276143	0.942251
Cyp2d10	0.426275	0.0236242	0.382153		0.205726	0.207035	0.999201		0.255572	0.1663	0.885035		-0.220549	0.179714	0.942251
Rgs9	0.320077	0.0236549	0.382153		0.360433	0.0141938	0.826948		0.256733	0.0776629	0.885035		0.0403564	0.727241	0.965359
Poldip3	-0.312213	0.0239357	0.383682		-0.180211	0.141379	0.999201		-0.235585	0.0937997	0.885035		0.132002	0.264072	0.942251
Lrpap1	0.324878	0.0239541	0.383682		0.143041	0.24665	0.999201		0.239231	0.100527	0.885035		-0.181837	0.152094	0.942251
Mdk	0.427286	0.0239568	0.383682		0.221424	0.180404	0.999201		0.33013	0.0876591	0.885035		-0.205862	0.209102	0.942251
Asph	0.386978	0.0240176	0.383682		0.0553642	0.693714	0.999201		0.159345	0.325731	0.895199		-0.331614	0.0435447	0.942251
Cab39	-0.230318	0.0240306	0.383682		-0.119939	0.178824	0.999201		-0.117202	0.232906	0.885035		0.110379	0.211557	0.942251
Nap1l1	-0.700299	0.0240613	0.383682		-0.180849	0.483009	0.999201		-0.250734	0.388938	0.915064		0.519451	0.0709482	0.942251
Afdn	-0.294928	0.0243694	0.387757		-0.0549078	0.610997	0.999201		-0.36638	0.0155599	0.885035		0.24002	0.0528624	0.942251
Cfap299	0.3496	0.0246271	0.391015		0.229772	0.103028	0.999201		0.102878	0.477364	0.927312		-0.119828	0.360908	0.942251
Iqcb1	-0.532028	0.0247833	0.39265		-0.101256	0.604696	0.999201		-0.564109	0.0306262	0.885035		0.430772	0.0545539	0.942251
Tubg1	-0.256758	0.0250837	0.3959		-0.0526887	0.57846	0.999201		-0.128006	0.246045	0.885035		0.20407	0.0586466	0.942251
Lgi2	0.221897	0.0251139	0.3959		0.152867	0.0914686	0.999201		0.131764	0.175454	0.885035		-0.0690308	0.406585	0.942251
Eif4a3	0.152572	0.0251493	0.3959		0.0642472	0.271116	0.999201		-0.0361714	0.566406	0.949649		-0.0883252	0.144507	0.942251
Cat	0.251543	0.0252526	0.395929		-0.00421234	0.963471	0.999201		0.428513	0.00348662	0.885035		-0.255755	0.0235945	0.942251
Snap91	0.673769	0.0252583	0.395929		0.355153	0.17885	0.999201		0.276232	0.333249	0.895199		-0.318615	0.222049	0.942251
Myh10	-0.470355	0.0255095	0.39692		-0.270189	0.148398	0.999201		-0.77442	0.00422379	0.885035		0.200166	0.268029	0.942251
Nfxl1	0.361089	0.0256076	0.39692		0.187285	0.186348	0.999201		0.150129	0.328458	0.895199		-0.173805	0.216148	0.942251
Krt9	0.31882	0.0256293	0.39692		0.269213	0.0485584	0.949691		-0.115104	0.392151	0.915064		-0.0496067	0.673627	0.959446
Vamp4	0.205396	0.0256873	0.39692		0.0423266	0.579072	0.999201		0.152377	0.10326	0.885035		-0.163069	0.0600139	0.942251
Eif4enif1	-0.700095	0.025734	0.39692		-0.238215	0.369081	0.999201		-0.623058	0.0595851	0.885035		0.46188	0.105032	0.942251
Golgb1	0.46677	0.0257496	0.39692		0.23687	0.195414	0.999201		0.16378	0.405418	0.915917		-0.229899	0.207343	0.942251
Naca	-0.360993	0.0258217	0.39692		-0.293931	0.0553928	0.960476		-0.0574416	0.700264	0.969126		0.067062	0.616699	0.957715
Itfg1	0.231602	0.0258975	0.39692		0.0452512	0.599208	0.999201		0.136221	0.181958	0.885035		-0.18635	0.0577901	0.942251
Gramd1b	-0.522456	0.0259225	0.39692		-0.0733508	0.704355	0.999201		-0.453968	0.064821	0.885035		0.449106	0.0460499	0.942251
Camsap3	-0.546935	0.0259257	0.39692		-0.465385	0.0477435	0.949691		-0.0923253	0.683488	0.967746		0.0815494	0.687176	0.959446
Tuba3a	-0.217805	0.0259836	0.39692		-0.00616752	0.938712	0.999201		-0.276236	0.0152234	0.885035		0.211638	0.0291426	0.942251
Tuba3b	-0.217805	0.0259836	0.39692		-0.00616752	0.938712	0.999201		-0.276236	0.0152234	0.885035		0.211638	0.0291426	0.942251
Cmas	-0.982822	0.0260152	0.39692		-0.678747	0.0931191	0.999201		-0.817377	0.0746555	0.885035		0.304075	0.4129	0.942251
Btbd10	-0.401304	0.0260402	0.39692		-0.0622392	0.675796	0.999201		-0.180868	0.294171	0.893698		0.339065	0.049129	0.942251
Pde9a	0.242777	0.0260742	0.39692		0.09369	0.313809	0.999201		0.0100355	0.920114	0.989264		-0.149087	0.127851	0.942251
Gng12	0.328732	0.0261368	0.397053		0.0910914	0.461654	0.999201		0.330027	0.0396095	0.885035		-0.23764	0.0817285	0.942251
Myo6	0.255808	0.0263995	0.397451		0.137103	0.176681	0.999201		0.244916	0.0474258	0.885035		-0.118705	0.234498	0.942251
Dnajc17	0.192854	0.0264333	0.397451		0.201519	0.0220779	0.86361		0.122766	0.154611	0.885035		0.00866428	0.90335	0.990117
Ptgr2	0.390154	0.0264377	0.397451		0.0849304	0.561127	0.999201		0.454332	0.0223807	0.885035		-0.305223	0.064463	0.942251
Ostc	0.452041	0.0264397	0.397451		0.387395	0.0473635	0.949691		0.151542	0.428538	0.918091		-0.0646467	0.700556	0.959446
Grid1	0.294247	0.026486	0.397451		0.137656	0.231424	0.999201		0.146823	0.251437	0.885035		-0.156591	0.17968	0.942251
Camsap2	-0.354649	0.0268376	0.401874		-0.154264	0.263976	0.999201		-0.0798824	0.591356	0.95481		0.200385	0.158699	0.942251
Rps15	0.304044	0.0268896	0.401874		0.187246	0.129394	0.999201		0.104177	0.42075	0.91801		-0.116798	0.319299	0.942251
Prr18	0.430551	0.0269926	0.402599		0.343243	0.0616492	0.973711		0.0858684	0.634214	0.959773		-0.0873084	0.589505	0.954575
Nell2	0.371251	0.0270818	0.402845		0.0925564	0.509779	0.999201		0.0831054	0.594415	0.955699		-0.278695	0.0748513	0.942251
Celsr2	0.235233	0.0271244	0.402845		0.240101	0.0249708	0.86361		0.254573	0.0308512	0.885035		0.00486786	0.955661	0.994306
Map4	0.583252	0.0271995	0.402845		0.547293	0.0348643	0.887763		0.24506	0.330469	0.895199		-0.0359597	0.868643	0.984525
Apc	-0.24174	0.0272274	0.402845		-0.0641755	0.484232	0.999201		-0.137917	0.198709	0.885035		0.177564	0.0803195	0.942251
Fbxo45	0.21561	0.0273953	0.404519		0.160675	0.0772342	0.993537		0.0264037	0.769799	0.970442		-0.0549353	0.502015	0.945615
Ctnnd1	-0.258667	0.0276792	0.406069		-0.112263	0.268314	0.999201		-0.24293	0.0528352	0.885035		0.146404	0.160864	0.942251
Lyz2	-0.427446	0.0277641	0.406069		-0.441604	0.0243397	0.86361		-0.459253	0.0324557	0.885035		-0.0141579	0.929513	0.992586
Add1	-0.277762	0.0277691	0.406069		-0.115994	0.285616	0.999201		-0.199507	0.118581	0.885035		0.161768	0.150965	0.942251
Slc12a2	0.65234	0.0278235	0.406069		0.228071	0.36561	0.999201		0.596112	0.0582138	0.885035		-0.424269	0.114977	0.942251
Ccsap	-0.405481	0.0278509	0.406069		-0.1706	0.282641	0.999201		-0.0548245	0.747792	0.969625		0.234882	0.153124	0.942251
Grm4	0.278413	0.0279221	0.406069		0.13751	0.214408	0.999201		0.216742	0.0956516	0.885035		-0.140903	0.20453	0.942251
Tor1aip1	0.425914	0.0279405	0.406069		0.283901	0.107981	0.999201		0.276209	0.152935	0.885035		-0.142013	0.387419	0.942251
Dlg2	0.290653	0.0280336	0.406069		0.247622	0.0508853	0.949691		0.170728	0.190108	0.885035		-0.0430314	0.69487	0.959446
BC094435	0.612744	0.0282272	0.406069		0.561713	0.0393952	0.921648		0.371556	0.178522	0.885035		-0.0510309	0.824974	0.978839
Vipas39	-0.55005	0.028231	0.406069		-0.116111	0.578877	0.999201		-0.479408	0.0687166	0.885035		0.433939	0.0661503	0.942251
Pex13	0.317554	0.0282636	0.406069		0.168878	0.186182	0.999201		0.327107	0.0387162	0.885035		-0.148676	0.237939	0.942251
Syngap1	0.30284	0.028269	0.406069		0.210019	0.0975991	0.999201		0.181576	0.182974	0.885035		-0.0928209	0.426235	0.942251
Eif4g2	0.404812	0.0283033	0.406069		0.301086	0.0796469	0.993537		0.130883	0.451811	0.919794		-0.103726	0.503064	0.945615
MNCb2990	0.612817	0.0283321	0.406069		0.493501	0.0620646	0.973711		-0.130978	0.614799	0.957589		-0.119316	0.608402	0.955516
Dag1	0.355914	0.0283684	0.406069		0.123959	0.369535	0.999201		0.311983	0.0677416	0.885035		-0.231955	0.115834	0.942251
Cep170	-0.373005	0.0284637	0.406069		-0.123005	0.394467	0.999201		-0.229953	0.173078	0.885035		0.250001	0.107743	0.942251
Cpne8	0.212521	0.0284761	0.406069		0.145064	0.102531	0.999201		0.0279794	0.755471	0.969625		-0.0674571	0.411554	0.942251
Clasp1	1.0456	0.0284903	0.406069		1.06764	0.0262099	0.86361		0.268788	0.547234	0.947163		0.0220361	0.955398	0.994179
Krt39	0.299374	0.0286716	0.406843		0.262095	0.0471883	0.949691		0.245124	0.0842447	0.885035		-0.0372798	0.742433	0.969046
Stau1	0.197524	0.0287126	0.406843		0.00957968	0.89784	0.999201		0.113354	0.20169	0.885035		-0.187945	0.0348211	0.942251
Pde4c	-0.580501	0.0287852	0.406843		-0.269452	0.243559	0.999201		-0.577406	0.0447259	0.885035		0.311049	0.185054	0.942251
Apc	-0.709416	0.0288093	0.406843		-0.276562	0.320459	0.999201		-0.605803	0.0744417	0.885035		0.432854	0.13816	0.942251
Mef2d	-0.335995	0.0288201	0.406843		-0.225191	0.108666	0.999201		-0.117523	0.419326	0.91801		0.110804	0.395857	0.942251
Clstn2	0.290376	0.028878	0.406882		0.175361	0.141838	0.999201		0.099524	0.428524	0.918091		-0.115015	0.313592	0.942251
Rnmt	-0.519945	0.029104	0.407594		-0.44174	0.0530723	0.95569		-0.0997853	0.652938	0.963034		0.0782045	0.693046	0.959446
Gabrb3	0.285851	0.0292031	0.407594		0.0432058	0.69188	0.999201		0.117426	0.3487	0.902245		-0.242645	0.0533875	0.942251
Epb41	-0.306047	0.0292311	0.407594		-0.411882	0.00788575	0.826948		-0.268128	0.0695064	0.885035		-0.105835	0.376151	0.942251
Traf5	0.487766	0.0292503	0.407594		0.319591	0.11656	0.999201		-0.14747	0.484053	0.927312		-0.168175	0.377564	0.942251
Fryl	0.147813	0.0293682	0.407594		0.145766	0.0310179	0.86361		-0.0113091	0.857137	0.982893		-0.00204687	0.970907	0.99715
Gstm2	0.704994	0.0294678	0.407594		0.365792	0.200005	0.999201		0.565724	0.0911905	0.885035		-0.339202	0.230888	0.942251
Vps13d	-0.22612	0.0294808	0.407594		-0.193506	0.0523533	0.949691		-0.012147	0.899453	0.986445		0.0326147	0.705814	0.959674
Pigq	0.34702	0.0295157	0.407594		0.179576	0.201231	0.999201		0.0622385	0.675088	0.966564		-0.167444	0.229862	0.942251
Gabrg3	0.427616	0.0295423	0.407594		0.270427	0.128471	0.999201		-0.105427	0.56681	0.949649		-0.157189	0.349818	0.942251
Erc2	0.221838	0.0295631	0.407594		0.229322	0.0258976	0.86361		0.219656	0.0465617	0.885035		0.00748397	0.929335	0.992586
Tafa2	0.383194	0.0296433	0.407594		0.267319	0.0992816	0.999201		0.0274599	0.866396	0.985801		-0.115875	0.437447	0.942251
Agfg1	-0.350331	0.0299021	0.409587		-0.124511	0.366415	0.999201		-0.277806	0.0953486	0.885035		0.22582	0.123369	0.942251
Homer3	0.447515	0.0300814	0.41128		0.250956	0.172013	0.999201		0.28174	0.170471	0.885035		-0.196559	0.272291	0.942251
Enpp1	0.538882	0.0301697	0.411707		0.247314	0.253527	0.999201		0.00279805	0.990307	0.998013		-0.291568	0.185907	0.942251
Cdk18	-1.00739	0.0303286	0.411707		-0.387005	0.332941	0.999201		-0.801502	0.0954255	0.885035		0.620381	0.139435	0.942251
Icam5	0.346871	0.0304727	0.411707		0.197707	0.1672	0.999201		0.301516	0.0736409	0.885035		-0.149164	0.283055	0.942251
Slc9a3	-0.463821	0.0305041	0.411707		-0.264638	0.166916	0.999201		-0.313229	0.146547	0.885035		0.199182	0.283778	0.942251
Traf7	-0.371693	0.0305091	0.411707		-0.0366079	0.797747	0.999201		-0.114327	0.481321	0.927312		0.335085	0.0449745	0.942251
Gnpat	0.307453	0.030561	0.411707		0.097811	0.418513	0.999201		0.175738	0.209676	0.885035		-0.209642	0.107989	0.942251
Col4a1	1.05621	0.0306131	0.411707		0.412391	0.326718	0.999201		0.675598	0.166253	0.885035		-0.643823	0.143725	0.942251
Tmeff2	0.198406	0.0306898	0.411707		0.214456	0.0224301	0.86361		0.138975	0.134707	0.885035		0.0160497	0.833408	0.980285
Evi5	-0.473092	0.0307232	0.411707		-0.0415002	0.819681	0.999201		-0.272674	0.206861	0.885035		0.431592	0.0433748	0.942251
Fam171a2	-0.395027	0.030726	0.411707		-0.230802	0.158943	0.999201		-0.278116	0.133123	0.885035		0.164225	0.299004	0.942251
Clip1	-0.443847	0.0308811	0.412435		-0.207413	0.248324	0.999201		-0.116311	0.547731	0.947163		0.236434	0.194317	0.942251
Serpine2	0.267877	0.0308921	0.412435		0.235052	0.050034	0.949691		-0.0127698	0.911767	0.98806		-0.0328249	0.750944	0.970351
Dhx29	0.181092	0.031015	0.412819		0.144393	0.0690076	0.993537		0.00578427	0.940858	0.990045		-0.0366985	0.602382	0.955303
Megf8	0.280366	0.0310551	0.412819		0.286322	0.0285928	0.86361		0.178457	0.16942	0.885035		0.00595618	0.956014	0.994307
Axin1	-0.255188	0.0311334	0.412819		0.00442986	0.964074	0.999201		0.0152252	0.889945	0.986232		0.259618	0.0291016	0.942251
Ap2s1	0.268795	0.0311445	0.412819		0.191867	0.0964425	0.999201		0.161634	0.191394	0.885035		-0.0769276	0.466769	0.944653
Mycbp2	0.160595	0.0312389	0.413327		0.173772	0.0227561	0.86361		0.0317348	0.649354	0.962099		0.0131772	0.831818	0.979632
Syngap1	0.330842	0.0314252	0.415049		0.196033	0.155983	0.999201		-0.0109285	0.939048	0.990045		-0.13481	0.310555	0.942251
Tcf25	-0.703577	0.0315512	0.415186		-0.302747	0.286726	0.999201		-0.61634	0.0739098	0.885035		0.400831	0.170682	0.942251
Vangl2	0.433123	0.0315873	0.415186		0.269894	0.138978	0.999201		0.253735	0.203178	0.885035		-0.163229	0.346304	0.942251
Pdzrn3	-0.711779	0.0316337	0.415186		-0.322061	0.26494	0.999201		-0.686924	0.054061	0.885035		0.389719	0.186011	0.942251
Rae1	0.221601	0.0318352	0.415186		0.252837	0.0185723	0.846415		0.194423	0.0740869	0.885035		0.0312365	0.717441	0.962953
Ccdc57	0.23651	0.0319032	0.415186		0.152525	0.128512	0.999201		-0.0584099	0.573579	0.951989		-0.083985	0.374291	0.942251
Hecw1	-0.542837	0.0319486	0.415186		-0.164315	0.445389	0.999201		-0.665448	0.0220639	0.885035		0.378522	0.104815	0.942251
Gng7	0.237034	0.0319543	0.415186		0.102164	0.287441	0.999201		0.0380421	0.712791	0.969126		-0.13487	0.172373	0.942251
Ncln	0.340393	0.032008	0.415186		0.244785	0.0963387	0.999201		0.297325	0.0754336	0.885035		-0.0956075	0.477765	0.945374
Nav1	-0.738172	0.0321488	0.415186		-0.0620017	0.82916	0.999201		-0.606611	0.0908012	0.885035		0.676171	0.0445755	0.942251
Eefsec	0.169697	0.0321978	0.415186		0.161504	0.0388321	0.918902		0.0168961	0.819147	0.979421		-0.00819369	0.901205	0.989846
Msi1	0.366883	0.0322263	0.415186		0.185985	0.21872	0.999201		0.0220242	0.890244	0.986232		-0.180898	0.230238	0.942251
Fhod3	-0.585543	0.032228	0.415186		-0.407042	0.106353	0.999201		-0.235631	0.369385	0.91106		0.178501	0.443285	0.942251
Itga6	0.336448	0.0323244	0.415186		-0.0136373	0.917071	0.999201		0.165937	0.278502	0.891268		-0.350085	0.0276551	0.942251
Ap2m1	0.242136	0.0323507	0.415186		0.140147	0.167211	0.999201		0.0930797	0.39041	0.915064		-0.101989	0.299086	0.942251
Tubb1	-0.110346	0.0324285	0.415186		0.108274	0.0348699	0.887763		-0.28123	0.000508108	0.535836		0.21862	0.0011585	0.942251
Ntrk2	0.27919	0.032466	0.415186		0.154603	0.184237	0.999201		0.224932	0.0967816	0.885035		-0.124587	0.273935	0.942251
Herc2	-0.312239	0.0324734	0.415186		-0.19729	0.136717	0.999201		-0.193897	0.183098	0.885035		0.114949	0.360097	0.942251
Bcl2l1	-0.774664	0.0325041	0.415186		-0.258194	0.404867	0.999201		-0.554747	0.132301	0.885035		0.51647	0.119528	0.942251
Wasf3	0.127734	0.032652	0.416056		0.149787	0.0169705	0.826948		0.233964	0.00334915	0.885035		0.0220525	0.660451	0.959243
Sparcl1	0.346902	0.0327513	0.416056		0.223721	0.130707	0.999201		0.180394	0.256878	0.885035		-0.123181	0.377364	0.942251
Abcc5	0.346721	0.0327857	0.416056		0.326411	0.0411216	0.930405		-0.0467414	0.758363	0.969625		-0.0203104	0.880874	0.988365
Kcnd2	0.449447	0.0330039	0.416056		0.362518	0.0700049	0.993537		0.301017	0.156605	0.885035		-0.0869292	0.624208	0.959243
Nadk	0.333052	0.0331795	0.416056		0.197556	0.160647	0.999201		0.3702	0.0339286	0.885035		-0.135496	0.317571	0.942251
Dhx32	-0.467045	0.0331995	0.416056		-0.0735616	0.689489	0.999201		-0.301012	0.171202	0.885035		0.393483	0.061143	0.942251
Unc13b	-0.429493	0.0332264	0.416056		-0.160233	0.356781	0.999201		-0.212515	0.280223	0.891268		0.26926	0.141357	0.942251
Ppm1g	-0.369727	0.0332827	0.416056		-0.102632	0.487006	0.999201		0.0226954	0.888718	0.986232		0.267095	0.0978632	0.942251
Kif1b	-0.553606	0.0332964	0.416056		-0.0747696	0.731676	0.999201		-0.520486	0.0616742	0.885035		0.478837	0.0561614	0.942251
Ppp3ca	0.47652	0.0333166	0.416056		0.195975	0.313191	0.999201		0.399267	0.0881649	0.885035		-0.280545	0.163764	0.942251
Fbxl20	0.233683	0.0333949	0.416056		0.0167199	0.855506	0.999201		0.0618961	0.551433	0.949287		-0.216963	0.0440002	0.942251
Specc1	-0.176988	0.0334512	0.416056		-0.0221793	0.750505	0.999201		-0.0787956	0.328171	0.895199		0.154809	0.0542933	0.942251
Atp2b1	0.267859	0.0334599	0.416056		0.0367567	0.727913	0.999201		0.2438	0.068757	0.885035		-0.231102	0.0568804	0.942251
Pdgfra	0.181486	0.0335929	0.416056		0.20085	0.0224094	0.86361		0.102136	0.226117	0.885035		0.0193636	0.786612	0.974469
Nudt19	0.593148	0.0335968	0.416056		0.290312	0.237902	0.999201		0.415586	0.142476	0.885035		-0.302836	0.220245	0.942251
Ppfia4	0.236014	0.0336314	0.416056		0.320445	0.00899259	0.826948		0.165991	0.141276	0.885035		0.084431	0.377127	0.942251
Lgr4	0.179929	0.0337427	0.416056		0.190677	0.026879	0.86361		0.0100445	0.899086	0.986445		0.0107476	0.879448	0.988365
Atp11c	0.342103	0.0337591	0.416056		0.0874435	0.522513	0.999201		0.184942	0.2436	0.885035		-0.25466	0.0908087	0.942251
Rpl23a	0.196528	0.0338157	0.416056		0.181421	0.0454444	0.949691		-0.00704826	0.935081	0.990045		-0.0151077	0.845416	0.982946
Golgb1	0.431219	0.0338704	0.416056		0.136354	0.432927	0.999201		0.0690329	0.717553	0.969151		-0.294864	0.115059	0.942251
Soat1	0.308843	0.0339057	0.416056		0.171342	0.187885	0.999201		0.402618	0.0181501	0.885035		-0.1375	0.279925	0.942251
Usp6nl	-0.194584	0.0339397	0.416056		0.0308214	0.689521	0.999201		-0.172009	0.0761975	0.885035		0.225405	0.0186896	0.942251
Mgrn1	0.156806	0.0339441	0.416056		0.102659	0.128853	0.999201		-0.063376	0.373508	0.914025		-0.0541473	0.394085	0.942251
Rpl26	0.1529	0.0339461	0.416056		0.050888	0.410544	0.999201		-0.00547866	0.935204	0.990045		-0.102012	0.122832	0.942251
Tpd52	-0.445478	0.0340447	0.416056		-0.280441	0.142109	0.999201		-0.349925	0.107412	0.885035		0.165038	0.362805	0.942251
Brd4	-0.23715	0.0340674	0.416056		-0.18974	0.0736846	0.993537		-0.223086	0.0627785	0.885035		0.0474103	0.615693	0.957385
Chmp1a	-1.01427	0.0342007	0.416056		-0.37216	0.367683	0.999201		-1.30248	0.0195485	0.885035		0.642105	0.140609	0.942251
Uevld	-1.06928	0.0342268	0.416056		-0.19361	0.649213	0.999201		-0.78812	0.127318	0.885035		0.875667	0.0687556	0.942251
Cep170b	-0.744088	0.0342456	0.416056		-0.165688	0.577462	0.999201		-0.522353	0.143523	0.885035		0.5784	0.0808148	0.942251
Lancl1	-0.177907	0.034363	0.416056		-0.186677	0.0284988	0.86361		0.0434045	0.585261	0.954025		-0.00877026	0.900831	0.989846
Mpp6	0.296312	0.0344177	0.416056		0.0114831	0.921979	0.999201		0.392069	0.0173102	0.885035		-0.284829	0.0399095	0.942251
Slc25a27	0.267517	0.0344236	0.416056		0.279045	0.0292287	0.86361		0.0374285	0.752627	0.969625		0.011528	0.913287	0.990961
Inhbb	0.362196	0.0344319	0.416056		0.151693	0.308897	0.999201		0.202897	0.230741	0.885035		-0.210503	0.171713	0.942251
Zer1	-0.340214	0.034624	0.417174		-0.09699	0.480133	0.999201		-0.300283	0.077792	0.885035		0.243224	0.103675	0.942251
Wdr17	0.316212	0.0346373	0.417174		0.400313	0.0129225	0.826948		0.231268	0.130834	0.885035		0.0841007	0.509098	0.945615
Chrm3	0.341548	0.0347355	0.417299		0.179688	0.211536	0.999201		0.337778	0.0540439	0.885035		-0.16186	0.255433	0.942251
Nav3	-0.264042	0.0347665	0.417299		0.00722255	0.945021	0.999201		-0.428891	0.00674876	0.885035		0.271265	0.0313402	0.942251
Ulk1	-0.423336	0.0348491	0.417299		-0.131607	0.443636	0.999201		-0.240062	0.226958	0.885035		0.291729	0.114973	0.942251
Trafd1	-1.09977	0.0349352	0.417299		-0.342139	0.443611	0.999201		-1.23941	0.0338919	0.885035		0.757631	0.115267	0.942251
Parp14	0.404121	0.0349608	0.417299		0.258625	0.138903	0.999201		-0.0133162	0.940858	0.990045		-0.145496	0.378827	0.942251
Chadl	0.354166	0.0350026	0.417299		0.339571	0.0409468	0.930405		0.144407	0.373179	0.914025		-0.0145953	0.917419	0.991989
Osbpl3	-0.585735	0.0350434	0.417299		-0.363588	0.149579	0.999201		-0.590683	0.0509471	0.885035		0.222147	0.355653	0.942251
Kcnf1	-0.347356	0.0352054	0.418423		-0.139095	0.331689	0.999201		-0.138321	0.384499	0.915064		0.208262	0.162393	0.942251
Cibar2	-0.514505	0.0352622	0.418423		-0.0479905	0.815113	0.999201		-0.449885	0.0812013	0.885035		0.466515	0.0503148	0.942251
Gpr37	0.430955	0.0353998	0.418423		0.0853222	0.622507	0.999201		0.235014	0.245201	0.885035		-0.345632	0.0754547	0.942251
Pcsk6	0.377365	0.0354129	0.418423		0.0697862	0.64528	0.999201		0.0708786	0.675393	0.966564		-0.307578	0.0717877	0.942251
Fgd1	-0.564794	0.0355142	0.418423		-0.219531	0.346158	0.999201		-0.780314	0.0148421	0.885035		0.345263	0.156231	0.942251
Rgs19	0.372132	0.0357495	0.418423		0.264787	0.107466	0.999201		0.0409936	0.805638	0.976561		-0.107345	0.478724	0.945374
Wnt7b	0.278661	0.0357496	0.418423		0.205099	0.0978965	0.999201		0.135165	0.297571	0.893698		-0.073562	0.515554	0.945673
Tmem178a	0.291437	0.0357737	0.418423		0.170865	0.172214	0.999201		0.352845	0.0262122	0.885035		-0.120571	0.318915	0.942251
Dcaf8	-0.308013	0.0358028	0.418423		-0.129603	0.311421	0.999201		-0.280072	0.0729353	0.885035		0.17841	0.17685	0.942251
Pfkm	0.444554	0.035823	0.418423		0.190239	0.303934	0.999201		0.293219	0.170031	0.885035		-0.254315	0.181642	0.942251
Kcnt2	0.294445	0.0358276	0.418423		0.130362	0.288805	0.999201		-0.00281797	0.982916	0.996546		-0.164083	0.191812	0.942251
Spata7	-0.516344	0.0358303	0.418423		-0.0585226	0.777431	0.999201		-0.59106	0.0327499	0.885035		0.457821	0.0551216	0.942251
Pcdh10	0.176114	0.0359316	0.418423		-0.0382442	0.591334	0.999201		-0.107536	0.200079	0.885035		-0.214358	0.0160905	0.942251
Itih2	0.918345	0.0360147	0.418423		0.624016	0.121981	0.999201		0.465361	0.279052	0.891268		-0.294329	0.434105	0.942251
Hectd4	-0.338048	0.0360893	0.418423		-0.251019	0.096164	0.999201		0.0858245	0.575315	0.951989		0.087029	0.526697	0.947769
Tspan2	0.693226	0.0361554	0.418423		0.333075	0.254061	0.999201		0.216799	0.492915	0.92961		-0.360151	0.22103	0.942251
Naa25	-0.58446	0.0361862	0.418423		-0.174081	0.466451	0.999201		-0.436472	0.12782	0.885035		0.410379	0.112333	0.942251
Il6st	0.408846	0.0363213	0.418423		0.0705258	0.669383	0.999201		0.284054	0.152521	0.885035		-0.33832	0.0699119	0.942251
Pum2	0.167146	0.0364471	0.418423		0.177543	0.0288772	0.86361		-0.185248	0.0376613	0.885035		0.0103968	0.877013	0.988365
Selenom	0.240382	0.0364515	0.418423		0.0684641	0.486269	0.999201		0.320146	0.0179712	0.885035		-0.171918	0.10748	0.942251
Pex5	-0.824118	0.0364619	0.418423		-0.249066	0.461061	0.999201		-1.13819	0.0153339	0.885035		0.575052	0.114816	0.942251
Cog4	-0.386255	0.0365007	0.418423		-0.206605	0.210127	0.999201		-0.463015	0.0278686	0.885035		0.17965	0.269272	0.942251
Ogfod3	0.443486	0.036545	0.418423		0.218695	0.244133	0.999201		0.292279	0.172306	0.885035		-0.22479	0.232497	0.942251
Cmas	-0.797858	0.0365889	0.418423		-0.648036	0.0745565	0.993537		-0.484977	0.203813	0.885035		0.149822	0.643118	0.959243
Rbfox1	-0.264833	0.0366676	0.418423		-0.0561128	0.602108	0.999201		-0.399167	0.0103611	0.885035		0.208721	0.0818569	0.942251
Afdn	-0.278525	0.0367118	0.418423		-0.0384325	0.73277	0.999201		-0.315993	0.0347364	0.885035		0.240092	0.0618658	0.942251
Srrm2	0.176292	0.0367259	0.418423		0.00913754	0.89757	0.999201		-0.296786	0.00607091	0.885035		-0.167154	0.0446431	0.942251
Snrpd3	0.233852	0.0368266	0.418423		0.18777	0.0776433	0.993537		0.126757	0.252293	0.885035		-0.0460823	0.627665	0.959243
Mbnl1	0.24633	0.0368997	0.418423		0.082721	0.416355	0.999201		-0.0442114	0.692041	0.969073		-0.163609	0.131336	0.942251
Tsc2	-0.445614	0.0369119	0.418423		-0.257634	0.180638	0.999201		-0.436237	0.0590356	0.885035		0.18798	0.313913	0.942251
Tuba8	-0.254848	0.036968	0.418423		-0.0913315	0.387547	0.999201		-0.313803	0.0253603	0.885035		0.163516	0.143044	0.942251
Anp32a	-0.33734	0.0371262	0.419018		-0.299394	0.0567226	0.960476		0.0491813	0.747554	0.969625		0.0379461	0.781068	0.973434
Rbm26	-0.457935	0.0371911	0.419018		-0.267896	0.176923	0.999201		-0.540916	0.0301275	0.885035		0.190039	0.322175	0.942251
Dlg3	0.330427	0.0372309	0.419018		0.239482	0.105263	0.999201		0.3512	0.0448066	0.885035		-0.0909444	0.502875	0.945615
Camk2g	-0.504536	0.037308	0.419121		-0.133198	0.520131	0.999201		-0.523056	0.049032	0.885035		0.371338	0.101055	0.942251
Slco5a1	0.269368	0.0373536	0.419121		0.291872	0.0273847	0.86361		0.0407449	0.738906	0.969625		0.0225045	0.836512	0.980285
Plekha5	0.40161	0.0375189	0.41914		0.312503	0.0865762	0.999201		-0.0288612	0.873921	0.986232		-0.0891073	0.587698	0.954575
Rbm3	0.419145	0.0375691	0.41914		0.331725	0.08242	0.993537		-0.1599	0.411401	0.917201		-0.0874197	0.609962	0.955516
Dock7	-0.168545	0.0376292	0.41914		-0.0603456	0.390097	0.999201		-0.208705	0.0252698	0.885035		0.1082	0.144486	0.942251
Samd10	-0.44722	0.0376544	0.41914		-0.136068	0.461876	0.999201		-0.404552	0.0772439	0.885035		0.311152	0.118328	0.942251
Lifr	0.343406	0.0377012	0.41914		0.163635	0.262483	0.999201		0.164217	0.310253	0.893698		-0.179772	0.222503	0.942251
Cbln1	0.323427	0.0377931	0.41914		0.195267	0.166754	0.999201		0.294093	0.0762549	0.885035		-0.128159	0.344933	0.942251
Nt5e	0.205149	0.0378095	0.41914		0.0332954	0.690759	0.999201		0.146974	0.145555	0.885035		-0.171853	0.0695741	0.942251
Slc30a6	0.312412	0.0380344	0.419726		0.129936	0.323877	0.999201		0.0951064	0.509653	0.932869		-0.182475	0.179803	0.942251
Abcd1	0.591658	0.038131	0.419726		0.109351	0.651826	0.999201		0.0971836	0.719076	0.969369		-0.482307	0.076276	0.942251
Ppp1r16a	0.344893	0.038149	0.419726		0.229585	0.133526	0.999201		0.254715	0.136074	0.885035		-0.115308	0.422264	0.942251
Dnah6	0.336688	0.0382258	0.419726		0.2679	0.0822431	0.993537		0.0889749	0.566019	0.949649		-0.0687875	0.618746	0.959033
Zc3hav1	0.27115	0.0382978	0.419726		0.244974	0.0549361	0.960476		-0.0814802	0.515712	0.935049		-0.0261765	0.81286	0.978109
Lhfpl4	0.37758	0.0383319	0.419726		0.0523062	0.734706	0.999201		0.25566	0.167014	0.885035		-0.325274	0.0643718	0.942251
Zfp941	-0.449184	0.0383335	0.419726		0.0233239	0.89855	0.999201		-0.727426	0.00778086	0.885035		0.472507	0.0316274	0.942251
Rbfox3	-0.245391	0.038366	0.419726		-0.10587	0.308478	0.999201		-0.290933	0.0306793	0.885035		0.139521	0.191104	0.942251
Cdc16	-0.538441	0.038374	0.419726		-0.312834	0.182744	0.999201		-0.434451	0.108855	0.885035		0.225608	0.321625	0.942251
Cbln4	0.381549	0.0385936	0.421267		0.21655	0.192426	0.999201		0.388674	0.0537572	0.885035		-0.165	0.308143	0.942251
Tenm2	0.194971	0.038629	0.421267		0.255937	0.0125041	0.826948		0.189195	0.0632555	0.885035		0.0609662	0.453029	0.942945
Smpd3	0.212953	0.0387946	0.422449		0.106355	0.245544	0.999201		0.143561	0.16983	0.885035		-0.106598	0.244571	0.942251
Ntng2	0.34202	0.0388649	0.422592		-0.106488	0.455601	0.999201		0.251644	0.13901	0.885035		-0.448509	0.0126573	0.942251
Pgbd5	-1.02902	0.0389378	0.422762		-0.289339	0.499014	0.999201		-0.817078	0.114802	0.885035		0.739682	0.111188	0.942251
Banf1	0.552242	0.0390299	0.423139		0.304897	0.204588	0.999201		0.0780558	0.758094	0.969625		-0.247345	0.293834	0.942251
Top3b	0.180743	0.0391169	0.423183		0.129994	0.111392	0.999201		-0.0531143	0.52703	0.93752		-0.0507495	0.500113	0.945615
Gtf3c1	-0.268334	0.0391529	0.423183		-0.121037	0.291074	0.999201		-0.32328	0.0294329	0.885035		0.147297	0.207253	0.942251
Zfp292	-1.14897	0.0393016	0.423183		-0.949642	0.0749593	0.993537		-0.128321	0.807827	0.976643		0.199328	0.674096	0.959446
Wbp11	-0.216825	0.0393158	0.423183		-0.00645945	0.942061	0.999201		-0.0685145	0.497963	0.930623		0.210366	0.043899	0.942251
Rps11	0.214451	0.0393206	0.423183		0.112722	0.225515	0.999201		0.0590466	0.553226	0.949287		-0.101729	0.269379	0.942251
Ppp1r12b	-0.273376	0.0396516	0.426125		-0.151583	0.204581	0.999201		-0.205332	0.133941	0.885035		0.121794	0.298107	0.942251
Kcns3	-0.506417	0.039839	0.427357		-0.0295097	0.887416	0.999201		-0.368359	0.145186	0.885035		0.476908	0.04941	0.942251
Galnt17	0.471792	0.0398821	0.427357		0.215895	0.286909	0.999201		0.114336	0.602045	0.957589		-0.255897	0.214153	0.942251
Kif11	0.427045	0.0399832	0.427821		0.275073	0.148984	0.999201		0.0789515	0.689715	0.968629		-0.151973	0.400145	0.942251
Folh1	0.220446	0.0403406	0.429696		0.0756698	0.417285	0.999201		-0.126105	0.239762	0.885035		-0.144776	0.143126	0.942251
Rai14	-0.37958	0.0404013	0.429696		-0.218038	0.192575	0.999201		-0.213047	0.248041	0.885035		0.161542	0.320887	0.942251
Irs1	-0.217445	0.0404138	0.429696		-0.0322217	0.720972	0.999201		-0.110333	0.292176	0.893698		0.185224	0.0698591	0.942251
Lima1	0.189404	0.0404741	0.429696		-0.081668	0.315232	0.999201		0.0974318	0.286273	0.891268		-0.271072	0.00885234	0.942251
Map4	0.287419	0.0405488	0.429696		0.198048	0.127666	0.999201		0.208985	0.146976	0.885035		-0.0893717	0.461125	0.944653
Sec16a	-0.525581	0.0406211	0.429696		-0.229856	0.309322	0.999201		-0.562695	0.0474719	0.885035		0.295725	0.201347	0.942251
C1ra	0.259353	0.0408885	0.429696		0.356868	0.0108024	0.826948		0.0882204	0.471432	0.927312		0.0975155	0.378208	0.942251
Slc9a6	0.406357	0.0408916	0.429696		0.348497	0.0690742	0.993537		0.356541	0.0903845	0.885035		-0.0578605	0.732178	0.966549
Rtn4rl1	0.413545	0.0409143	0.429696		0.284791	0.128641	0.999201		0.152498	0.43658	0.918433		-0.128755	0.461628	0.944653
Cacna1i	-0.441478	0.0409362	0.429696		-0.110625	0.550751	0.999201		-0.513431	0.035349	0.885035		0.330853	0.103032	0.942251
Armcx4	-0.236297	0.040987	0.429696		-0.163106	0.128048	0.999201		-0.234261	0.0621624	0.885035		0.0731907	0.464055	0.944653
Rrm2b	-0.459386	0.0412509	0.429696		-0.167244	0.393774	0.999201		-0.514245	0.0410647	0.885035		0.292142	0.156508	0.942251
Tuba4a	-0.215309	0.0413068	0.429696		-0.114666	0.225646	0.999201		-0.189609	0.0901469	0.885035		0.100644	0.281743	0.942251
Taok2	0.115983	0.04132	0.429696		0.205147	0.00311012	0.826948		0.125356	0.04667	0.885035		0.0891645	0.0966495	0.942251
Apc2	-0.262491	0.0413256	0.429696		-0.0207942	0.848967	0.999201		-0.155798	0.22702	0.885035		0.241697	0.0552464	0.942251
Ddr1	0.340384	0.0413418	0.429696		0.0654579	0.646101	0.999201		0.119766	0.458223	0.920478		-0.274926	0.0838017	0.942251
Ttbk2	-0.235116	0.0413531	0.429696		-0.0780055	0.43528	0.999201		-0.104776	0.353294	0.905068		0.157111	0.139541	0.942251
Slc27a1	0.357039	0.0413783	0.429696		0.124093	0.414834	0.999201		0.169267	0.32546	0.895199		-0.232945	0.147781	0.942251
Calm1	-0.815989	0.0415132	0.429696		-0.197287	0.565931	0.999201		-0.564052	0.167373	0.885035		0.618702	0.100821	0.942251
Calm2	-0.815989	0.0415132	0.429696		-0.197287	0.565931	0.999201		-0.564052	0.167373	0.885035		0.618702	0.100821	0.942251
Calm3	-0.815989	0.0415132	0.429696		-0.197287	0.565931	0.999201		-0.564052	0.167373	0.885035		0.618702	0.100821	0.942251
Mvb12a	-0.196573	0.0415225	0.429696		0.0940223	0.272258	0.999201		-0.062553	0.501215	0.931306		0.290595	0.0078308	0.942251
Rps10	0.173761	0.0416898	0.429696		0.0806094	0.28621	0.999201		-0.0810614	0.333642	0.895199		-0.0931512	0.223955	0.942251
Spire2	-0.976334	0.0417595	0.429696		-0.333345	0.423838	0.999201		-0.779486	0.118957	0.885035		0.642989	0.145413	0.942251
Hsd17b7	0.439775	0.0417702	0.429696		0.361514	0.0801731	0.993537		0.19171	0.364476	0.908702		-0.0782614	0.671403	0.959243
Txn2	-0.40409	0.0418026	0.429696		-0.538374	0.0128891	0.826948		0.186617	0.338535	0.897656		-0.134284	0.435872	0.942251
Itsn1	0.205477	0.0418095	0.429696		0.130774	0.157546	0.999201		0.0869738	0.377858	0.915064		-0.0747027	0.396045	0.942251
Tnc	0.592596	0.0418605	0.429696		0.438122	0.108707	0.999201		0.0231216	0.933303	0.990045		-0.154474	0.537681	0.947769
Disp2	0.217248	0.0419374	0.429696		0.29344	0.0121548	0.826948		-0.01251	0.90178	0.986673		0.0761917	0.412463	0.942251
Dlg4	0.317717	0.0419427	0.429696		0.140908	0.30698	0.999201		0.202813	0.199011	0.885035		-0.176809	0.209307	0.942251
Tiam2	-0.438576	0.0419886	0.429696		-0.281825	0.154533	0.999201		-0.0877223	0.670227	0.96579		0.15675	0.404192	0.942251
Prkag1	-0.434008	0.0421093	0.429696		0.00100938	0.995556	0.999726		0.0114465	0.954954	0.99122		0.435018	0.0417549	0.942251
Grin1	0.522248	0.0421722	0.429696		0.30222	0.19428	0.999201		0.434011	0.107733	0.885035		-0.220028	0.330715	0.942251
Usp31	-0.242995	0.0421972	0.429696		-0.042489	0.677574	0.999201		-0.112537	0.338427	0.897656		0.200506	0.0799386	0.942251
Alg1	0.405408	0.0422553	0.429696		0.186653	0.291214	0.999201		-0.189027	0.335552	0.895736		-0.218756	0.222789	0.942251
Speg	-1.12951	0.0422585	0.429696		-0.19524	0.681134	0.999201		-1.2993	0.0380586	0.885035		0.934269	0.0794512	0.942251
Ankrd46	0.312805	0.0423119	0.429696		0.149142	0.275927	0.999201		0.156024	0.305414	0.893698		-0.163663	0.235839	0.942251
Ppp4c	-0.270599	0.0424204	0.429968		-0.163362	0.17853	0.999201		-0.457326	0.00722756	0.885035		0.107237	0.359059	0.942251
Bcas3	-0.244532	0.0424593	0.429968		-0.0822509	0.432438	0.999201		0.0175724	0.87805	0.986232		0.162281	0.144351	0.942251
Ankle2	0.214444	0.0425153	0.429968		0.157218	0.112457	0.999201		0.158144	0.146577	0.885035		-0.0572263	0.530062	0.947769
Rps7	0.192379	0.0425965	0.429968		0.131619	0.134391	0.999201		0.0118086	0.895791	0.986445		-0.0607599	0.460226	0.944653
Sh3bgrl2	-0.422427	0.0426299	0.429968		-0.229212	0.22149	0.999201		-0.31875	0.139006	0.885035		0.193215	0.295216	0.942251
Abl2	-0.317321	0.0427361	0.430156		-0.17736	0.209634	0.999201		-0.0224158	0.880315	0.986232		0.139961	0.311755	0.942251
Ccser1	-0.660495	0.0428138	0.430156		-0.121622	0.662971	0.999201		-0.735692	0.043398	0.885035		0.538874	0.0836927	0.942251
Baiap2l1	0.846786	0.0428233	0.430156		0.430263	0.249713	0.999201		0.664568	0.126521	0.885035		-0.416523	0.26374	0.942251
Scn8a	0.356755	0.043068	0.431094		0.157798	0.31145	0.999201		0.0280939	0.867009	0.986232		-0.198956	0.211408	0.942251
Cspp1	-0.338048	0.0431017	0.431094		-0.00749295	0.957941	0.999201		-0.242423	0.157763	0.885035		0.330555	0.0467	0.942251
Mast3	-0.726681	0.0431271	0.431094		-0.0944666	0.757955	0.999201		-0.740327	0.0595076	0.885035		0.632215	0.069138	0.942251
Myh14	0.371995	0.0431764	0.431094		0.0988953	0.533269	0.999201		0.120548	0.498139	0.930717		-0.2731	0.113323	0.942251
Rps3	-0.178457	0.043217	0.431094		-0.0521586	0.494776	0.999201		-0.223711	0.0279894	0.885035		0.126298	0.124722	0.942251
Gjb6	0.289194	0.0433613	0.431094		0.145435	0.255642	0.999201		0.354385	0.0307243	0.885035		-0.143759	0.260658	0.942251
Klhl26	-0.492438	0.0433739	0.431094		-0.0659876	0.751174	0.999201		-0.514682	0.0549083	0.885035		0.426451	0.0705034	0.942251
Grid2	0.210237	0.0433897	0.431094		0.244464	0.0242726	0.86361		-0.0784402	0.438531	0.918433		0.0342267	0.700602	0.959446
Tmem63b	0.100592	0.0434851	0.431094		0.117798	0.0236377	0.86361		-0.0982062	0.068834	0.885035		0.017206	0.686574	0.959446
Npy2r	0.489546	0.0435316	0.431094		0.296266	0.18032	0.999201		0.018686	0.935447	0.990045		-0.19328	0.363974	0.942251
Pacs1	-0.353613	0.043559	0.431094		-0.188209	0.232013	0.999201		-0.0888518	0.597775	0.956388		0.165404	0.287915	0.942251
P2rx7	0.176666	0.0437238	0.432057		0.162596	0.0583006	0.962939		-0.011315	0.892077	0.986232		-0.0140701	0.850481	0.98325
Gm14409	0.273295	0.0438385	0.432057		0.240055	0.0680414	0.993537		-0.0632524	0.627042	0.958929		-0.0332404	0.773991	0.973434
Sdcbp	-0.918457	0.0438439	0.432057		-0.410416	0.309096	0.999201		-1.19361	0.0245972	0.885035		0.508042	0.216769	0.942251
Atp1b3	0.272307	0.0438904	0.432057		-0.0508659	0.66064	0.999201		0.187534	0.174485	0.885035		-0.323173	0.0226076	0.942251
Pdcd2	-0.301395	0.0440157	0.432714		-0.233762	0.0990138	0.999201		-0.211515	0.167757	0.885035		0.0676331	0.599357	0.954994
Krr1	0.282769	0.044103	0.432995		0.00338321	0.977432	0.999201		0.00033092	0.998025	0.998893		-0.279386	0.0460413	0.942251
Scn3b	0.364176	0.0442126	0.433495		0.144837	0.362623	0.999201		0.131592	0.454743	0.919794		-0.219339	0.183812	0.942251
R3hdm2	-0.917462	0.0446909	0.437043		-0.13008	0.73944	0.999201		-0.818399	0.0924961	0.885035		0.787382	0.074425	0.942251
Tjap1	-0.549327	0.0446929	0.437043		0.0637216	0.785248	0.999201		-0.431411	0.130127	0.885035		0.613048	0.0295871	0.942251
Mtmr10	0.163619	0.0448017	0.437528		0.11408	0.132776	0.999201		-0.0990956	0.227914	0.885035		-0.0495389	0.484195	0.945615
Kif7	0.255831	0.0448818	0.437731		0.207069	0.0890417	0.999201		0.152225	0.235553	0.885035		-0.0487621	0.656244	0.959243
Lamp2	0.260643	0.0449998	0.438302		-0.0488981	0.661466	0.999201		0.344677	0.0235937	0.885035		-0.309541	0.0232029	0.942251
Specc1l	-0.386059	0.045072	0.438427		-0.0635736	0.700364	0.999201		-0.259659	0.186339	0.885035		0.322485	0.0814032	0.942251
Synpo2	-0.354462	0.0452844	0.439914		-0.0937377	0.540611	0.999201		-0.28016	0.129246	0.885035		0.260724	0.116767	0.942251
Alyref2	-0.833437	0.0453616	0.440085		-0.416293	0.26404	0.999201		-1.07438	0.0264173	0.885035		0.417144	0.263151	0.942251
Mettl7b	0.256543	0.0455439	0.441274		0.208364	0.089209	0.999201		0.00865062	0.943669	0.990045		-0.0481791	0.662193	0.959243
Cast	-0.201239	0.0456048	0.441285		-0.201228	0.0456138	0.949691		-0.0331265	0.731345	0.969625		1.11e-05	0.999897	0.999897
Dpy19l4	0.496497	0.0458657	0.443229		0.374578	0.110223	0.999201		0.311955	0.21544	0.885035		-0.121919	0.57052	0.952423
Ano8	-0.308566	0.0463153	0.446669		-0.283611	0.0617627	0.973711		-0.333771	0.0519875	0.885035		0.0249557	0.850589	0.98325
Olfr780	0.216887	0.0463427	0.446669		0.19781	0.0633773	0.980953		0.114748	0.290454	0.893389		-0.0190773	0.837745	0.980285
Piezo2	0.286034	0.0465523	0.4475		0.305648	0.0365406	0.898077		0.255944	0.0947266	0.885035		0.019614	0.873243	0.987032
Msi2	0.27342	0.04659	0.4475		0.181527	0.15323	0.999201		0.0781944	0.556668	0.949649		-0.0918922	0.444133	0.942251
Rab35	0.182985	0.0466108	0.4475		-0.0316978	0.688549	0.999201		0.00638362	0.942103	0.990045		-0.214682	0.0253964	0.942251
Pcdhgb4	-0.374107	0.0470048	0.450224		-0.225082	0.190891	0.999201		-0.350029	0.0838662	0.885035		0.149026	0.369649	0.942251
Slc39a6	0.257063	0.0470165	0.450224		0.146785	0.211785	0.999201		0.262451	0.0639636	0.885035		-0.110278	0.336248	0.942251
Fbf1	-0.507443	0.047116	0.450592		-0.136546	0.538161	0.999201		-0.201783	0.420646	0.91801		0.370897	0.122181	0.942251
Xkr4	0.228013	0.0473839	0.452057		0.138961	0.186767	0.999201		-0.0513518	0.643371	0.96165		-0.089052	0.37957	0.942251
Cetn2	-0.28255	0.0474283	0.452057		-0.151211	0.239778	0.999201		-0.17823	0.217704	0.885035		0.131339	0.301318	0.942251
Ink76	-0.467586	0.0475478	0.452057		-0.0136779	0.94602	0.999201		-0.584635	0.0314172	0.885035		0.453908	0.0527179	0.942251
Bloc1s4	-0.787214	0.0476039	0.452057		-0.322177	0.359079	0.999201		-0.381128	0.333603	0.895199		0.465037	0.199528	0.942251
Coro2b	-0.148081	0.047642	0.452057		-0.0635698	0.337621	0.999201		-0.0912177	0.228066	0.885035		0.0845108	0.213527	0.942251
Plppr5	0.49077	0.0476951	0.452057		0.283775	0.208338	0.999201		0.281785	0.258131	0.88629		-0.206996	0.345731	0.942251
Arfgap3	-0.27215	0.0476978	0.452057		-0.249721	0.0638096	0.984961		-0.0821684	0.538127	0.943566		0.0224291	0.849033	0.98325
Camk2n2	-1.07767	0.048505	0.459064		-0.421124	0.382309	0.999201		-0.62342	0.25696	0.885035		0.656544	0.189489	0.942251
Khsrp	-0.239663	0.0485816	0.459064		-0.21852	0.0662377	0.993537		-0.152108	0.217991	0.885035		0.0211423	0.839404	0.980738
D17h6s53e	-0.218105	0.0486798	0.459064		-0.207501	0.0577352	0.960476		0.066623	0.535811	0.942694		0.0106045	0.911021	0.990567
Sema7a	0.213947	0.0487858	0.459064		-0.00365463	0.968689	0.999201		0.0101293	0.922503	0.989555		-0.217602	0.0459557	0.942251
Cacna2d3	0.207537	0.048849	0.459064		0.114912	0.22898	0.999201		0.179382	0.108297	0.885035		-0.0926249	0.32332	0.942251
Kntc1	-0.949307	0.0488684	0.459064		-0.31334	0.457844	0.999201		-1.51742	0.0113965	0.885035		0.635967	0.154841	0.942251
Map2	-0.297164	0.0488724	0.459064		-0.161214	0.23762	0.999201		-0.148227	0.323545	0.894836		0.135949	0.312265	0.942251
Igsf8	0.16817	0.0493921	0.462518		0.0578629	0.441128	0.999201		0.126842	0.153447	0.885035		-0.110307	0.163551	0.942251
Hspa1a	-0.258445	0.0494545	0.462518		-0.149863	0.211381	0.999201		-0.21992	0.113981	0.885035		0.108582	0.352155	0.942251
Wdr11	0.4668	0.0494846	0.462518		0.44543	0.0580658	0.961211		0.198611	0.396757	0.915064		-0.0213701	0.916586	0.991617
Cgn	-0.329279	0.0495134	0.462518		-0.00395163	0.978092	0.999201		-0.267037	0.129113	0.885035		0.325328	0.0516305	0.942251
Samd4a	-0.562171	0.0495533	0.462518		-0.299885	0.246475	0.999201		-0.40479	0.170642	0.885035		0.262286	0.305248	0.942251
Pde4b	-0.503742	0.0498366	0.464243		-0.183037	0.418263	0.999201		-0.553977	0.0527624	0.885035		0.320705	0.175578	0.942251
Trappc4	-0.278754	0.0498638	0.464243		-0.092264	0.459142	0.999201		0.0174284	0.898441	0.986445		0.18649	0.157391	0.942251
Mast2	-0.500206	0.050055	0.464581		-0.0918544	0.677291	0.999201		-0.465721	0.0896821	0.885035		0.408351	0.0949515	0.942251
Lsamp	0.341999	0.0500978	0.464581		0.125428	0.414804	0.999201		0.222764	0.210981	0.885035		-0.21657	0.17817	0.942251
Tram1	0.402219	0.0502453	0.464581		0.205128	0.26763	0.999201		0.193828	0.342667	0.898597		-0.197091	0.285203	0.942251
Fto	-0.256357	0.0502673	0.464581		-0.0880683	0.444011	0.999201		0.00448972	0.97153	0.994932		0.168289	0.165097	0.942251
Anxa4	0.476556	0.0502777	0.464581		0.471268	0.0522538	0.949691		0.516337	0.0559816	0.885035		-0.00528745	0.979834	0.997533
Phgdh	0.283882	0.0504592	0.465565		-0.0409431	0.743728	0.999201		0.248841	0.106916	0.885035		-0.324825	0.0307032	0.942251
Csmd3	0.367583	0.0505103	0.465565		0.280488	0.115038	0.999201		0.283978	0.1473	0.885035		-0.0870946	0.593822	0.954575
Adgrl2	0.158502	0.0506415	0.466192		0.145148	0.0678617	0.993537		0.0704732	0.379992	0.915064		-0.0133542	0.848299	0.98325
Edil3	0.420267	0.0507847	0.466461		0.136727	0.468798	0.999201		0.131911	0.529837	0.939691		-0.28354	0.156267	0.942251
Enpp6	0.624577	0.0508174	0.466461		0.409678	0.166549	0.999201		0.0685725	0.82383	0.98062		-0.214899	0.444702	0.942647
Anapc16	-0.715444	0.0508602	0.466461		-0.207381	0.517127	0.999201		-0.533683	0.160423	0.885035		0.508062	0.138651	0.942251
Usp33	-0.31843	0.051068	0.467786		-0.286212	0.0725243	0.993537		-0.117113	0.464747	0.924236		0.0322185	0.818849	0.978109
Tmed5	0.348815	0.0512202	0.468007		0.125807	0.425035	0.999201		0.0986869	0.571059	0.951989		-0.223008	0.176971	0.942251
Igsf3	0.325748	0.0513861	0.468007		-0.012506	0.930756	0.999201		0.383399	0.04285	0.885035		-0.338254	0.0450153	0.942251
Obi1	-0.354568	0.0513958	0.468007		-0.0150489	0.923479	0.999201		-0.354652	0.0740087	0.885035		0.339519	0.0595182	0.942251
Cst3	0.213049	0.0514147	0.468007		0.102922	0.294461	0.999201		0.010822	0.918119	0.988659		-0.110128	0.26465	0.942251
Mtm1	0.117331	0.0516683	0.468007		0.15453	0.0176925	0.841996		0.0222524	0.70296	0.969126		0.0371988	0.481889	0.945615
Dpp6	0.223681	0.0517286	0.468007		0.0849374	0.403447	0.999201		0.191779	0.115621	0.885035		-0.138743	0.189699	0.942251
Hspa8	-0.268557	0.051824	0.468007		-0.148277	0.237332	0.999201		-0.14913	0.28318	0.891268		0.12028	0.329406	0.942251
Sp5	0.355271	0.0518502	0.468007		0.344645	0.057482	0.960476		0.0642178	0.716414	0.969126		-0.0106257	0.946163	0.99344
Mrpl47	-0.193743	0.0519094	0.468007		-0.178647	0.0679188	0.993537		-0.141848	0.169432	0.885035		0.0150961	0.860543	0.984525
Epb41l4b	-0.335489	0.0519263	0.468007		0.135647	0.375798	0.999201		-0.298099	0.105389	0.885035		0.471136	0.0134014	0.942251
Coq10b	0.374779	0.0520866	0.468007		0.213771	0.224306	0.999201		-0.185546	0.335188	0.895736		-0.161008	0.348848	0.942251
Dennd2b	0.252565	0.0521055	0.468007		0.115939	0.319027	0.999201		0.03833	0.760364	0.969625		-0.136626	0.246696	0.942251
Man1a1	0.319661	0.0521816	0.468007		0.0676749	0.636115	0.999201		0.0839068	0.600499	0.957544		-0.251986	0.108164	0.942251
Tmem229a	0.344034	0.0522009	0.468007		0.242886	0.143189	0.999201		0.191822	0.282313	0.891268		-0.101148	0.514423	0.945615
FAM120A	0.134862	0.0522424	0.468007		0.0491992	0.422522	0.999201		-0.0349668	0.604989	0.957589		-0.0856623	0.181628	0.942251
Ttc3	-0.353833	0.0522472	0.468007		-0.0723332	0.647699	0.999201		-0.37458	0.0627316	0.885035		0.2815	0.105604	0.942251
Rims4	-0.807209	0.0523299	0.468007		-0.18271	0.613672	0.999201		-0.837128	0.0671436	0.885035		0.6245	0.113971	0.942251
Homer2	0.247884	0.0526351	0.468007		0.168695	0.156879	0.999201		0.237277	0.0863035	0.885035		-0.0791891	0.480955	0.945615
Ank2	-0.143268	0.0526631	0.468007		-0.080193	0.233526	0.999201		-0.0737178	0.319271	0.894836		0.0630752	0.339243	0.942251
Frzb	0.202495	0.0527643	0.468007		0.252093	0.0230425	0.86361		0.116018	0.271722	0.891268		0.0495975	0.586359	0.953942
Iqsec3	-0.219467	0.0527784	0.468007		0.0192385	0.844111	0.999201		-0.347647	0.0131536	0.885035		0.238706	0.0391218	0.942251
Rnf215	0.550435	0.0527816	0.468007		0.578118	0.0444375	0.948213		0.490627	0.105854	0.885035		0.0276834	0.910089	0.990567
Vps37c	-0.475726	0.0530432	0.468007		-0.169715	0.434321	0.999201		-0.321849	0.202359	0.885035		0.306011	0.178509	0.942251
Chd2	0.337327	0.0530717	0.468007		0.243365	0.137496	0.999201		0.206027	0.244793	0.885035		-0.0939615	0.538031	0.947769
Smg6	-0.577739	0.0531725	0.468007		-0.103222	0.69056	0.999201		-0.372275	0.222499	0.885035		0.474517	0.0980717	0.942251
Vps33b	-0.371916	0.0531753	0.468007		-0.136278	0.42286	0.999201		-0.351743	0.0901692	0.885035		0.235639	0.184584	0.942251
Swi5	-0.629103	0.0531988	0.468007		-0.199162	0.486081	0.999201		-0.243372	0.448044	0.918756		0.429941	0.156481	0.942251
Matk	0.152155	0.0533348	0.468007		0.236992	0.00856972	0.826948		0.097891	0.223512	0.885035		0.0848378	0.23672	0.942251
Cuedc2	-0.661817	0.0533711	0.468007		-0.219465	0.466802	0.999201		-0.249754	0.459192	0.920773		0.442352	0.164871	0.942251
Pou3frs1	0.318014	0.0534016	0.468007		0.201751	0.184559	0.999201		0.0507611	0.750182	0.969625		-0.116263	0.42441	0.942251
Trp53bp1	0.987578	0.0534938	0.468007		0.835784	0.0905072	0.999201		0.340782	0.497377	0.930623		-0.151794	0.732042	0.966549
Stum	0.319042	0.0535132	0.468007		0.0937049	0.517783	0.999201		0.252816	0.14433	0.885035		-0.225337	0.14553	0.942251
Rps27l	0.231138	0.0535351	0.468007		0.211663	0.0714165	0.993537		0.075401	0.520502	0.93521		-0.0194753	0.850685	0.98325
Plekhb2	0.525812	0.0535449	0.468007		0.194156	0.420354	0.999201		0.244528	0.367059	0.908702		-0.331656	0.187098	0.942251
Tyw3	-0.309393	0.0535942	0.468007		-0.371151	0.027296	0.86361		-0.0323552	0.834572	0.981097		-0.0617584	0.657692	0.959243
Frmpd3	0.159182	0.0536627	0.468007		0.198984	0.0231223	0.86361		0.0645283	0.428688	0.918091		0.0398027	0.580571	0.952884
Ecd	-0.769815	0.0536647	0.468007		-0.140511	0.685102	0.999201		-0.583057	0.16056	0.885035		0.629304	0.100124	0.942251
Zgpat	-0.632908	0.0536687	0.468007		-0.0701767	0.804676	0.999201		-0.309702	0.344397	0.898835		0.562731	0.0784037	0.942251
Vps9d1	-0.625372	0.0536912	0.468007		-0.083674	0.765652	0.999201		-0.699526	0.0536024	0.885035		0.541698	0.084824	0.942251
Chmp2a	-0.885131	0.0538077	0.46847		-0.205872	0.606995	0.999201		-1.20443	0.0258746	0.885035		0.679259	0.118923	0.942251
B4galt3	0.26678	0.0539073	0.468784		0.192336	0.139264	0.999201		-0.051309	0.702506	0.969126		-0.0744443	0.539129	0.947769
Gramd1a	-0.701962	0.054111	0.468944		-0.0909364	0.773348	0.999201		-0.690914	0.0813774	0.885035		0.611026	0.0841699	0.942251
Eif2ak2	0.300177	0.0541122	0.468944		0.143127	0.306954	0.999201		-0.0526833	0.727485	0.969485		-0.15705	0.265889	0.942251
Sub1	-0.48021	0.0542519	0.468944		-0.159113	0.469202	0.999201		-0.0139186	0.953937	0.991134		0.321097	0.166486	0.942251
Plcb3	0.288759	0.0542963	0.468944		0.236712	0.100304	0.999201		0.208583	0.179439	0.885035		-0.0520465	0.689789	0.959446
Nrxn3	0.308157	0.0543904	0.468944		0.182938	0.21306	0.999201		0.143094	0.369803	0.911482		-0.125219	0.379651	0.942251
Heph	-0.383861	0.0543919	0.468944		-0.370497	0.0612323	0.97221		0.188998	0.343387	0.89865		0.0133643	0.93822	0.992586
Ablim1	-0.423105	0.0544218	0.468944		-0.291864	0.155536	0.999201		-0.329262	0.152348	0.885035		0.131241	0.497398	0.945615
Pabpn1	0.32626	0.0544339	0.468944		-0.0146919	0.920176	0.999201		0.158731	0.348878	0.902262		-0.340952	0.0467194	0.942251
Chmp4b	-1.22705	0.0545208	0.469146		-0.453566	0.422233	0.999201		-1.81799	0.0184361	0.885035		0.773482	0.1894	0.942251
Aifm3	0.19468	0.0546414	0.469636		0.119348	0.200638	0.999201		0.0855237	0.395332	0.915064		-0.075332	0.40218	0.942251
Actr2	0.251035	0.0547334	0.46988		0.0910633	0.431035	0.999201		0.21196	0.125522	0.885035		-0.159972	0.185627	0.942251
Camk2b	-0.449723	0.054899	0.470093		-0.060303	0.766638	0.999201		-0.432934	0.0880045	0.885035		0.38942	0.0865614	0.942251
Tmtc3	0.293027	0.0550094	0.470093		0.25747	0.0830436	0.993537		0.250411	0.122189	0.885035		-0.0355575	0.788258	0.974663
Anks1a	0.249941	0.0550462	0.470093		0.168482	0.165089	0.999201		0.10373	0.421618	0.91801		-0.0814593	0.47805	0.945374
Nampt	0.24398	0.0553426	0.470093		0.181685	0.1311	0.999201		0.183436	0.166553	0.885035		-0.0622948	0.576179	0.952884
Magt1	0.281199	0.0553725	0.470093		0.189611	0.165616	0.999201		0.218992	0.153892	0.885035		-0.0915877	0.479062	0.945374
Nob1	-0.670941	0.0553997	0.470093		-0.307397	0.327984	0.999201		-0.66109	0.0828178	0.885035		0.363544	0.253707	0.942251
Pdxdc1	-0.456839	0.0554347	0.470093		-0.194507	0.361143	0.999201		-0.46818	0.0735174	0.885035		0.262332	0.229121	0.942251
Chst1	0.247136	0.0555377	0.470093		0.27482	0.0380935	0.909046		0.125149	0.33348	0.895199		0.0276841	0.804648	0.977415
Tbc1d10b	0.182707	0.0555591	0.470093		0.112239	0.201777	0.999201		0.0524441	0.574557	0.951989		-0.0704676	0.405835	0.942251
Apba2	-0.542711	0.055582	0.470093		-0.0870763	0.723846	0.999201		-0.328245	0.254819	0.885035		0.455635	0.0956399	0.942251
Mt1	0.437266	0.0557029	0.470093		-0.272556	0.196295	0.999201		0.483458	0.0578287	0.885035		-0.709822	0.00746131	0.942251
Tbc1d22b	-0.619355	0.0558643	0.470093		-0.0927661	0.741748	0.999201		-0.492479	0.147515	0.885035		0.526589	0.0926547	0.942251
Gabarapl2	-0.249977	0.0559561	0.470093		-0.173318	0.15665	0.999201		-0.0479111	0.706535	0.969126		0.0766594	0.505513	0.945615
Macf1	0.24829	0.0560504	0.470093		0.070733	0.535497	0.999201		0.00774495	0.950906	0.990625		-0.177557	0.145955	0.942251
Mboat2	0.330294	0.0560709	0.470093		0.191086	0.227417	0.999201		0.155613	0.367321	0.908702		-0.139209	0.367245	0.942251
Hdlbp	0.303358	0.0561018	0.470093		0.241085	0.112048	0.999201		0.217295	0.186377	0.885035		-0.0622736	0.653081	0.959243
Ptn	0.343776	0.0561846	0.470093		0.4097	0.0296071	0.86361		0.503905	0.0200465	0.885035		0.065924	0.674401	0.959446
Obscn	0.212365	0.0562973	0.470093		0.141263	0.172474	0.999201		0.276962	0.0322623	0.885035		-0.0711014	0.469425	0.944653
Dnajb6	-0.270697	0.0563091	0.470093		-0.126812	0.320147	0.999201		-0.171685	0.236193	0.885035		0.143886	0.264114	0.942251
Wdr45	-0.552046	0.0563419	0.470093		-0.27594	0.291231	0.999201		-0.284686	0.327206	0.895199		0.276105	0.290966	0.942251
Ankrd50	-0.281256	0.0564251	0.470093		-0.00841551	0.94746	0.999201		-0.128417	0.38229	0.915064		0.272841	0.0624056	0.942251
Kif28p	-0.141139	0.0565112	0.470093		-0.00792094	0.901717	0.999201		-0.127606	0.107557	0.885035		0.133218	0.0682641	0.942251
Src	0.102622	0.0565487	0.470093		0.0104041	0.823728	0.999201		0.0375351	0.479828	0.927312		-0.0922175	0.0795551	0.942251
Fhl2	0.399578	0.0565775	0.470093		0.179268	0.340257	0.999201		0.294254	0.176738	0.885035		-0.22031	0.248905	0.942251
Flrt3	0.188913	0.0565946	0.470093		0.269978	0.0138819	0.826948		0.219085	0.0499348	0.885035		0.0810646	0.360385	0.942251
Slc1a2	0.227781	0.0566382	0.470093		-0.0407048	0.69586	0.999201		0.186709	0.138532	0.885035		-0.268486	0.0312025	0.942251
Usp43	0.366669	0.056804	0.470093		0.217973	0.21776	0.999201		0.0202445	0.913589	0.988434		-0.148696	0.386328	0.942251
Rasal2	-0.27784	0.056844	0.470093		-0.231517	0.099528	0.999201		-0.169916	0.252917	0.885035		0.0463231	0.71541	0.962632
Mbnl2	0.240056	0.0568531	0.470093		0.0277412	0.79999	0.999201		-0.110191	0.380905	0.915064		-0.212315	0.0838412	0.942251
Cpne6	0.260251	0.0568588	0.470093		0.267774	0.0516035	0.949691		0.294943	0.0543118	0.885035		0.00752305	0.949353	0.99344
Atp6v1g2	-0.245747	0.0569285	0.470093		-0.102589	0.373587	0.999201		-0.114467	0.374492	0.914103		0.143158	0.226418	0.942251
Inpp5e	-0.658445	0.0569563	0.470093		-0.0679565	0.820996	0.999201		-0.738204	0.0564292	0.885035		0.590489	0.0805631	0.942251
Cpeb2	-0.303326	0.057016	0.470093		-0.00282891	0.983661	0.999201		-0.268036	0.115145	0.885035		0.300497	0.0588285	0.942251
Cdc5l	0.266346	0.0570976	0.470093		0.294018	0.0403493	0.928034		0.0191176	0.88802	0.986232		0.0276721	0.819958	0.978109
Hivep1	-0.713782	0.0571322	0.470093		-0.0532033	0.870195	0.999201		-0.748511	0.0703608	0.885035		0.660578	0.0733731	0.942251
Trim25	0.251593	0.0571472	0.470093		0.0875888	0.45456	0.999201		-0.00627848	0.960939	0.99207		-0.164004	0.181826	0.942251
Tbl1xr1	-0.344591	0.0571736	0.470093		-0.0473983	0.763595	0.999201		-0.246805	0.188599	0.885035		0.297192	0.0907044	0.942251
Hdac11	0.133925	0.0572726	0.470093		0.120206	0.0807558	0.993537		0.0497117	0.47519	0.927312		-0.013719	0.822591	0.978109
Scai	0.579994	0.0574964	0.470093		0.23982	0.379222	0.999201		0.373644	0.23223	0.885035		-0.340175	0.224823	0.942251
Ncor1	-0.436779	0.0575932	0.470093		-0.10243	0.61117	0.999201		-0.377837	0.12264	0.885035		0.334349	0.12603	0.942251
Ercc3	-0.378357	0.0577667	0.470093		-0.31357	0.102394	0.999201		-0.128639	0.512845	0.934836		0.0647866	0.709465	0.961305
Dlgap2	0.224567	0.0577992	0.470093		0.0974271	0.358269	0.999201		0.157653	0.19774	0.885035		-0.127139	0.240326	0.942251
Unc13d	-0.655686	0.0578055	0.470093		-0.0681056	0.82065	0.999201		-0.901641	0.0270165	0.885035		0.58758	0.0818211	0.942251
Myo6	0.201872	0.0578309	0.470093		0.082263	0.386554	0.999201		0.152239	0.170268	0.885035		-0.119609	0.221333	0.942251
Dsg2	0.351923	0.0578338	0.470093		0.0578817	0.720426	0.999201		0.166102	0.370666	0.912494		-0.294041	0.100211	0.942251
Sfpq	-0.518759	0.0578686	0.470093		-0.334252	0.187754	0.999201		-0.610086	0.0486705	0.885035		0.184508	0.446897	0.942945
Trex1	0.282944	0.0579056	0.470093		0.0890634	0.498946	0.999201		0.113274	0.444044	0.918756		-0.193881	0.164599	0.942251
Unc13b	-0.44736	0.0579082	0.470093		-0.04139	0.839985	0.999201		-0.200509	0.394071	0.915064		0.40597	0.0789008	0.942251
Klhl6	0.301338	0.0579384	0.470093		0.269404	0.082568	0.993537		0.0435213	0.778357	0.971662		-0.0319335	0.817219	0.978109
Rusc2	-0.532889	0.0579419	0.470093		-0.0680314	0.780877	0.999201		-0.439641	0.138638	0.885035		0.464857	0.0887766	0.942251
Uba52	0.325289	0.0582247	0.47187		0.0833603	0.58043	0.999201		0.090779	0.590083	0.954025		-0.241929	0.136497	0.942251
Cant1	0.316032	0.0584894	0.473494		0.128958	0.387468	0.999201		0.114172	0.489282	0.927312		-0.187074	0.223126	0.942251
Faxc	0.403187	0.0589118	0.475871		0.147103	0.438116	0.999201		0.00925265	0.964402	0.993457		-0.256084	0.195471	0.942251
Arhgap31	0.253035	0.0590638	0.476204		0.141506	0.248342	0.999201		-0.050611	0.699113	0.969126		-0.111529	0.354059	0.942251
Cnot7	0.141118	0.0591745	0.476204		0.180581	0.0236667	0.86361		0.0239317	0.742874	0.969625		0.0394632	0.549143	0.949199
Dcp1b	-0.20415	0.0592269	0.476204		-0.0311557	0.741434	0.999201		-0.196298	0.0942567	0.885035		0.172994	0.0982847	0.942251
Ankfn1	-0.795968	0.0592346	0.476204		0.0520496	0.887197	0.999201		-1.14202	0.0234215	0.885035		0.848018	0.0476978	0.942251
Csf1r	0.342673	0.0593805	0.476204		0.173842	0.291634	0.999201		0.122688	0.49494	0.930623		-0.168831	0.304667	0.942251
Col4a2	1.41364	0.0593996	0.476204		0.719622	0.290152	0.999201		0.753373	0.31953	0.894836		-0.694017	0.306298	0.942251
Zranb2	-0.649235	0.0595538	0.476204		-0.294161	0.342738	0.999201		-0.271722	0.42827	0.918091		0.355073	0.259016	0.942251
Rapgef4	0.225475	0.0595623	0.476204		0.150388	0.177819	0.999201		0.089265	0.452581	0.919794		-0.0750867	0.478887	0.945374
Speg	-1.08681	0.059588	0.476204		-0.0895413	0.858468	0.999201		-1.23245	0.0568338	0.885035		0.997267	0.0783025	0.942251
Lsp1	0.645669	0.0596282	0.476204		0.297873	0.334768	0.999201		0.160268	0.633449	0.959621		-0.347796	0.265786	0.942251
Matn4	0.439634	0.0596626	0.476204		0.311028	0.156296	0.999201		-0.0370453	0.870441	0.986232		-0.128606	0.532396	0.947769
Slc30a5	0.405245	0.0597525	0.476407		0.0919256	0.626429	0.999201		0.0824911	0.695112	0.969126		-0.313319	0.126377	0.942251
Rtn4r	0.348673	0.0600512	0.477755		0.0807425	0.619901	0.999201		0.213127	0.260258	0.886906		-0.267931	0.128833	0.942251
Pcnx2	0.229962	0.0601554	0.477755		0.167806	0.146293	0.999201		-0.128818	0.298919	0.893698		-0.0621559	0.564137	0.951788
Rpl32	0.218838	0.0601768	0.477755		0.145599	0.179945	0.999201		-0.160673	0.184953	0.885035		-0.0732394	0.478098	0.945374
Pigb	0.211056	0.0601805	0.477755		0.0896782	0.373139	0.999201		0.0857409	0.442717	0.918533		-0.121378	0.238833	0.942251
Fxr2	0.15868	0.0604264	0.477991		0.0699866	0.356874	0.999201		-0.141781	0.117089	0.885035		-0.0886937	0.25152	0.942251
Tafa1	0.398851	0.0606762	0.477991		0.116922	0.533586	0.999201		0.244648	0.260109	0.886906		-0.281929	0.158436	0.942251
Prkag2	-0.429802	0.0606973	0.477991		-0.043996	0.825728	0.999201		-0.275308	0.241541	0.885035		0.385806	0.0850574	0.942251
Zdhhc2	0.1855	0.0607861	0.477991		0.169564	0.0806773	0.993537		0.0567233	0.560837	0.949649		-0.0159365	0.853375	0.98325
Sez6l	0.24744	0.0608432	0.477991		0.153719	0.208223	0.999201		0.146235	0.276719	0.891268		-0.0937216	0.42595	0.942251
Spcs3	0.349669	0.0609252	0.477991		0.278414	0.118993	0.999201		0.275368	0.160152	0.885035		-0.0712553	0.663206	0.959243
Chgb	0.316673	0.0609538	0.477991		0.196459	0.209001	0.999201		0.193162	0.263132	0.889211		-0.120214	0.425204	0.942251
Fth1	0.404415	0.0610534	0.477991		-0.047776	0.799876	0.999201		0.247303	0.262255	0.888754		-0.452191	0.0414496	0.942251
Nsg1	0.408147	0.0611486	0.477991		0.272976	0.179804	0.999201		0.194389	0.374169	0.914103		-0.135171	0.48458	0.945615
C6.1al	-0.402044	0.061158	0.477991		-0.0917063	0.626939	0.999201		-0.433816	0.0685941	0.885035		0.310337	0.129167	0.942251
Bsn	0.178513	0.0612651	0.477991		0.122781	0.169494	0.999201		0.0944618	0.326941	0.895199		-0.0557321	0.509348	0.945615
Gemin5	-0.296622	0.0613599	0.477991		-0.121744	0.391358	0.999201		-0.253455	0.132733	0.885035		0.174878	0.230844	0.942251
Slc35b1	0.30549	0.061384	0.477991		0.0992398	0.49316	0.999201		0.113816	0.482469	0.927312		-0.206251	0.176672	0.942251
Arsb	0.187601	0.0613899	0.477991		0.103226	0.260374	0.999201		0.131038	0.207041	0.885035		-0.0843747	0.350224	0.942251
Prpf4b	0.17385	0.0614606	0.477991		0.226769	0.0229292	0.86361		-0.0308105	0.734746	0.969625		0.0529193	0.520052	0.947668
Dhx38	-0.4393	0.0615174	0.477991		-0.0448347	0.826929	0.999201		-0.203669	0.387096	0.915064		0.394465	0.0860019	0.942251
Ldlr	0.162461	0.0615778	0.477991		0.141841	0.0933832	0.999201		0.112631	0.210452	0.885035		-0.0206199	0.785963	0.974469
Csrp1	0.240704	0.0617816	0.477991		0.120079	0.304472	0.999201		0.146507	0.265858	0.8903		-0.120625	0.302446	0.942251
Uhmk1	0.181192	0.061844	0.477991		0.265969	0.013879	0.826948		0.0578693	0.546062	0.946918		0.0847768	0.333411	0.942251
Mfge8	0.227854	0.0619438	0.477991		-0.0445951	0.677108	0.999201		-0.0927905	0.445485	0.918756		-0.272449	0.032769	0.942251
Fbxo10	-0.365146	0.0620196	0.477991		0.068566	0.689467	0.999201		-0.428047	0.0529211	0.885035		0.433712	0.0336664	0.942251
Sgsm2	-0.69864	0.06205	0.477991		-0.269482	0.42055	0.999201		-0.548291	0.163429	0.885035		0.429159	0.215242	0.942251
Il17ra	-0.68523	0.0620817	0.477991		-0.262262	0.424057	0.999201		-0.798212	0.0541316	0.885035		0.422969	0.213322	0.942251
Trappc10	-0.36003	0.0621205	0.477991		-0.281387	0.126695	0.999201		-0.0760938	0.687657	0.967902		0.0786431	0.642928	0.959243
Dpy19l3	0.341748	0.0621851	0.477991		0.309705	0.0845153	0.995177		0.130109	0.474982	0.927312		-0.0320431	0.841273	0.981152
Gmpr2	0.286549	0.0621934	0.477991		0.0198617	0.882232	0.999201		0.143937	0.352491	0.904444		-0.266687	0.0780291	0.942251
Kcnd1	0.37569	0.0622135	0.477991		0.181802	0.319066	0.999201		0.198453	0.329837	0.895199		-0.193888	0.290304	0.942251
Sidt1	0.234632	0.062262	0.477991		0.255752	0.0464144	0.949691		0.127884	0.315857	0.893698		0.0211204	0.847576	0.98325
Chmp3	-1.13519	0.0623029	0.477991		-0.305554	0.56975	0.999201		-1.6259	0.0251164	0.885035		0.829639	0.149467	0.942251
Dhx9	0.430088	0.062382	0.477991		0.317193	0.146444	0.999201		0.196277	0.396076	0.915064		-0.112895	0.579274	0.952884
Znf207	-0.245983	0.0624297	0.477991		-0.0817575	0.485737	0.999201		-0.174159	0.20366	0.885035		0.164226	0.182903	0.942251
Ermn	0.522717	0.0625203	0.477991		0.182153	0.465835	0.999201		0.143773	0.603053	0.957589		-0.340564	0.192554	0.942251
Alg6	0.386087	0.0625279	0.477991		0.362001	0.0766652	0.993537		0.168524	0.416239	0.91801		-0.0240868	0.894083	0.988804
Elovl7	1.36841	0.0625659	0.477991		0.477821	0.465063	0.999201		0.8472	0.26013	0.886906		-0.890588	0.193067	0.942251
Hivep2	-0.584002	0.0625961	0.477991		-0.0116965	0.965898	0.999201		-0.654698	0.0620466	0.885035		0.572306	0.066827	0.942251
Dnajb2	-0.772345	0.0626056	0.477991		-0.220324	0.548064	0.999201		-0.886169	0.057467	0.885035		0.552021	0.157881	0.942251
Plxnb1	0.324579	0.0628268	0.479184		0.0185434	0.903091	0.999201		0.212497	0.236746	0.885035		-0.306036	0.0756997	0.942251
Tbc1d4	-0.3649	0.0629697	0.479778		-0.0764365	0.657725	0.999201		-0.24761	0.22205	0.885035		0.288464	0.124389	0.942251
Jarid2	0.280378	0.063064	0.480001		0.327998	0.0363666	0.897975		-0.0310855	0.832996	0.981097		0.0476201	0.718861	0.962988
Slc12a2	0.48233	0.0633895	0.481983		0.0590904	0.79497	0.999201		0.395498	0.150092	0.885035		-0.42324	0.0944107	0.942251
Stambp	-0.901905	0.0636045	0.48262		-0.211863	0.621013	0.999201		-1.17385	0.0374083	0.885035		0.690042	0.136008	0.942251
Elavl1	0.15583	0.0636199	0.48262		0.0934123	0.228521	0.999201		-0.0540892	0.516344	0.935049		-0.0624182	0.4072	0.942251
Ccdc50	0.374308	0.0638462	0.48262		0.338619	0.0870026	0.999201		-0.00547961	0.977835	0.996546		-0.0356888	0.839916	0.980738
Man2a2	0.287597	0.063906	0.48262		0.0404846	0.766002	0.999201		0.117844	0.446967	0.918756		-0.247112	0.100866	0.942251
Naa15	-0.133272	0.0640451	0.48262		-0.0812397	0.222404	0.999201		0.129077	0.0987824	0.885035		0.0520324	0.419489	0.942251
Dhx36	0.182451	0.064205	0.48262		0.155897	0.102839	0.999201		0.030575	0.751779	0.969625		-0.0265534	0.758706	0.970481
Ppp3cb	0.352382	0.0643912	0.48262		0.199058	0.255338	0.999201		0.423518	0.0505292	0.885035		-0.153324	0.371764	0.942251
Arhgef2	0.204436	0.0643954	0.48262		0.0970971	0.33225	0.999201		-0.0663145	0.544846	0.946183		-0.107339	0.287365	0.942251
Suco	0.239509	0.0644047	0.48262		0.18019	0.142978	0.999201		0.111059	0.393336	0.915064		-0.0593197	0.603907	0.955303
Pin1	0.295065	0.064471	0.48262		0.254611	0.100435	0.999201		0.350649	0.0526055	0.885035		-0.0404546	0.772483	0.97275
Ern1	0.636966	0.0644872	0.48262		0.558456	0.0960706	0.999201		0.441729	0.21611	0.885035		-0.0785098	0.794815	0.975715
Ptpn14	-0.384085	0.0646285	0.48262		0.0410601	0.82155	0.999201		-0.651701	0.012688	0.885035		0.425145	0.0457751	0.942251
Btbd9	-0.838663	0.0647002	0.48262		-0.201369	0.61528	0.999201		-0.782948	0.110191	0.885035		0.637294	0.140061	0.942251
Deptor	-0.310039	0.0647417	0.48262		-0.0506041	0.731367	0.999201		-0.0455075	0.78211	0.972859		0.259435	0.109623	0.942251
Ercc2	-0.378907	0.0648218	0.48262		-0.179844	0.333465	0.999201		-0.38387	0.0877807	0.885035		0.199063	0.288006	0.942251
Rps27a	0.312528	0.0648296	0.48262		0.134138	0.37886	0.999201		0.0724562	0.663708	0.964763		-0.17839	0.251762	0.942251
Chmp2b	-0.520472	0.0649457	0.48262		-0.1924	0.445387	0.999201		-0.711784	0.0317507	0.885035		0.328071	0.21044	0.942251
Dcaf11	-0.558166	0.0650012	0.48262		-0.193356	0.473487	0.999201		-0.342863	0.268672	0.891268		0.36481	0.196029	0.942251
Smg7	-0.433859	0.0650988	0.48262		-0.0845157	0.683069	0.999201		-0.53138	0.0478669	0.885035		0.349344	0.121828	0.942251
Mprip	-0.253663	0.0651531	0.48262		-0.0673843	0.579811	0.999201		-0.276487	0.0706479	0.885035		0.186279	0.152616	0.942251
Pdgfa	0.273449	0.0651542	0.48262		0.292578	0.0520061	0.949691		0.219027	0.161468	0.885035		0.0191289	0.882827	0.988613
Scnn1a	0.823796	0.065166	0.48262		0.644897	0.130928	0.999201		0.15985	0.715777	0.969126		-0.178899	0.649598	0.959243
Qdpr	0.303579	0.0651729	0.48262		0.104	0.478559	0.999201		0.258176	0.140483	0.885035		-0.199579	0.194045	0.942251
Far1	0.377198	0.0653236	0.482681		0.0919497	0.611042	0.999201		0.230725	0.271188	0.891268		-0.285248	0.14271	0.942251
Hectd4	-0.317335	0.0654046	0.482681		-0.256622	0.120935	0.999201		-0.000890096	0.995784	0.998698		0.0607131	0.688787	0.959446
Scrib	-0.181037	0.0654124	0.482681		0.0440066	0.612179	0.999201		-0.214166	0.0542539	0.885035		0.225044	0.0300749	0.942251
Atg2a	-0.599009	0.0654831	0.482681		-0.284947	0.33388	0.999201		-0.457721	0.179571	0.885035		0.314062	0.290296	0.942251
Csnk2a2	0.403857	0.0655081	0.482681		0.25489	0.211008	0.999201		0.365164	0.121067	0.885035		-0.148967	0.4475	0.942945
Rftn2	0.318541	0.0655849	0.482765		0.0944066	0.538712	0.999201		0.256964	0.159637	0.885035		-0.224134	0.168824	0.942251
Pja1	-0.65313	0.0658333	0.483961		-0.124141	0.69128	0.999201		-0.875618	0.0348278	0.885035		0.528989	0.121086	0.942251
Tanc2	-0.274068	0.0659327	0.483961		-0.00603421	0.96311	0.999201		-0.2675	0.0991338	0.885035		0.268034	0.0707681	0.942251
Rimbp2	0.144038	0.066068	0.483961		0.15459	0.0522289	0.949691		0.234992	0.0156057	0.885035		0.0105521	0.877869	0.988365
Hspe1	-0.387659	0.0661783	0.483961		-0.581979	0.0137792	0.826948		0.084686	0.683682	0.967746		-0.19432	0.311811	0.942251
Sipa1	0.267173	0.0662704	0.483961		-0.0639446	0.618961	0.999201		0.0707018	0.622773	0.958213		-0.331118	0.0309178	0.942251
Hnrnpl	0.272886	0.0663095	0.483961		-0.0174244	0.893548	0.999201		-0.0928566	0.529518	0.939691		-0.290311	0.0540359	0.942251
Slc8a2	0.292038	0.066329	0.483961		0.209229	0.163476	0.999201		0.249246	0.14113	0.885035		-0.0828083	0.557296	0.951003
Cyth2	-0.292229	0.0664527	0.483961		-0.0435325	0.755761	0.999201		-0.364409	0.0459455	0.885035		0.248697	0.107055	0.942251
Peli1	-0.258132	0.0664928	0.483961		-0.0741029	0.552839	0.999201		-0.113701	0.42063	0.91801		0.184029	0.16556	0.942251
Gtpbp1	-0.201503	0.0665129	0.483961		-0.114978	0.255341	0.999201		-0.127475	0.258969	0.886906		0.0865249	0.382237	0.942251
Osbpl8	-0.291759	0.066534	0.483961		-0.0247253	0.859254	0.999201		-0.137555	0.39041	0.915064		0.267034	0.0872925	0.942251
Dnajb4	-0.521405	0.0666546	0.484361		-0.10043	0.688543	0.999201		-0.322728	0.26876	0.891268		0.420975	0.123283	0.942251
Smg5	-0.336156	0.0667616	0.484662		0.0329058	0.837942	0.999201		-0.348467	0.0842876	0.885035		0.369061	0.0488242	0.942251
Erbin	0.21211	0.066932	0.485129		0.138351	0.200452	0.999201		-0.0550146	0.630622	0.958929		-0.0737592	0.475732	0.945203
Chmp1b1	-0.659622	0.0669574	0.485129		-0.149234	0.639008	0.999201		-0.927253	0.0295915	0.885035		0.510388	0.137567	0.942251
Ctdp1	-0.645019	0.0671776	0.486247		-0.385931	0.236404	0.999201		-0.457744	0.211886	0.885035		0.259089	0.413465	0.942251
Nf2	-0.141944	0.0673426	0.486887		-0.0163088	0.810895	0.999201		-0.0719203	0.359691	0.907525		0.125635	0.0971579	0.942251
Esyt2	-0.274547	0.0674638	0.486887		0.00662848	0.95984	0.999201		-0.236049	0.140433	0.885035		0.281176	0.0624617	0.942251
Dnm1	-0.0864099	0.0677699	0.488142		-0.0158786	0.703461	0.999201		0.110047	0.0435553	0.885035		0.0705313	0.12149	0.942251
Cc2d1a	-0.256387	0.0679267	0.488384		-0.0758462	0.543744	0.999201		-0.302624	0.0568861	0.885035		0.18054	0.172616	0.942251
Lrrc4b	0.239468	0.0679359	0.488384		0.225666	0.0816212	0.993537		0.232281	0.103505	0.885035		-0.0138021	0.904567	0.990465
Mios	-0.271451	0.0680135	0.488466		-0.0239692	0.854422	0.999201		-0.19448	0.209594	0.885035		0.247482	0.0900761	0.942251
Ankrd34b	-1.42049	0.0681167	0.488732		-0.211669	0.757504	0.999201		-1.37696	0.103929	0.885035		1.20882	0.109332	0.942251
C2cd2l	-0.230487	0.0682265	0.488745		-0.0526055	0.638052	0.999201		-0.176533	0.183587	0.885035		0.177881	0.140416	0.942251
Cnih2	0.421518	0.0682916	0.488745		0.193481	0.355914	0.999201		0.274299	0.250356	0.885035		-0.228038	0.282234	0.942251
Unc5a	0.252344	0.0683635	0.488745		0.276799	0.0502617	0.949691		0.288743	0.0634555	0.885035		0.0244553	0.840699	0.981152
Ist1	-0.902068	0.0683832	0.488745		-0.175762	0.687524	0.999201		-1.13925	0.0453401	0.885035		0.726306	0.12671	0.942251
Adsl	0.287619	0.068671	0.48905		0.0823755	0.55763	0.999201		0.182189	0.262754	0.889211		-0.205244	0.168942	0.942251
Rrbp1	0.345534	0.0686772	0.48905		0.266549	0.141272	0.999201		0.238243	0.22662	0.885035		-0.0789851	0.638228	0.959243
Gigyf2	-0.247227	0.0686888	0.48905		0.000268091	0.998205	0.999726		-0.339084	0.0335884	0.885035		0.247495	0.0684528	0.942251
Rexo2	-0.280435	0.0687256	0.48905		-0.475868	0.00821646	0.826948		0.136158	0.381782	0.915064		-0.195434	0.177916	0.942251
Acadm	0.376199	0.0687751	0.48905		0.134216	0.468445	0.999201		0.170352	0.413062	0.917201		-0.241983	0.209485	0.942251
Gpatch2	-0.302549	0.0688668	0.48905		0.0228394	0.875796	0.999201		-0.0887635	0.590661	0.954313		0.325389	0.054217	0.942251
Tmod2	-0.169775	0.0689422	0.48905		-0.0576907	0.489389	0.999201		-0.195815	0.0623692	0.885035		0.112084	0.199338	0.942251
Denr	0.13524	0.0689559	0.48905		0.0653632	0.33401	0.999201		-0.038133	0.605043	0.957589		-0.0698769	0.304016	0.942251
Vwf	0.387129	0.0690713	0.489398		0.25718	0.197095	0.999201		-0.101564	0.630102	0.958929		-0.129949	0.49475	0.945615
Vps39	0.3158	0.0692281	0.490039		0.25448	0.127684	0.999201		-0.0109028	0.949066	0.990625		-0.0613201	0.689657	0.959446
Vkorc1	0.27082	0.0693658	0.49049		0.109311	0.415788	0.999201		0.202211	0.195544	0.885035		-0.161509	0.242062	0.942251
Prss23	0.3786	0.0694433	0.49049		0.225507	0.24274	0.999201		0.0291278	0.886981	0.986232		-0.153093	0.415134	0.942251
Mdga2	0.192403	0.0695041	0.49049		0.0822851	0.39025	0.999201		-0.134504	0.222456	0.885035		-0.110118	0.260012	0.942251
Dnajc3	0.202378	0.0695575	0.49049		0.114583	0.264809	0.999201		0.0900786	0.422272	0.91801		-0.087795	0.383955	0.942251
Abhd12	0.330799	0.0698045	0.491167		0.178757	0.285793	0.999201		0.0506142	0.778283	0.971662		-0.152043	0.358432	0.942251
Rps18	0.205353	0.0698531	0.491167		0.197843	0.0784011	0.993537		-0.00359755	0.974212	0.995184		-0.00751026	0.939867	0.992809
Cit	0.272811	0.0701414	0.492725		0.126584	0.354846	0.999201		0.188281	0.229005	0.885035		-0.146228	0.290072	0.942251
Rab11a	-0.195206	0.070244	0.492862		-0.207711	0.0574097	0.960476		-0.0363659	0.732616	0.969625		-0.0125043	0.895114	0.988804
Nlgn1	0.26905	0.0702944	0.492862		0.145718	0.285772	0.999201		0.142935	0.344416	0.898835		-0.123332	0.360637	0.942251
Myl6	-0.295675	0.0704531	0.493506		-0.169467	0.261254	0.999201		-0.269677	0.125534	0.885035		0.126209	0.393039	0.942251
Rnf126	-1.10528	0.0705913	0.494005		-0.378958	0.488775	0.999201		-1.54215	0.0325102	0.885035		0.726323	0.204183	0.942251
Epha7	0.269968	0.0709063	0.494842		0.120924	0.372304	0.999201		0.216975	0.16998	0.885035		-0.149044	0.278529	0.942251
Tmx3	0.256959	0.0709253	0.494842		0.041911	0.73878	0.999201		0.148693	0.307241	0.893698		-0.215048	0.1182	0.942251
Ndfip2	0.310311	0.0710583	0.494842		0.147455	0.345957	0.999201		0.12429	0.471095	0.927312		-0.162856	0.301296	0.942251
Lrfn5	0.265442	0.0710626	0.494842		0.193082	0.165873	0.999201		0.142169	0.342309	0.898597		-0.0723592	0.580342	0.952884
Snx17	-0.22457	0.0712098	0.494842		0.00311521	0.977308	0.999201		-0.182345	0.166696	0.885035		0.227685	0.0681769	0.942251
Daam1	0.119445	0.0712378	0.494842		-0.0501412	0.402078	0.999201		-0.0273508	0.676566	0.966758		-0.169586	0.0194837	0.942251
Dock4	0.300921	0.0713028	0.494842		0.0805205	0.58757	0.999201		0.251275	0.156689	0.885035		-0.2204	0.163747	0.942251
Map1lc3a	-0.312587	0.0713141	0.494842		-0.195989	0.224704	0.999201		0.0266793	0.875781	0.986232		0.116598	0.454239	0.943891
Grk6	0.139188	0.0714605	0.495059		0.0738002	0.29753	0.999201		0.0915895	0.251744	0.885035		-0.0653874	0.351932	0.942251
Sparc	0.406368	0.0714795	0.495059		0.269994	0.201373	0.999201		0.206824	0.366169	0.908702		-0.136374	0.499369	0.945615
Tmem38b	0.288163	0.0716463	0.495718		0.216097	0.155782	0.999201		0.205857	0.217502	0.885035		-0.0720657	0.612263	0.955876
Bet1	0.706245	0.0717089	0.495718		0.73528	0.06305	0.977937		0.100906	0.794256	0.975507		0.0290342	0.932986	0.992586
Nkiras1	-1.13246	0.0721217	0.497107		-0.0829557	0.881181	0.999201		-1.1118	0.105477	0.885035		1.0495	0.0906576	0.942251
Hacd3	0.262721	0.0721843	0.497107		0.158539	0.242432	0.999201		0.173511	0.251557	0.885035		-0.104182	0.42921	0.942251
Tmem215	0.369448	0.0722079	0.497107		0.413781	0.0496595	0.949691		0.0700205	0.730463	0.969625		0.0443331	0.806909	0.977415
Ulk3	-0.625229	0.072244	0.497107		-0.129485	0.67456	0.999201		-0.841522	0.0383134	0.885035		0.495744	0.137434	0.942251
Hspa1l	0.0981273	0.0723375	0.497107		0.127609	0.0285283	0.86361		0.00487956	0.927717	0.989555		0.0294817	0.545493	0.947769
Stx12	0.181432	0.0723394	0.497107		0.0937217	0.310937	0.999201		0.11179	0.282129	0.891268		-0.0877107	0.340764	0.942251
Tpd52l2	-0.43661	0.0723812	0.497107		-0.138751	0.523287	0.999201		-0.476752	0.0778504	0.885035		0.297859	0.192493	0.942251
Dnmt1	-0.223257	0.0725856	0.497369		-0.125982	0.272202	0.999201		-0.0111376	0.927565	0.989555		0.0972746	0.388096	0.942251
Sez6l2	0.287178	0.0726707	0.497369		0.192208	0.200555	0.999201		0.179174	0.277256	0.891268		-0.0949702	0.50761	0.945615
Slc38a1	0.1384	0.0727367	0.497369		0.143906	0.0642558	0.98628		0.125505	0.130668	0.885035		0.00550604	0.935437	0.992586
Maged1	-0.519037	0.0727528	0.497369		-0.085343	0.738795	0.999201		-0.698369	0.0386811	0.885035		0.433694	0.12121	0.942251
Bicd2	-0.62592	0.0727561	0.497369		-0.217237	0.487706	0.999201		-0.555877	0.137586	0.885035		0.408683	0.210673	0.942251
Phactr1	-0.874184	0.0730044	0.49826		-0.11845	0.78343	0.999201		-0.835419	0.114576	0.885035		0.755734	0.111182	0.942251
Ahcyl2	0.302358	0.0730889	0.49826		0.127581	0.403446	0.999201		0.331623	0.0775401	0.885035		-0.174777	0.262657	0.942251
Kctd8	0.266664	0.0733349	0.498661		0.0815722	0.540157	0.999201		-0.0762389	0.607077	0.957589		-0.185092	0.187389	0.942251
Ngef	-0.291858	0.0733611	0.498661		-0.17558	0.245959	0.999201		-0.026593	0.868664	0.986232		0.116278	0.429437	0.942251
Fbxo41	-0.146357	0.0734328	0.498661		-0.0068834	0.923947	0.999201		-0.137587	0.120189	0.885035		0.139474	0.0849809	0.942251
Tmcc3	0.21606	0.0735256	0.498661		0.24574	0.0480215	0.949691		0.15398	0.221913	0.885035		0.0296797	0.78102	0.973434
Rpl34	0.190904	0.0735425	0.498661		0.0945554	0.332216	0.999201		0.0346009	0.743163	0.969625		-0.0963487	0.323755	0.942251
Cxcl12	0.249111	0.0735867	0.498661		0.162942	0.211434	0.999201		-0.00535067	0.968907	0.994365		-0.0861691	0.490641	0.945615
Copz1	-0.436079	0.073893	0.498661		-0.247472	0.272238	0.999201		-0.205107	0.406354	0.915917		0.188607	0.393976	0.942251
Hnrnpf	-0.397077	0.073894	0.498661		-0.075472	0.701711	0.999201		-0.38077	0.11472	0.885035		0.321605	0.132796	0.942251
Plxna2	0.198671	0.0739008	0.498661		0.141621	0.178114	0.999201		0.072403	0.515716	0.935049		-0.0570499	0.565555	0.952423
Pik3r1	-0.186296	0.0739209	0.498661		-0.00131075	0.988626	0.999633		-0.0449551	0.664151	0.96511		0.184985	0.075551	0.942251
Iap	0.598909	0.0739317	0.498661		0.313474	0.308177	0.999201		0.508239	0.155073	0.885035		-0.285435	0.350356	0.942251
Enpp2	0.611701	0.0739608	0.498661		0.31981	0.308737	0.999201		0.513771	0.158807	0.885035		-0.291891	0.349858	0.942251
Rnf214	-0.222783	0.0740561	0.498661		-0.0230733	0.834159	0.999201		-0.212396	0.116701	0.885035		0.199709	0.102018	0.942251
Syndig1	-0.211321	0.0741869	0.498661		-0.0607228	0.565776	0.999201		-0.466881	0.00432697	0.885035		0.150599	0.17869	0.942251
Rbsn	-0.431812	0.0742262	0.498661		-0.0784082	0.714696	0.999201		-0.256723	0.301673	0.893698		0.353404	0.129866	0.942251
Rab15	-0.271475	0.0742284	0.498661		-0.154625	0.271277	0.999201		-0.237159	0.145366	0.885035		0.11685	0.396787	0.942251
Lzts3	0.18804	0.0744194	0.49949		0.116528	0.235332	0.999201		0.0299965	0.773684	0.971265		-0.0715122	0.451779	0.942945
Acp1	0.246447	0.074493	0.49953		0.153711	0.23275	0.999201		0.437598	0.0126578	0.885035		-0.0927359	0.456505	0.944653
Ptbp1	0.243302	0.0746906	0.500348		-0.0701572	0.56528	0.999201		-0.0692736	0.6106	0.957589		-0.313459	0.0308205	0.942251
Mtdh	0.373245	0.0748648	0.500348		0.294844	0.14257	0.999201		0.314912	0.158593	0.885035		-0.0784013	0.673747	0.959446
Znf804a	0.502659	0.074903	0.500348		0.108442	0.665614	0.999201		0.290715	0.315334	0.893698		-0.394216	0.1451	0.942251
Gphn	0.215219	0.0749539	0.500348		0.126122	0.260239	0.999201		0.103638	0.397904	0.915064		-0.0890962	0.415553	0.942251
Glcci1	-0.564061	0.0751116	0.500414		-0.0392204	0.88862	0.999201		-0.734458	0.045249	0.885035		0.52484	0.0930557	0.942251
Hapln2	0.579967	0.0751851	0.500414		0.147978	0.610682	0.999201		0.000808288	0.997996	0.998893		-0.431989	0.163828	0.942251
Igfbp6	-0.403695	0.0753954	0.500414		-0.489702	0.039197	0.92163		-0.3018	0.205693	0.885035		-0.0860073	0.670127	0.959243
Btrc	-0.156617	0.0754038	0.500414		0.0178749	0.818631	0.999201		-0.147065	0.123223	0.885035		0.174492	0.0530667	0.942251
Plat	-0.230438	0.075412	0.500414		-0.0788634	0.498393	0.999201		-0.381999	0.0174947	0.885035		0.151574	0.21238	0.942251
Cirbp	0.200767	0.0755165	0.500414		0.227692	0.0499937	0.949691		-0.19623	0.11111	0.885035		0.0269247	0.787845	0.974567
Usp20	-0.351201	0.0755707	0.500414		-0.0723218	0.680626	0.999201		-0.284025	0.175318	0.885035		0.278879	0.141832	0.942251
Afm	0.487367	0.0756638	0.500414		0.562584	0.0470944	0.949691		-0.152314	0.578518	0.952742		0.0752165	0.757152	0.970481
Scn8a	0.451044	0.0756651	0.500414		0.124248	0.583928	0.999201		-0.0647585	0.796728	0.975507		-0.326795	0.174854	0.942251
Epb41l4b	-0.267417	0.0759461	0.500414		0.0213163	0.872926	0.999201		-0.416801	0.0229404	0.885035		0.288734	0.0594486	0.942251
Nrxn2	0.318703	0.0759796	0.500414		0.250159	0.146405	0.999201		-0.0121031	0.945627	0.990439		-0.0685439	0.667999	0.959243
Tbc1d30	-0.466418	0.0760085	0.500414		-0.066376	0.775744	0.999201		-0.433465	0.127336	0.885035		0.400042	0.117505	0.942251
Shisa6	0.292749	0.0761675	0.500414		0.290827	0.0777185	0.993537		0.134603	0.4208	0.91801		-0.0019225	0.989487	0.998629
Tom1l2	0.323834	0.0761724	0.500414		0.187174	0.268525	0.999201		0.266737	0.169428	0.885035		-0.13666	0.409346	0.942251
Got2	-0.227737	0.0762034	0.500414		-0.251942	0.0549981	0.960476		-0.10298	0.428227	0.918091		-0.0242055	0.831426	0.979632
Ap2a2	0.279078	0.0762293	0.500414		0.142853	0.322632	0.999201		0.146075	0.362886	0.907713		-0.136225	0.344041	0.942251
Ifitm10	0.339371	0.0762795	0.500414		0.0923459	0.589381	0.999201		0.153134	0.429307	0.918091		-0.247025	0.174104	0.942251
Ppp4r4	-0.455005	0.076393	0.500414		-0.081454	0.720993	0.999201		-0.389643	0.155622	0.885035		0.373551	0.13189	0.942251
Gigyf1	-0.753856	0.0763978	0.500414		-0.0536455	0.886654	0.999201		-0.733432	0.113615	0.885035		0.70021	0.0950056	0.942251
Zzz3	-0.378243	0.0764148	0.500414		0.0122931	0.948067	0.999201		-0.521333	0.0375191	0.885035		0.390536	0.0691652	0.942251
Fibcd1	0.309158	0.076455	0.500414		0.34378	0.0542441	0.960476		0.0331492	0.847795	0.982893		0.034622	0.822751	0.978109
Actn1	-0.355521	0.0765763	0.500765		-0.147119	0.418819	0.999201		-0.392821	0.0793795	0.885035		0.208402	0.26314	0.942251
Bmerb1	-0.337792	0.0769492	0.501986		-0.171585	0.327465	0.999201		-0.301478	0.142041	0.885035		0.166206	0.341823	0.942251
Gabrg2	0.170963	0.0770191	0.501986		0.0324825	0.705574	0.999201		-0.0220999	0.817554	0.979339		-0.138481	0.137222	0.942251
Osbpl10	-0.311595	0.0771606	0.501986		-0.0704064	0.654116	0.999201		-0.15389	0.39081	0.915064		0.241188	0.153045	0.942251
Rilpl1	-0.457398	0.0771812	0.501986		-0.15384	0.508681	0.999201		-0.132222	0.609025	0.957589		0.303559	0.211824	0.942251
Cntnap1	0.324367	0.0771903	0.501986		0.0872134	0.595121	0.999201		0.103339	0.573788	0.951989		-0.237154	0.173893	0.942251
Smim10l1	0.325024	0.0772019	0.501986		0.126748	0.446066	0.999201		0.0902488	0.622993	0.958213		-0.198277	0.24708	0.942251
Lrrc24	0.362523	0.077239	0.501986		0.152237	0.413551	0.999201		0.243862	0.25308	0.885035		-0.210286	0.268948	0.942251
Erlec1	0.210254	0.0774825	0.503125		0.128374	0.247218	0.999201		0.253679	0.0608505	0.885035		-0.0818807	0.447173	0.942945
Cntfr	0.133706	0.0776421	0.503515		-0.101255	0.161612	0.999201		0.150929	0.075392	0.885035		-0.23496	0.00838598	0.942251
Syt16	-0.505443	0.077679	0.503515		-0.159571	0.535072	0.999201		-0.402981	0.184169	0.885035		0.345871	0.200339	0.942251
Lmnb1	0.578636	0.0779518	0.504398		0.180975	0.539234	0.999201		0.461292	0.18465	0.885035		-0.397661	0.199087	0.942251
Dock10	0.239045	0.0780262	0.504438		0.234278	0.082911	0.993537		0.198702	0.168961	0.885035		-0.00476775	0.968329	0.996678
Shank3	0.216392	0.0781698	0.504641		0.161804	0.167073	0.999201		0.0626064	0.610191	0.957589		-0.0545877	0.61904	0.959033
Ccm2	-0.471719	0.0782456	0.504641		-0.239112	0.330879	0.999201		-0.357827	0.204711	0.885035		0.232607	0.343317	0.942251
Cacna1a	0.188748	0.0782628	0.504641		0.192278	0.0739337	0.993537		0.143756	0.203119	0.885035		0.00352991	0.970332	0.99715
Llgl2	0.140052	0.0783801	0.504732		0.0946592	0.206478	0.999201		0.0259557	0.742785	0.969625		-0.0453928	0.52576	0.947769
Steap3	0.254018	0.0784136	0.504732		0.158281	0.24022	0.999201		0.0633009	0.660106	0.963934		-0.0957366	0.463027	0.944653
Dapk1	0.177702	0.078612	0.505185		0.179488	0.0762477	0.993537		0.114864	0.27293	0.891268		0.00178625	0.984074	0.998282
Pcdh8	0.213606	0.0787366	0.505185		0.270035	0.0354178	0.892456		0.0330709	0.784025	0.973165		0.0564287	0.603755	0.955303
Gria1	0.251552	0.0787626	0.505185		0.179592	0.18548	0.999201		0.1628	0.272666	0.891268		-0.0719598	0.574806	0.952423
Kazn	-0.246609	0.078841	0.505185		0.0164363	0.89487	0.999201		-0.102649	0.469046	0.925554		0.263045	0.0644004	0.942251
Shank1	0.341987	0.0789654	0.505185		0.549828	0.0130551	0.826948		0.212927	0.290113	0.893084		0.207842	0.251875	0.942251
Krit1	-0.317719	0.0791488	0.505185		-0.158633	0.339401	0.999201		-0.139022	0.448064	0.918756		0.159086	0.338114	0.942251
Atp6v1h	-0.234635	0.0791853	0.505185		-0.191855	0.137116	0.999201		-0.1185	0.384598	0.915064		0.0427794	0.719262	0.962988
Rasal2	-0.219551	0.0791897	0.505185		0.00610601	0.956066	0.999201		-0.23022	0.0955658	0.885035		0.225657	0.0727882	0.942251
Fabp5	0.269031	0.0792285	0.505185		0.00749875	0.955975	0.999201		0.415597	0.0251866	0.885035		-0.261532	0.0862066	0.942251
Apod	0.413116	0.0792366	0.505185		0.106799	0.612095	0.999201		0.468947	0.0756457	0.885035		-0.306316	0.171848	0.942251
Agrn	0.444391	0.0793794	0.505658		0.24188	0.301058	0.999201		0.191428	0.455267	0.919794		-0.20251	0.381019	0.942251
Gm5577	0.695536	0.0795019	0.506002		0.423213	0.252325	0.999201		0.246438	0.536592	0.942899		-0.272324	0.448522	0.942945
Lmbrd1	0.27547	0.0796104	0.506256		0.120607	0.399398	0.999201		0.312935	0.0758321	0.885035		-0.154863	0.28711	0.942251
Lrrtm1	0.179262	0.0800918	0.508707		0.105083	0.269569	0.999201		0.0784196	0.449868	0.918756		-0.0741791	0.425355	0.942251
Tns2	0.144397	0.0801335	0.508707		-0.21233	0.0197481	0.857647		-0.155598	0.089375	0.885035		-0.356726	0.00147685	0.942251
Dock11	0.207265	0.0806036	0.510315		0.21954	0.0674301	0.993537		0.0285152	0.808916	0.977137		0.0122745	0.907194	0.990567
Acaa1a	0.265515	0.0806176	0.510315		0.18531	0.197367	0.999201		-0.033377	0.825073	0.980787		-0.0802045	0.557094	0.951003
Cpeb1	-0.202874	0.0807751	0.510315		0.019471	0.850374	0.999201		-0.156062	0.203311	0.885035		0.222345	0.0605032	0.942251
Aco1	0.190119	0.0808138	0.510315		0.086112	0.38642	0.999201		0.219863	0.0728726	0.885035		-0.104007	0.301443	0.942251
Vezt	-0.405934	0.0808263	0.510315		-0.105822	0.611477	0.999201		-0.422645	0.0993724	0.885035		0.300112	0.175416	0.942251
Hspg2	1.00158	0.0808318	0.510315		0.244902	0.633365	0.999201		0.492273	0.399834	0.915064		-0.756677	0.167352	0.942251
Pak4	-0.120003	0.0808708	0.510315		-0.0996627	0.134265	0.999201		-0.078004	0.274585	0.891268		0.0203407	0.739827	0.968236
Rasal2	-0.299376	0.0810953	0.511295		-0.167546	0.291828	0.999201		-0.464504	0.0255303	0.885035		0.13183	0.399564	0.942251
Rab39a	-0.210488	0.0813924	0.51218		-0.168761	0.146902	0.999201		-0.0371408	0.757537	0.969625		0.0417263	0.698779	0.959446
Ano3	0.219621	0.0814634	0.51218		0.200308	0.106003	0.999201		0.0447591	0.72181	0.969369		-0.0193123	0.863133	0.984525
Armc9	-0.191749	0.0814948	0.51218		0.0537606	0.586419	0.999201		-0.0365708	0.738873	0.969625		0.245509	0.0352405	0.942251
Pde6d	-0.486862	0.0815132	0.51218		-0.123422	0.622109	0.999201		-0.332391	0.254359	0.885035		0.36344	0.172841	0.942251
Get3	-0.299124	0.0816785	0.512783		-0.15975	0.313796	0.999201		-0.146071	0.404271	0.915917		0.139374	0.375287	0.942251
Zc3h7a	-0.254318	0.0819975	0.513934		-0.0325057	0.802808	0.999201		-0.459134	0.0135463	0.885035		0.221812	0.12005	0.942251
Cnp	0.457651	0.0820142	0.513934		0.193583	0.419133	0.999201		0.243506	0.36637	0.908702		-0.264068	0.279972	0.942251
Npr1	0.342152	0.0821134	0.513934		0.128777	0.470156	0.999201		0.0503289	0.797267	0.975507		-0.213374	0.24638	0.942251
Dnajc28	-0.305549	0.0821403	0.513934		-0.205781	0.214233	0.999201		-0.117112	0.509297	0.932869		0.0997676	0.529021	0.947769
Uhrf2	0.324088	0.0823162	0.514598		0.203916	0.242934	0.999201		0.0736403	0.69274	0.969073		-0.120172	0.476859	0.945374
Arfgap1	-0.318242	0.0824106	0.514753		-0.0461892	0.777258	0.999201		-0.0647087	0.723435	0.969485		0.272053	0.126906	0.942251
Clasp1	-0.396383	0.0825532	0.51507		-0.0822146	0.68711	0.999201		-0.244556	0.300738	0.893698		0.314168	0.152579	0.942251
Dnm2	-0.133835	0.082601	0.51507		0.00556294	0.935299	0.999201		0.086881	0.278266	0.891268		0.139398	0.0729528	0.942251
Nkiras2	-0.637351	0.0827722	0.515702		-0.246873	0.458983	0.999201		-0.385206	0.310349	0.893698		0.390478	0.255149	0.942251
Tjp1	-0.192891	0.0831187	0.517325		0.00760564	0.938743	0.999201		-0.0813062	0.471172	0.927312		0.200496	0.0738988	0.942251
Hsp90b1	-0.187568	0.0832639	0.517325		-0.31555	0.0114976	0.826948		0.100124	0.367192	0.908702		-0.127983	0.210768	0.942251
Mrps25	0.33107	0.0833883	0.517325		0.0987147	0.566359	0.999201		0.342679	0.10396	0.885035		-0.232355	0.199634	0.942251
Dcp2	-0.222194	0.0834114	0.517325		-0.131448	0.27149	0.999201		-0.444047	0.00866303	0.885035		0.0907461	0.437083	0.942251
Gstz1	-0.462863	0.0834412	0.517325		-0.508396	0.06225	0.973711		0.0985662	0.712191	0.969126		-0.0455324	0.848325	0.98325
Fam234a	0.237615	0.0834531	0.517325		0.0426435	0.728	0.999201		0.298903	0.0574945	0.885035		-0.194972	0.141831	0.942251
Arhgap33	-0.282104	0.0835325	0.517383		0.0603321	0.679216	0.999201		-0.340701	0.0657865	0.885035		0.342436	0.0442345	0.942251
Pigo	0.340994	0.0836094	0.517425		0.176756	0.330736	0.999201		0.203585	0.317356	0.894836		-0.164238	0.363874	0.942251
Cd82	0.505567	0.0837834	0.518068		-0.0392619	0.880087	0.999201		0.261976	0.381507	0.915064		-0.544828	0.0665035	0.942251
Rapgef6	-0.479372	0.0839764	0.518613		-0.0907639	0.714385	0.999201		-0.416405	0.161773	0.885035		0.388608	0.146706	0.942251
Gnai2	0.245539	0.0840688	0.518613		-0.039264	0.757001	0.999201		0.246127	0.114173	0.885035		-0.284803	0.0522903	0.942251
Shisa6	0.225958	0.0840824	0.518613		0.278141	0.0423964	0.934367		0.144514	0.287487	0.891268		0.0521823	0.656246	0.959243
Pdha2	-0.296021	0.0841957	0.518823		-0.141007	0.369927	0.999201		-0.388687	0.0501793	0.885035		0.155014	0.32721	0.942251
Tpd52l1	-0.539552	0.0842569	0.518823		-0.0141104	0.959529	0.999201		-0.590804	0.0895664	0.885035		0.525441	0.0910492	0.942251
Dlg5	-0.248301	0.0845196	0.519388		0.0360236	0.779167	0.999201		-0.375683	0.0298336	0.885035		0.284325	0.0549751	0.942251
Cdh22	-0.254394	0.0845371	0.519388		-0.108533	0.41984	0.999201		-0.178118	0.248763	0.885035		0.14586	0.287267	0.942251
Bcam	0.405804	0.0845626	0.519388		0.0647722	0.757892	0.999201		0.294784	0.233174	0.885035		-0.341032	0.135297	0.942251
Nolc1	-0.522168	0.0846317	0.519388		-0.368067	0.199891	0.999201		-0.644589	0.0621581	0.885035		0.154101	0.572115	0.952423
Snf8	-0.481567	0.0848214	0.519388		-0.0563946	0.820968	0.999201		-0.485621	0.113275	0.885035		0.425173	0.119792	0.942251
Elp3	-0.167345	0.0848573	0.519388		-0.159685	0.0971488	0.999201		0.0231731	0.810908	0.977399		0.0076592	0.929417	0.992586
Rpl9	0.202956	0.0849262	0.519388		0.149331	0.183555	0.999201		-0.0553253	0.639804	0.961258		-0.0536253	0.612569	0.955998
Hephl1	-0.214768	0.0849864	0.519388		-0.0198458	0.858266	0.999201		-0.116621	0.362594	0.907713		0.194922	0.111609	0.942251
Kmt2e	0.220466	0.0850503	0.519388		0.0920919	0.43007	0.999201		0.00898082	0.943822	0.990045		-0.128374	0.281345	0.942251
Fus	0.421442	0.0850522	0.519388		0.371788	0.120329	0.999201		0.130748	0.595383	0.95616		-0.0496544	0.820061	0.978109
Kndc1	-0.259566	0.0852208	0.519684		-0.107266	0.435088	0.999201		-0.136771	0.376565	0.914103		0.1523	0.278278	0.942251
Neto1	0.289309	0.0852865	0.519684		0.184693	0.241837	0.999201		0.116057	0.495698	0.930623		-0.104616	0.492449	0.945615
Tmem30a	0.120403	0.0853117	0.519684		-0.0208495	0.738969	0.999201		0.00486609	0.944321	0.990045		-0.141253	0.0511483	0.942251
Dtymk	-0.322045	0.0854968	0.519773		-0.440479	0.0290505	0.86361		-0.171953	0.3711	0.912494		-0.118434	0.485734	0.945615
Serpini1	0.336615	0.0855924	0.519773		0.158729	0.37699	0.999201		0.142882	0.472411	0.927312		-0.177886	0.325608	0.942251
Eif3f	0.222531	0.085608	0.519773		0.263939	0.0494413	0.949691		0.278213	0.0603831	0.885035		0.0414082	0.720775	0.962988
Flnb	0.383637	0.0858639	0.520899		0.145115	0.474434	0.999201		0.262575	0.26084	0.886906		-0.238522	0.254137	0.942251
Mettl8	-0.440358	0.0861163	0.522001		-0.0633065	0.782452	0.999201		-0.301883	0.260574	0.886906		0.377052	0.131178	0.942251
Pnmal2	-0.373533	0.0861912	0.522024		-0.0424444	0.827101	0.999201		-0.272296	0.234416	0.885035		0.331089	0.120258	0.942251
Ptchd4	0.279746	0.0862616	0.522024		0.13143	0.379827	0.999201		0.278727	0.118672	0.885035		-0.148316	0.325332	0.942251
Cd109	0.429309	0.0865234	0.5221		0.132989	0.556549	0.999201		0.213565	0.404663	0.915917		-0.29632	0.211367	0.942251
Map4k3	0.0750088	0.0865809	0.5221		0.0692525	0.10842	0.999201		0.0547926	0.234192	0.885035		-0.00575624	0.882791	0.988613
Nacc1	-0.781566	0.086695	0.5221		-0.195511	0.633621	0.999201		-1.00121	0.0564791	0.885035		0.586056	0.178986	0.942251
Cog5	-0.541292	0.0867323	0.5221		-0.210751	0.463552	0.999201		-0.277029	0.392334	0.915064		0.330541	0.263411	0.942251
Yars	0.280438	0.0867816	0.5221		0.0934887	0.528137	0.999201		0.142885	0.394425	0.915064		-0.186949	0.226102	0.942251
Zdbf2	-0.450106	0.0869596	0.5221		-0.0737006	0.75413	0.999201		-0.542996	0.0689527	0.885035		0.376405	0.140119	0.942251
Mog	0.761778	0.0869903	0.5221		0.412692	0.316916	0.999201		0.25976	0.563201	0.949649		-0.349086	0.392306	0.942251
Cdc123	-1.94004	0.0870156	0.5221		-0.31885	0.7533	0.999201		-1.53442	0.202219	0.885035		1.62119	0.14044	0.942251
Mical2	0.129992	0.0870387	0.5221		0.0449793	0.513494	0.999201		0.019786	0.794384	0.975507		-0.0850124	0.234549	0.942251
Bag5	-0.160221	0.087052	0.5221		-0.155484	0.0949297	0.999201		-0.25081	0.0271213	0.885035		0.00473705	0.954756	0.994179
Mag	0.717783	0.0874793	0.523636		0.32646	0.396532	0.999201		0.358779	0.404205	0.915917		-0.391323	0.314937	0.942251
Gnl1	-0.236056	0.0875132	0.523636		-0.0744654	0.55103	0.999201		-0.143062	0.317568	0.894836		0.161591	0.216327	0.942251
rim1	0.185291	0.0875891	0.523636		0.263959	0.0255103	0.86361		0.190495	0.110769	0.885035		0.0786676	0.427313	0.942251
Sypl1	0.682263	0.0875918	0.523636		0.282726	0.437968	0.999201		0.147677	0.712227	0.969126		-0.399537	0.283256	0.942251
Vwc2l	0.516218	0.0876983	0.523819		-0.0109491	0.967614	0.999201		0.478238	0.144225	0.885035		-0.527167	0.0824214	0.942251
Pan3	0.252732	0.0877644	0.523819		0.20885	0.145249	0.999201		0.292096	0.0795155	0.885035		-0.0438819	0.740699	0.968748
Dvl3	-0.302112	0.0879475	0.524321		0.0155037	0.921846	0.999201		-0.236908	0.207125	0.885035		0.317616	0.0756923	0.942251
Plcb4	0.381956	0.0879905	0.524321		-0.152292	0.455428	0.999201		-0.0646329	0.772965	0.971265		-0.534248	0.0276337	0.942251
Tmem151a	0.210868	0.0882069	0.524872		0.224146	0.0733857	0.993537		0.0315449	0.798716	0.975507		0.0132774	0.904298	0.990465
Slc24a4	1.81843	0.0882251	0.524872		0.976118	0.323212	0.999201		0.53652	0.617493	0.958213		-0.842312	0.389643	0.942251
Myorg	0.223099	0.0883074	0.524939		0.125469	0.302466	0.999201		0.234127	0.105583	0.885035		-0.0976301	0.415162	0.942251
Dhrs13	0.261199	0.0885176	0.525608		0.241558	0.110151	0.999201		0.017431	0.909359	0.98754		-0.019641	0.885988	0.988613
Pltp	0.246965	0.0885624	0.525608		0.131353	0.327948	0.999201		0.130475	0.381275	0.915064		-0.115612	0.385485	0.942251
Sash1	-0.279489	0.0886799	0.525882		-0.0117135	0.936311	0.999201		-0.228902	0.19098	0.885035		0.267775	0.10018	0.942251
Gstm5	0.365205	0.0888357	0.526384		0.166937	0.396647	0.999201		0.367531	0.118687	0.885035		-0.198269	0.319192	0.942251
Fech	-0.277964	0.0891458	0.527431		-0.395807	0.0261865	0.86361		-0.0348359	0.831311	0.981097		-0.117843	0.430608	0.942251
Calml4	0.909872	0.0891553	0.527431		0.304311	0.530527	0.999201		0.692396	0.221305	0.885035		-0.60556	0.230643	0.942251
Vxn	-0.582275	0.0893124	0.527937		-0.138785	0.652733	0.999201		-0.501049	0.172987	0.885035		0.44349	0.176923	0.942251
Neurl4	-0.336856	0.0894583	0.528376		-0.194936	0.291722	0.999201		-0.31168	0.14701	0.885035		0.141921	0.433885	0.942251
Serpinb1a	0.574911	0.0895573	0.528394		0.39732	0.215668	0.999201		0.276731	0.424519	0.918091		-0.177591	0.562148	0.95104
Add1	-0.13101	0.0896317	0.528394		-0.0819117	0.258059	0.999201		-0.19089	0.0372245	0.885035		0.0490979	0.484578	0.945615
Cluh	-0.210522	0.089676	0.528394		-0.138694	0.235765	0.999201		0.0163697	0.894954	0.986445		0.0718285	0.523334	0.947668
Insc	0.591087	0.0898212	0.528827		0.201815	0.523278	0.999201		0.234177	0.508167	0.932841		-0.389272	0.236153	0.942251
Sh3bgrl	0.489968	0.0899001	0.52887		0.34643	0.206927	0.999201		0.373037	0.22229	0.885035		-0.143539	0.582514	0.953198
Ago1	0.125886	0.0900664	0.529378		0.0137809	0.83576	0.999201		-0.151208	0.0725976	0.885035		-0.112105	0.123508	0.942251
Hal	2.3529	0.0901634	0.529378		0.419005	0.736696	0.999201		-0.834966	0.552617	0.949287		-1.9339	0.150343	0.942251
Pcnx3	0.139258	0.0902981	0.529378		0.0150271	0.838206	0.999201		-0.10928	0.21051	0.885035		-0.124231	0.123235	0.942251
Acsl3	0.246589	0.0903449	0.529378		0.0526102	0.687824	0.999201		0.19848	0.200368	0.885035		-0.193979	0.16635	0.942251
Nap1l4	-0.42732	0.09045	0.529488		-0.0525898	0.816048	0.999201		-0.165812	0.517638	0.935049		0.37473	0.128889	0.942251
Ptprg	0.243524	0.0905584	0.529488		0.282437	0.0570168	0.960476		0.188402	0.216724	0.885035		0.038913	0.763034	0.970681
Slitrk1	0.310734	0.0907532	0.529488		0.204906	0.237111	0.999201		0.123902	0.50699	0.932787		-0.105828	0.525723	0.947769
Myo7a	0.795191	0.0907874	0.529488		0.320213	0.4558	0.999201		0.692648	0.17055	0.885035		-0.474978	0.279959	0.942251
Dsp	0.465804	0.090791	0.529488		0.507614	0.0700302	0.993537		0.656965	0.042658	0.885035		0.0418098	0.865318	0.984525
Fsip2	0.252466	0.0908075	0.529488		0.176314	0.213348	0.999201		0.0991759	0.513189	0.934836		-0.076152	0.572956	0.952423
Ccdc158	-0.259092	0.0909277	0.529488		-0.11855	0.399791	0.999201		-0.403653	0.0293348	0.885035		0.140542	0.32318	0.942251
Nrip2	-0.295421	0.0909699	0.529488		0.0308118	0.843927	0.999201		-0.216624	0.239759	0.885035		0.326233	0.0672907	0.942251
Vcan	0.505842	0.0910867	0.529488		0.239357	0.385016	0.999201		-0.123778	0.681139	0.967746		-0.266485	0.336619	0.942251
Anks1b	0.395863	0.0911347	0.529488		0.182042	0.397901	0.999201		0.0541505	0.817566	0.979339		-0.213821	0.325447	0.942251
Unc80	-0.275469	0.0911526	0.529488		-0.058134	0.691888	0.999201		-0.376774	0.0478339	0.885035		0.217335	0.166403	0.942251
Hsp90b1	-0.255999	0.0912267	0.529502		-0.352228	0.0309699	0.86361		0.169573	0.284296	0.891268		-0.0962287	0.485878	0.945615
Stim1	-0.265919	0.0914966	0.530414		-0.0281486	0.841947	0.999201		-0.315184	0.07693	0.885035		0.23777	0.123951	0.942251
Lonp1	-0.298945	0.0915274	0.530414		-0.454026	0.020844	0.86361		0.0269925	0.879021	0.986232		-0.155081	0.344324	0.942251
Slitrk5	0.193581	0.0916595	0.530499		0.137641	0.207369	0.999201		0.0807756	0.489567	0.927312		-0.0559398	0.589981	0.954575
Snd1	0.298596	0.091728	0.530499		0.264817	0.126827	0.999201		0.240328	0.202491	0.885035		-0.0337785	0.83143	0.979632
Ppp2r3a	-0.445889	0.0918269	0.530499		-0.34697	0.172473	0.999201		-0.395107	0.165671	0.885035		0.0989196	0.677931	0.959446
Prickle2	0.113823	0.0918295	0.530499		0.158933	0.0294961	0.86361		0.13308	0.0804965	0.885035		0.0451097	0.464375	0.944653
Coro2a	-0.261849	0.0919681	0.530884		-0.173573	0.236857	0.999201		-0.0395592	0.799609	0.975507		0.0882758	0.531641	0.947769
Cdk16	-0.754241	0.092085	0.531143		-0.186315	0.644616	0.999201		-0.715286	0.141987	0.885035		0.567927	0.185348	0.942251
Prkar2a	0.234444	0.0923321	0.531926		0.113586	0.376522	0.999201		0.296864	0.0630635	0.885035		-0.120858	0.348537	0.942251
D8Ertd738e	0.473396	0.0923648	0.531926		0.0456825	0.856185	0.999201		-0.219456	0.445709	0.918756		-0.427713	0.121711	0.942251
Pde4dip	0.562966	0.0925948	0.532425		0.252433	0.411622	0.999201		-0.0378165	0.910168	0.98754		-0.310532	0.31849	0.942251
Ddost	0.265414	0.0925957	0.532425		0.137224	0.347666	0.999201		0.174733	0.289308	0.891268		-0.12819	0.378373	0.942251
Skiv2l	0.162136	0.0929969	0.533559		0.283062	0.0115405	0.826948		0.122823	0.229276	0.885035		0.120925	0.190389	0.942251
Adgrb2	0.285538	0.0931188	0.533559		0.177771	0.265659	0.999201		0.18864	0.28863	0.891268		-0.107767	0.487182	0.945615
Samd12	-0.406003	0.0931303	0.533559		-0.105739	0.628387	0.999201		-0.256252	0.309005	0.893698		0.300264	0.193891	0.942251
Kcnd3	0.201891	0.0931404	0.533559		0.0393781	0.715957	0.999201		0.0572918	0.63701	0.960169		-0.162512	0.161813	0.942251
Lrrfip1	-0.338681	0.0931542	0.533559		-0.186969	0.31907	0.999201		-0.296118	0.172489	0.885035		0.151712	0.413001	0.942251
Ttc17	0.252368	0.0933537	0.534023		0.196935	0.173571	0.999201		0.231204	0.155691	0.885035		-0.055433	0.682614	0.959446
Rgs7	0.156212	0.0933799	0.534023		-0.00123032	0.988229	0.999633		0.152183	0.134596	0.885035		-0.157442	0.0913006	0.942251
Rpl28	0.230018	0.09355	0.534582		0.0770648	0.536471	0.999201		0.0388616	0.777912	0.971662		-0.152953	0.238044	0.942251
Fzd8	0.29212	0.0936835	0.53493		0.38756	0.0368784	0.898591		0.300073	0.118046	0.885035		0.0954408	0.546551	0.948118
Dlg3	0.270817	0.0938411	0.535416		0.291067	0.0757853	0.993537		0.434247	0.0273322	0.885035		0.0202498	0.888879	0.988613
Kiaa1107	-0.169129	0.0940979	0.536467		-0.124613	0.196798	0.999201		-0.0208603	0.836971	0.98134		0.0445157	0.626036	0.959243
Ipcef1	-0.41433	0.0943868	0.53691		-0.258002	0.267645	0.999201		0.0504199	0.839285	0.982493		0.156327	0.489299	0.945615
Mdga1	0.191544	0.0946877	0.53691		0.170243	0.129708	0.999201		0.186596	0.136228	0.885035		-0.0213009	0.836035	0.980285
Qki	0.244612	0.0947058	0.53691		0.0993968	0.458262	0.999201		0.0944077	0.526275	0.93752		-0.145216	0.289195	0.942251
Synj2	-0.440471	0.0948021	0.53691		0.0119161	0.9598	0.999201		-0.529804	0.0763921	0.885035		0.452388	0.0877802	0.942251
Fam20b	0.252828	0.0948578	0.53691		0.147619	0.296833	0.999201		0.154764	0.325643	0.895199		-0.105209	0.448202	0.942945
Fam131a	-0.337446	0.0949073	0.53691		-0.041343	0.819837	0.999201		-0.537873	0.028434	0.885035		0.296103	0.134164	0.942251
Atp2b3	0.263154	0.0949075	0.53691		0.10142	0.481176	0.999201		0.263167	0.127915	0.885035		-0.161734	0.274224	0.942251
C1ql2	0.466146	0.0949422	0.53691		0.330303	0.213765	0.999201		0.103414	0.713128	0.969126		-0.135843	0.591395	0.954575
Arpc1a	0.260246	0.0950464	0.53691		0.100482	0.480624	0.999201		0.296004	0.0904812	0.885035		-0.159764	0.274952	0.942251
Faim2	0.198819	0.095163	0.53691		0.123661	0.269411	0.999201		0.226824	0.089803	0.885035		-0.0751586	0.489704	0.945615
Aimp2	0.200705	0.0953094	0.53691		0.108036	0.334052	0.999201		0.0647845	0.595264	0.95616		-0.092669	0.403096	0.942251
Lgi3	0.256874	0.0953476	0.53691		0.0243651	0.860154	0.999201		-0.0394194	0.799021	0.975507		-0.232509	0.124646	0.942251
Tubgcp3	-0.123066	0.09539	0.53691		-0.0547021	0.420127	0.999201		-0.108133	0.173754	0.885035		0.0683634	0.320008	0.942251
Plekho1	-0.25429	0.0956385	0.53691		-0.294255	0.061204	0.97221		0.0248043	0.871381	0.986232		-0.0399648	0.771047	0.972215
Arhgap21	-0.287518	0.0957021	0.53691		-0.0806725	0.605965	0.999201		-0.223554	0.222621	0.885035		0.206846	0.208737	0.942251
Arhgap22	-0.480286	0.0957878	0.53691		-0.04729	0.855135	0.999201		-0.301793	0.315427	0.893698		0.432996	0.126435	0.942251
Myo10	-0.368318	0.0958136	0.53691		0.000437383	0.998241	0.999726		-0.329001	0.168201	0.885035		0.368755	0.095492	0.942251
Mprip	-0.232775	0.0958158	0.53691		-0.07051	0.578381	0.999201		-0.239785	0.119622	0.885035		0.162265	0.221816	0.942251
Abce1	-0.103584	0.0959616	0.53691		0.0210579	0.707529	0.999201		0.088413	0.185608	0.885035		0.124642	0.0539117	0.942251
Zwint	-0.649204	0.096047	0.53691		0.00588169	0.986593	0.99937		-0.441512	0.280622	0.891268		0.655086	0.0936163	0.942251
Mlf1	0.969722	0.0960922	0.53691		0.753053	0.17925	0.999201		-0.330298	0.576629	0.952702		-0.216669	0.680561	0.959446
Mdh2	-0.440805	0.0961687	0.53691		-0.58432	0.0382925	0.909046		-0.0867225	0.745233	0.969625		-0.143515	0.551497	0.949199
Saysd1	-0.298965	0.0963146	0.53691		-0.018478	0.908867	0.999201		0.00572379	0.974688	0.995184		0.280487	0.114644	0.942251
Yeats4	-0.253563	0.0963235	0.53691		-0.0138628	0.919342	0.999201		-0.164224	0.302761	0.893698		0.2397	0.112377	0.942251
Gnaq	0.252786	0.0963288	0.53691		0.0442433	0.746685	0.999201		0.249598	0.133772	0.885035		-0.208543	0.15722	0.942251
Mark1	-0.157436	0.0963994	0.53691		-0.143222	0.124279	0.999201		-0.239913	0.0345956	0.885035		0.0142142	0.867317	0.984525
Rpl31	0.177295	0.0964326	0.53691		0.138358	0.177864	0.999201		0.102107	0.355769	0.906942		-0.0389378	0.686022	0.959446
Ergic1	-0.319214	0.0965658	0.53691		-0.154953	0.382744	0.999201		-0.0795244	0.681891	0.967746		0.164261	0.356459	0.942251
Rps4l	0.327087	0.096631	0.53691		0.337017	0.0886892	0.999201		-0.0821384	0.679586	0.967746		0.00993083	0.955193	0.994179
Pgbd5	-0.938456	0.0968632	0.53691		-0.413687	0.426195	0.999201		-1.04175	0.0988285	0.885035		0.524769	0.319477	0.942251
Dock10	0.336524	0.0969364	0.53691		0.168716	0.368822	0.999201		-0.0544706	0.789524	0.974698		-0.167808	0.371252	0.942251
Pcyt1a	-0.42326	0.0969523	0.53691		-0.52174	0.0502427	0.949691		-0.195229	0.455287	0.919794		-0.0984803	0.669266	0.959243
Jph2	-0.644101	0.097083	0.53691		0.0276788	0.936727	0.999201		-0.431067	0.289403	0.891268		0.67178	0.0860007	0.942251
Ktn1	0.316699	0.0971207	0.53691		0.248788	0.176312	0.999201		0.309879	0.137753	0.885035		-0.0679116	0.693696	0.959446
Rpl5	0.143054	0.0975688	0.53691		0.0698411	0.38181	0.999201		-0.0560663	0.524332	0.936758		-0.0732125	0.360573	0.942251
Idh3a	-0.271737	0.0977101	0.53691		-0.427993	0.0196949	0.857647		0.169737	0.321262	0.894836		-0.156256	0.308331	0.942251
Zfp185	0.625325	0.0977356	0.53691		0.314146	0.369217	0.999201		0.424732	0.283912	0.891268		-0.311179	0.373492	0.942251
Lamc1	0.949041	0.0977443	0.53691		0.490074	0.35682	0.999201		0.45616	0.438618	0.918433		-0.458967	0.386355	0.942251
Rpap1	-0.662082	0.097813	0.53691		-0.0739514	0.837176	0.999201		-0.472507	0.26234	0.888754		0.58813	0.133642	0.942251
Ccdc187	-0.531742	0.0978496	0.53691		-0.0397146	0.890619	0.999201		-0.519528	0.139138	0.885035		0.492027	0.120607	0.942251
Arl6ip4	-0.253488	0.0978778	0.53691		-0.209092	0.159306	0.999201		-0.364703	0.0436699	0.885035		0.0443961	0.747894	0.970351
Idh3b	-0.250516	0.097943	0.53691		-0.355054	0.0304093	0.86361		-0.00725155	0.961967	0.99207		-0.104538	0.45191	0.942945
Snx16	-0.320181	0.0981381	0.53691		-0.226783	0.218739	0.999201		-0.163537	0.412442	0.917201		0.0933971	0.595282	0.954575
Mrpl27	0.259219	0.0981552	0.53691		-0.170185	0.250726	0.999201		0.248117	0.146524	0.885035		-0.429405	0.0159416	0.942251
Selenbp1	0.38577	0.0981697	0.53691		0.0582295	0.781782	0.999201		0.315751	0.205337	0.885035		-0.327541	0.149421	0.942251
Eif4e2	-0.436257	0.098315	0.53691		-0.0837695	0.725167	0.999201		-0.316942	0.25541	0.885035		0.352488	0.167427	0.942251
Gsk3b	-0.105239	0.0983182	0.53691		-0.0413865	0.477925	0.999201		-0.221878	0.00880493	0.885035		0.0638525	0.285412	0.942251
Smad1	-0.484096	0.0983665	0.53691		-0.213446	0.42851	0.999201		-0.455327	0.152907	0.885035		0.27065	0.322021	0.942251
F3	0.380948	0.0983671	0.53691		0.176231	0.407228	0.999201		0.184305	0.436745	0.918433		-0.204717	0.339851	0.942251
Pi4kb	-0.321352	0.098413	0.53691		-0.188988	0.299424	0.999201		-0.141665	0.476953	0.927312		0.132364	0.458274	0.944653
Pigh	0.250906	0.098489	0.53691		0.192616	0.187034	0.999201		0.117994	0.44932	0.918756		-0.0582907	0.671439	0.959243
Ttc30a1	-0.595037	0.098539	0.53691		-0.151174	0.643243	0.999201		-0.470886	0.219623	0.885035		0.443863	0.198377	0.942251
Pcdhgb7	-0.399268	0.098607	0.53691		-0.219145	0.330716	0.999201		-0.341197	0.188894	0.885035		0.180124	0.418775	0.942251
Extl2	0.401408	0.0986656	0.53691		0.0695279	0.751242	0.999201		0.0258325	0.915818	0.988659		-0.33188	0.159494	0.942251
Ppp2r5e	0.212446	0.0988072	0.53691		0.215866	0.0944535	0.999201		0.162751	0.233551	0.885035		0.00341931	0.976424	0.997369
Ago3	0.147805	0.0988265	0.53691		-0.00977752	0.903381	0.999201		-0.109748	0.246833	0.885035		-0.157582	0.0820983	0.942251
Grik4	0.336881	0.0988808	0.53691		0.223583	0.247205	0.999201		0.231205	0.28116	0.891268		-0.113298	0.5427	0.947769
Jak2	-0.786805	0.0989605	0.53691		-0.154305	0.720223	0.999201		-0.7705	0.139721	0.885035		0.6325	0.170176	0.942251
Nup133	-0.74584	0.0989977	0.53691		-0.0856757	0.833333	0.999201		-0.929822	0.0716992	0.885035		0.660165	0.136251	0.942251
Vasp	0.119451	0.099209	0.53691		0.0547434	0.412756	0.999201		0.0566458	0.446818	0.918756		-0.0647076	0.337614	0.942251
Srpra	0.258645	0.0992641	0.53691		0.214027	0.159968	0.999201		0.207878	0.214334	0.885035		-0.0446183	0.752724	0.970351
Rpl6	0.165709	0.0992936	0.53691		0.0796558	0.391585	0.999201		-0.0125696	0.901089	0.986545		-0.0860532	0.356813	0.942251
Erich5	0.148952	0.0994183	0.53691		0.0316162	0.698987	0.999201		0.240847	0.0286791	0.885035		-0.117336	0.178421	0.942251
Poll	0.775596	0.099419	0.53691		0.574017	0.202781	0.999201		-0.256262	0.592252	0.954915		-0.201579	0.636807	0.959243
Cbarp	-0.279515	0.099508	0.53691		0.0346492	0.820733	0.999201		-0.336536	0.0802541	0.885035		0.314164	0.0703366	0.942251
Nceh1	0.305955	0.099595	0.53691		0.0781488	0.642736	0.999201		0.219269	0.263318	0.889211		-0.227806	0.200624	0.942251
Kat6b	0.238125	0.0996307	0.53691		0.274852	0.0647079	0.989107		0.0828638	0.573439	0.951989		0.0367274	0.778311	0.973434
Asphd1	-0.460677	0.0996671	0.53691		-0.203879	0.428937	0.999201		-0.448605	0.142489	0.885035		0.256798	0.325461	0.942251
Blk	0.366661	0.0997098	0.53691		0.243835	0.247628	0.999201		0.0185002	0.934189	0.990045		-0.122826	0.545422	0.947769
Ccdc85b	-0.183684	0.0997846	0.53691		-0.0103032	0.918286	0.999201		0.0282453	0.80177	0.976019		0.173381	0.11663	0.942251
Stxbp5l	0.205459	0.0999599	0.53691		0.0389989	0.729702	0.999201		0.127309	0.328543	0.895199		-0.16646	0.168614	0.942251
Reep5	0.285664	0.0999819	0.53691		0.294934	0.0913313	0.999201		0.291011	0.12792	0.885035		0.00927018	0.952691	0.99344
Cdhr4	-0.403687	0.10011	0.53691		-0.112495	0.613981	0.999201		-0.0858232	0.729378	0.969485		0.291192	0.214179	0.942251
Plxnc1	0.261857	0.100164	0.53691		0.265977	0.095869	0.999201		0.152065	0.358132	0.90741		0.0041203	0.977063	0.997369
Frmd4a	-0.504769	0.100201	0.53691		-0.131208	0.637694	0.999201		-0.515719	0.127235	0.885035		0.373561	0.203926	0.942251
Rin1	-0.496736	0.100208	0.53691		-0.0794135	0.770943	0.999201		-0.28906	0.357272	0.90741		0.417322	0.155747	0.942251
Clasp1	-0.350238	0.100328	0.53691		-0.099399	0.607868	0.999201		-0.169525	0.43964	0.918433		0.250839	0.217427	0.942251
Ajm1	0.163146	0.10036	0.53691		0.15904	0.107631	0.999201		0.0786539	0.441428	0.918433		-0.00410608	0.963348	0.995437
Tpm3	-0.167825	0.100379	0.53691		-0.163148	0.10846	0.999201		-0.206904	0.0753796	0.885035		0.00467724	0.959421	0.994784
Steap2	0.634075	0.100476	0.53691		0.120015	0.730906	0.999201		0.405477	0.315199	0.893698		-0.51406	0.169054	0.942251
Septin2	0.0842096	0.100533	0.53691		-0.0248636	0.594024	0.999201		0.0138113	0.789489	0.974698		-0.109073	0.0441535	0.942251
Bcas1	0.367843	0.100567	0.53691		0.344465	0.119937	0.999201		0.0833063	0.71309	0.969126		-0.0233787	0.907727	0.990567
Gemin4	-0.29334	0.100602	0.53691		-0.0534849	0.740448	0.999201		-0.260756	0.176521	0.885035		0.239855	0.166072	0.942251
Foxj3	-0.485442	0.100605	0.53691		-0.0664974	0.803113	0.999201		-0.395463	0.210792	0.885035		0.418945	0.146802	0.942251
Sema5b	0.254439	0.10064	0.53691		0.117089	0.41321	0.999201		0.0459519	0.768988	0.970442		-0.137351	0.341509	0.942251
Hnrnpdl	0.15467	0.100699	0.53691		0.247431	0.0192975	0.85115		0.00738437	0.937939	0.990045		0.0927615	0.294363	0.942251
Cd22	0.230158	0.100721	0.53691		0.288986	0.0494097	0.949691		0.112813	0.434748	0.918433		0.0588284	0.643832	0.959243
Pllp	0.749748	0.100886	0.537402		0.495565	0.252051	0.999201		0.170267	0.712649	0.969126		-0.254182	0.542377	0.947769
Fignl1	-0.686917	0.100982	0.537497		-0.0969129	0.79764	0.999201		-0.807183	0.0876296	0.885035		0.590004	0.148925	0.942251
Prkra	0.263788	0.101049	0.537497		0.215895	0.166311	0.999201		-0.0819501	0.616143	0.957589		-0.0478924	0.741896	0.969046
Vgf	-0.314396	0.101738	0.540709		-0.259023	0.164783	0.999201		-0.445623	0.0483816	0.885035		0.0553736	0.749882	0.970351
Sema6b	0.181017	0.101799	0.540709		0.145092	0.175076	0.999201		0.0676843	0.548971	0.947955		-0.0359249	0.719765	0.962988
Lmnb2	0.919926	0.101977	0.541058		0.352723	0.494093	0.999201		0.816409	0.178997	0.885035		-0.567204	0.284103	0.942251
Tbl1x	-0.44786	0.102012	0.541058		-0.0843381	0.733602	0.999201		-0.19976	0.47746	0.927312		0.363521	0.170646	0.942251
Uxs1	0.349751	0.102221	0.541778		0.221564	0.272567	0.999201		-0.0316316	0.883439	0.986232		-0.128187	0.513063	0.945615
Eps15	0.333764	0.102456	0.542464		0.0764736	0.679907	0.999201		0.12066	0.562845	0.949649		-0.257291	0.190946	0.942251
Wdr55	0.309776	0.102569	0.542464		0.308955	0.103322	0.999201		0.127513	0.511716	0.934356		-0.000821564	0.996166	0.999304
Gprasp2	-1.01189	0.102816	0.543179		-0.215053	0.702044	0.999201		-1.04467	0.126878	0.885035		0.796837	0.183181	0.942251
Ranbp3	-0.442254	0.102853	0.543179		-0.289067	0.2599	0.999201		-0.0188299	0.945061	0.990162		0.153187	0.53667	0.947769
Gucy1a1	-0.425114	0.103072	0.543945		-0.240434	0.324394	0.999201		-0.112936	0.669557	0.96579		0.184681	0.442392	0.942251
Mettl21e	0.55645	0.103353	0.545038		0.278144	0.380529	0.999201		-0.00513677	0.988098	0.997739		-0.278306	0.380268	0.942251
Nme1	-0.174123	0.103812	0.54685		-0.271477	0.0225266	0.86361		-0.0528293	0.627582	0.958929		-0.0973536	0.330744	0.942251
Gnb2	0.224069	0.103844	0.54685		-0.0961915	0.44875	0.999201		0.220407	0.144116	0.885035		-0.32026	0.0319432	0.942251
Kctd12b	0.428898	0.103936	0.54694		0.364597	0.156262	0.999201		0.324409	0.246707	0.885035		-0.0643013	0.787497	0.974508
Cadm1	0.364267	0.104142	0.547375		-0.0800144	0.693998	0.999201		0.240234	0.307199	0.893698		-0.444282	0.0568828	0.942251
Rasa3	0.168093	0.104167	0.547375		0.0733903	0.441886	0.999201		0.254901	0.0391181	0.885035		-0.0947026	0.327864	0.942251
Osbpl9	-0.434282	0.104321	0.547499		-0.180054	0.464508	0.999201		0.0425695	0.874683	0.986232		0.254228	0.310891	0.942251
Rps4x	0.174812	0.104339	0.547499		0.0773915	0.43607	0.999201		0.0541947	0.620867	0.958213		-0.0974201	0.333046	0.942251
Dlg3	0.687903	0.104611	0.548276		0.691647	0.103064	0.999201		0.428435	0.333658	0.895199		0.00374401	0.992189	0.99872
Celf4	-0.211904	0.104672	0.548276		0.019955	0.865666	0.999201		-0.370341	0.0225646	0.885035		0.231859	0.0808338	0.942251
Acads	0.363167	0.104843	0.548276		0.241179	0.256039	0.999201		0.321364	0.183969	0.885035		-0.121988	0.551434	0.949199
Lypla1	-0.272763	0.104851	0.548276		-0.418191	0.0245026	0.86361		0.117574	0.496011	0.930623		-0.145429	0.353814	0.942251
Hsp90aa1	-0.336694	0.104973	0.548276		-0.393012	0.06633	0.993537		0.0959471	0.649604	0.962099		-0.0563183	0.764581	0.970749
Ralgapa1	-0.285074	0.105006	0.548276		0.0130314	0.934576	0.999201		-0.259635	0.173235	0.885035		0.298105	0.0926556	0.942251
Dclre1a	0.615464	0.105104	0.548319		0.544948	0.143446	0.999201		0.292004	0.455672	0.919817		-0.0705159	0.837257	0.980285
Mrtfa	-1.30665	0.105163	0.548319		-0.239963	0.742647	0.999201		-1.12102	0.196479	0.885035		1.06669	0.17264	0.942251
Dip2b	0.0840216	0.105338	0.548829		0.106113	0.0512382	0.949691		0.0356891	0.502804	0.931417		0.0220909	0.639915	0.959243
Evl	-0.144995	0.10541	0.548829		0.0166698	0.836877	0.999201		-0.0673658	0.465148	0.92439		0.161664	0.0769422	0.942251
Serpina3h	0.2672	0.105497	0.548863		0.250777	0.124689	0.999201		-0.123341	0.468055	0.92497		-0.0164229	0.91228	0.990567
Rem2	-0.792167	0.105621	0.548863		-0.11484	0.795493	0.999201		-0.624065	0.231949	0.885035		0.677327	0.156288	0.942251
Ehd3	-0.241237	0.105829	0.548863		-0.240749	0.106415	0.999201		-0.0528594	0.726783	0.969485		0.000488476	0.997106	0.999304
Syngap1	0.220496	0.105839	0.548863		0.147377	0.254757	0.999201		0.300495	0.0581355	0.885035		-0.0731195	0.557725	0.951003
Pex16	0.297467	0.105859	0.548863		0.12802	0.450716	0.999201		0.0769048	0.680722	0.967746		-0.169447	0.325562	0.942251
H4c1	0.828998	0.105862	0.548863		0.354932	0.452965	0.999201		0.642261	0.239351	0.885035		-0.474066	0.323815	0.942251
H4c11	0.828998	0.105862	0.548863		0.354932	0.452965	0.999201		0.642261	0.239351	0.885035		-0.474066	0.323815	0.942251
H4c12	0.828998	0.105862	0.548863		0.354932	0.452965	0.999201		0.642261	0.239351	0.885035		-0.474066	0.323815	0.942251
H4c14	0.828998	0.105862	0.548863		0.354932	0.452965	0.999201		0.642261	0.239351	0.885035		-0.474066	0.323815	0.942251
H4c2	0.828998	0.105862	0.548863		0.354932	0.452965	0.999201		0.642261	0.239351	0.885035		-0.474066	0.323815	0.942251
H4c3	0.828998	0.105862	0.548863		0.354932	0.452965	0.999201		0.642261	0.239351	0.885035		-0.474066	0.323815	0.942251
H4c4	0.828998	0.105862	0.548863		0.354932	0.452965	0.999201		0.642261	0.239351	0.885035		-0.474066	0.323815	0.942251
H4c6	0.828998	0.105862	0.548863		0.354932	0.452965	0.999201		0.642261	0.239351	0.885035		-0.474066	0.323815	0.942251
H4c8	0.828998	0.105862	0.548863		0.354932	0.452965	0.999201		0.642261	0.239351	0.885035		-0.474066	0.323815	0.942251
H4c9	0.828998	0.105862	0.548863		0.354932	0.452965	0.999201		0.642261	0.239351	0.885035		-0.474066	0.323815	0.942251
H4f16	0.828998	0.105862	0.548863		0.354932	0.452965	0.999201		0.642261	0.239351	0.885035		-0.474066	0.323815	0.942251
Hist1h4m	0.828998	0.105862	0.548863		0.354932	0.452965	0.999201		0.642261	0.239351	0.885035		-0.474066	0.323815	0.942251
Tab1	-0.382002	0.105947	0.548917		0.0161887	0.939533	0.999201		-0.116072	0.629595	0.958929		0.39819	0.0943821	0.942251
Rgs7bp	0.174682	0.106297	0.549973		-0.0747055	0.454104	0.999201		-0.0750279	0.499581	0.931168		-0.249388	0.0331588	0.942251
Snx14	0.183728	0.1063	0.549973		0.224865	0.0576578	0.960476		0.150843	0.215789	0.885035		0.041137	0.690645	0.959446
Traf3	0.282185	0.106495	0.550598		0.211583	0.207582	0.999201		0.14824	0.413101	0.917201		-0.0706019	0.65721	0.959243
Rpl22	0.123881	0.106852	0.551731		0.0737472	0.30731	0.999201		-0.0140568	0.856434	0.982893		-0.0501336	0.47857	0.945374
Itm2a	0.407484	0.106864	0.551731		0.166384	0.474801	0.999201		0.2014	0.440542	0.918433		-0.2411	0.310066	0.942251
Rasgrf2	-0.56001	0.107011	0.552103		0.0393607	0.900285	0.999201		-0.319606	0.376811	0.914103		0.59937	0.0883943	0.942251
Spon1	0.364672	0.107267	0.552983		0.377851	0.097247	0.999201		0.251051	0.292888	0.893698		0.0131788	0.948653	0.99344
Jph3	-0.583154	0.107448	0.552983		-0.139261	0.67268	0.999201		-0.704329	0.0864005	0.885035		0.443893	0.202837	0.942251
Stxbp3	0.213274	0.107495	0.552983		0.10942	0.375289	0.999201		0.0738204	0.585662	0.954025		-0.103855	0.398714	0.942251
Copg1	-0.30834	0.107533	0.552983		-0.0538826	0.756538	0.999201		-0.223108	0.271313	0.891268		0.254457	0.171652	0.942251
Gatd3a	-0.348294	0.107556	0.552983		-0.691844	0.00801879	0.826948		-0.0518489	0.812994	0.977915		-0.34355	0.111592	0.942251
Clic6	1.00669	0.107718	0.55343		0.112681	0.842354	0.999201		1.16666	0.0975604	0.885035		-0.894011	0.145525	0.942251
Hnrnpul2	0.308262	0.107843	0.553688		0.337993	0.0830154	0.993537		0.231988	0.254695	0.885035		0.0297313	0.863938	0.984525
Jph4	-0.201127	0.108056	0.553778		0.129008	0.276025	0.999201		-0.0822131	0.522307	0.93557		0.330135	0.0192987	0.942251
Zcchc2	-0.740353	0.10807	0.553778		-0.134301	0.748095	0.999201		-0.76791	0.131274	0.885035		0.606052	0.175378	0.942251
Efhd2	-0.316957	0.108085	0.553778		-0.398537	0.0537382	0.960476		0.139828	0.491004	0.927566		-0.0815796	0.649924	0.959243
Cog7	-0.687705	0.108386	0.553916		-0.108319	0.780384	0.999201		-0.540567	0.2369	0.885035		0.579386	0.165083	0.942251
Vmn2r1	0.413425	0.10844	0.553916		0.210162	0.380888	0.999201		0.352135	0.203865	0.885035		-0.203263	0.395864	0.942251
Mtss1	0.157476	0.108526	0.553916		0.0445643	0.618845	0.999201		0.151935	0.156566	0.885035		-0.112911	0.228843	0.942251
Hnrnpa3	0.204469	0.108633	0.553916		0.0314107	0.785816	0.999201		-0.0986826	0.453539	0.919794		-0.173058	0.163708	0.942251
Slc6a2	0.203153	0.108677	0.553916		0.170466	0.166931	0.999201		0.407881	0.0131116	0.885035		-0.0326874	0.776023	0.973434
Cspg4	0.156829	0.108677	0.553916		0.161055	0.101055	0.999201		0.110521	0.284661	0.891268		0.00422607	0.961883	0.995284
Nedd4l	0.0954156	0.108768	0.553916		0.117804	0.0576086	0.960476		0.0304918	0.615684	0.957589		0.0223883	0.679351	0.959446
Srpk2	-0.192386	0.10891	0.553916		-0.171561	0.145503	0.999201		-0.223159	0.0984344	0.885035		0.0208251	0.848078	0.98325
Slc7a2	0.591601	0.108938	0.553916		0.140527	0.67584	0.999201		0.111141	0.766642	0.969843		-0.451075	0.204213	0.942251
Nlgn2	0.248927	0.109215	0.554218		0.0534924	0.705146	0.999201		0.168105	0.304431	0.893698		-0.195434	0.192965	0.942251
Elp2	-0.373215	0.109233	0.554218		-0.212612	0.330747	0.999201		-0.0400398	0.865257	0.985801		0.160603	0.45578	0.944653
Eif1ax	0.124816	0.109258	0.554218		0.0846892	0.253339	0.999201		0.00514609	0.947962	0.990625		-0.040127	0.573925	0.952423
Scoc	-0.600365	0.109297	0.554218		-0.321898	0.358192	0.999201		-0.472374	0.237802	0.885035		0.278466	0.42309	0.942251
Hspd1	-0.337183	0.109432	0.554247		-0.527807	0.0240068	0.86361		0.123005	0.568579	0.949649		-0.190624	0.334494	0.942251
Hpf1	0.0915178	0.109524	0.554247		0.0504211	0.346274	0.999201		0.187416	0.0121383	0.885035		-0.0410967	0.437669	0.942251
Gabrb1	0.169559	0.109546	0.554247		0.053075	0.584189	0.999201		0.0381947	0.72289	0.969369		-0.116484	0.248428	0.942251
Copa	-0.126737	0.109603	0.554247		-0.0681507	0.357347	0.999201		-0.035304	0.661871	0.963934		0.0585859	0.42504	0.942251
Hectd4	-0.18165	0.109724	0.554479		-0.0767935	0.46414	0.999201		-0.0903337	0.442136	0.918433		0.104856	0.325555	0.942251
Yipf4	0.33282	0.109906	0.554993		0.170506	0.379641	0.999201		0.412036	0.082318	0.885035		-0.162314	0.401715	0.942251
Gjb1	0.223957	0.109998	0.554993		0.123199	0.347691	0.999201		0.00335526	0.981124	0.996546		-0.100758	0.437551	0.942251
Rala	0.121205	0.11008	0.554993		-0.0974718	0.18476	0.999201		0.133776	0.113921	0.885035		-0.218676	0.0131176	0.942251
Anks3	-0.311475	0.11031	0.554993		0.0992231	0.578666	0.999201		-0.340486	0.117082	0.885035		0.410698	0.0467753	0.942251
Tmem161b	0.2985	0.110408	0.554993		0.195523	0.270337	0.999201		0.194366	0.322598	0.894836		-0.102976	0.548499	0.949199
Mb21d2	-0.235959	0.110516	0.554993		-0.0634266	0.638471	0.999201		-0.250082	0.126987	0.885035		0.172533	0.2235	0.942251
Rusf1	-0.326313	0.110565	0.554993		-0.110635	0.555422	0.999201		-0.0632867	0.760646	0.969625		0.215678	0.266627	0.942251
Wdr41	-0.515864	0.110587	0.554993		-0.373241	0.227987	0.999201		-0.376299	0.272327	0.891268		0.142623	0.629166	0.959243
Hapln1	0.427429	0.110609	0.554993		0.245575	0.329018	0.999201		0.159327	0.561911	0.949649		-0.181854	0.46269	0.944653
H14	0.415114	0.110619	0.554993		0.00432122	0.985366	0.999201		-0.0573936	0.827817	0.980787		-0.410792	0.113743	0.942251
Fzd3	0.278559	0.110653	0.554993		0.151108	0.355	0.999201		0.327839	0.0960805	0.885035		-0.127451	0.431138	0.942251
Sult6b1	0.561154	0.110902	0.555866		0.487763	0.156867	0.999201		-0.164453	0.647126	0.962099		-0.0733904	0.818278	0.978109
Kank2	0.292445	0.111012	0.556038		0.0540425	0.746025	0.999201		-0.0226852	0.902885	0.986673		-0.238402	0.180749	0.942251
Grk4	0.161406	0.111186	0.556532		0.183859	0.0765532	0.993537		-0.0826042	0.431724	0.918366		0.0224528	0.807165	0.977415
Ndfip1	0.341124	0.111315	0.556802		0.250351	0.223086	0.999201		0.380222	0.112227	0.885035		-0.0907727	0.642679	0.959243
Ttc13	0.29451	0.111599	0.557372		0.275738	0.132192	0.999201		0.250425	0.208863	0.885035		-0.0187719	0.910915	0.990567
Vcan	0.406572	0.111651	0.557372		0.260151	0.28247	0.999201		0.0412421	0.873546	0.986232		-0.146421	0.533232	0.947769
Akap9	0.381103	0.11166	0.557372		0.164013	0.459282	0.999201		-0.0784753	0.747369	0.969625		-0.21709	0.334478	0.942251
Dlc1	-0.581883	0.111891	0.557372		-0.126494	0.704451	0.999201		-0.712672	0.0866877	0.885035		0.455389	0.197789	0.942251
Tanc1	0.210263	0.111907	0.557372		0.122194	0.325836	0.999201		0.248542	0.0960425	0.885035		-0.0880685	0.471264	0.944677
Ndufa8	0.379363	0.111939	0.557372		0.224003	0.318728	0.999201		-0.184652	0.454707	0.919794		-0.15536	0.480862	0.945615
Cept1	0.277649	0.111958	0.557372		0.147251	0.367169	0.999201		-0.0628101	0.723909	0.969485		-0.130398	0.421549	0.942251
Trhde	0.287332	0.112266	0.55819		0.190481	0.267823	0.999201		0.288421	0.147079	0.885035		-0.0968511	0.559862	0.951003
Enpp4	0.164281	0.112304	0.55819		-0.0460805	0.626235	0.999201		-0.020281	0.846814	0.982893		-0.210362	0.0530213	0.942251
Dnajb1	-0.343608	0.112425	0.55819		-0.094337	0.633582	0.999201		-0.169022	0.450842	0.918756		0.249271	0.22946	0.942251
Hectd4	-0.312655	0.112433	0.55819		-0.356618	0.0772277	0.993537		0.0514343	0.797149	0.975507		-0.0439635	0.805923	0.977415
Gnai3	0.18092	0.112775	0.55819		-0.0342528	0.741537	0.999201		0.247141	0.0623608	0.885035		-0.215173	0.0680244	0.942251
Raph1	-0.228134	0.112778	0.55819		0.0580207	0.658777	0.999201		-0.212886	0.174065	0.885035		0.286155	0.0571697	0.942251
Slc1a5	0.41044	0.112877	0.55819		0.532684	0.0509574	0.949691		0.13154	0.619481	0.958213		0.122244	0.606143	0.955516
Atp2b2	0.265737	0.112881	0.55819		-0.0643414	0.674077	0.999201		0.315563	0.0956793	0.885035		-0.330079	0.0591324	0.942251
Itgb8	0.243965	0.112942	0.55819		0.11402	0.42516	0.999201		0.14764	0.359455	0.907525		-0.129945	0.366715	0.942251
Rhpn2	-0.601882	0.112973	0.55819		-0.210854	0.545864	0.999201		-0.630799	0.133304	0.885035		0.391028	0.277714	0.942251
Atp13a1	0.175835	0.11311	0.55819		0.174551	0.115321	0.999201		0.156826	0.191853	0.885035		-0.00128447	0.989816	0.998629
Kcnj6	0.297626	0.113118	0.55819		0.162348	0.356234	0.999201		0.11499	0.551371	0.949287		-0.135278	0.437668	0.942251
Shank2	0.180462	0.113202	0.55819		0.178278	0.116891	0.999201		0.17566	0.159052	0.885035		-0.00218471	0.983129	0.998282
Golga4	-0.434326	0.113229	0.55819		-0.245214	0.340863	0.999201		-0.214442	0.450395	0.918756		0.189112	0.456512	0.944653
Tanc2	-0.301267	0.11332	0.55819		0.15318	0.388188	0.999201		-0.147668	0.453679	0.919794		0.454447	0.0293665	0.942251
Hcn1	0.119572	0.113423	0.55819		-0.0204271	0.766319	0.999201		0.0808177	0.310391	0.893698		-0.139999	0.0719612	0.942251
Gprin1	0.213021	0.113496	0.55819		0.0300597	0.805925	0.999201		0.187819	0.196891	0.885035		-0.182962	0.164335	0.942251
Gpr137c	0.326217	0.11355	0.55819		0.157457	0.411775	0.999201		0.141996	0.504232	0.932532		-0.16876	0.380762	0.942251
Snap23	0.276958	0.113569	0.55819		0.0462752	0.77138	0.999201		0.126797	0.483205	0.927312		-0.230683	0.175839	0.942251
Rras2	0.207509	0.113634	0.55819		0.0652044	0.587813	0.999201		0.182619	0.19781	0.885035		-0.142305	0.255093	0.942251
Wdr70	-0.249993	0.113782	0.558279		-0.13055	0.376877	0.999201		-0.022488	0.888528	0.986232		0.119443	0.41664	0.942251
Gprin3	0.198739	0.113803	0.558279		-0.0420801	0.713446	0.999201		0.0595099	0.643286	0.96165		-0.240819	0.0647791	0.942251
Cnpy3	0.293837	0.114038	0.55867		0.199532	0.259933	0.999201		0.212246	0.281731	0.891268		-0.0943052	0.58053	0.952884
Eml2	-0.367263	0.114137	0.55867		-0.172624	0.424404	0.999201		0.161917	0.49976	0.931168		0.194638	0.370769	0.942251
Ethe1	-0.268439	0.114267	0.55867		-0.522937	0.00981051	0.826948		0.154769	0.383261	0.915064		-0.254498	0.131007	0.942251
Lzts1	-0.360885	0.114303	0.55867		0.057813	0.781018	0.999201		-0.405843	0.112551	0.885035		0.418698	0.0747075	0.942251
Igfbp7	0.310183	0.114374	0.55867		-0.0758962	0.672393	0.999201		0.393133	0.0802425	0.885035		-0.386079	0.0597055	0.942251
Prrt1	0.239885	0.114407	0.55867		0.186117	0.204598	0.999201		0.250144	0.136555	0.885035		-0.0537674	0.698209	0.959446
Tmem59l	0.20022	0.114427	0.55867		0.0279105	0.808801	0.999201		0.222126	0.11678	0.885035		-0.17231	0.164738	0.942251
Sik2	-0.343321	0.114563	0.55867		-0.0705201	0.722235	0.999201		-0.258558	0.264194	0.889725		0.272801	0.195301	0.942251
Nsmf	-0.323711	0.114612	0.55867		-0.17751	0.356093	0.999201		-0.292975	0.188086	0.885035		0.146201	0.44262	0.942251
Tagln2	-0.287496	0.11464	0.55867		-0.118515	0.481886	0.999201		-0.0364503	0.843943	0.982893		0.168982	0.324836	0.942251
Znf704	-0.725192	0.114724	0.558711		-0.270499	0.523279	0.999201		-0.618684	0.211748	0.885035		0.454693	0.296022	0.942251
Fbxl17	-0.115058	0.114988	0.559415		-0.00668476	0.919672	0.999201		-0.12966	0.11261	0.885035		0.108374	0.13393	0.942251
Adcy2	0.131907	0.1151	0.559415		0.0683506	0.382336	0.999201		-0.0284496	0.738797	0.969625		-0.0635567	0.414838	0.942251
Asap1	0.635898	0.115125	0.559415		0.18015	0.626043	0.999201		0.457902	0.284691	0.891268		-0.455748	0.238346	0.942251
Exosc5	0.285168	0.115172	0.559415		0.118315	0.479906	0.999201		-0.0666035	0.718291	0.969369		-0.166853	0.327672	0.942251
Cacnb2	0.163153	0.115391	0.560115		0.282991	0.0169166	0.826948		0.0161816	0.877847	0.986232		0.119838	0.228386	0.942251
Rpap3	-0.218701	0.115581	0.560666		-0.0897132	0.485266	0.999201		-0.0280813	0.842469	0.982893		0.128987	0.324689	0.942251
Nyap2	-0.357136	0.11579	0.561238		0.097184	0.640223	0.999201		-0.170051	0.46966	0.926246		0.45432	0.0563871	0.942251
Wdr13	-0.198677	0.115851	0.561238		-0.179106	0.149798	0.999201		-0.192154	0.164566	0.885035		0.0195713	0.86471	0.984525
Gng10	0.26505	0.116246	0.562468		-0.121493	0.4385	0.999201		0.195394	0.275963	0.891268		-0.386543	0.0347443	0.942251
Snap47	-0.694146	0.116257	0.562468		-0.0850447	0.832497	0.999201		-0.733833	0.134027	0.885035		0.609101	0.159867	0.942251
Fam92a	-0.324545	0.11637	0.562646		-0.0450669	0.810708	0.999201		-0.230324	0.29296	0.893698		0.279478	0.166861	0.942251
Tenm3	0.164911	0.116629	0.563135		0.212084	0.0548585	0.960476		0.1636	0.156303	0.885035		0.0471723	0.624446	0.959243
Arpp21	-0.565861	0.116741	0.563135		-0.0237161	0.942327	0.999201		-0.474733	0.221345	0.885035		0.542145	0.130238	0.942251
Iba57	-0.295447	0.116762	0.563135		-0.430675	0.0350295	0.888738		-0.0951625	0.622164	0.958213		-0.135228	0.439882	0.942251
Utrn	0.117968	0.116776	0.563135		-0.0731542	0.303954	0.999201		0.0325669	0.672029	0.966564		-0.191122	0.0230474	0.942251
Kcnh2	0.148818	0.117219	0.564903		0.207326	0.0416879	0.930405		0.0236468	0.806896	0.976636		0.0585073	0.505193	0.945615
Pfn2	0.417588	0.117332	0.564978		0.231737	0.354745	0.999201		0.469077	0.115898	0.885035		-0.185852	0.452888	0.942945
Mrpl58	0.228144	0.117499	0.564978		0.234872	0.108784	0.999201		0.359134	0.0402387	0.885035		0.0067273	0.959502	0.994784
Cntn1	0.231895	0.117508	0.564978		0.0911194	0.505805	0.999201		0.091693	0.547999	0.947163		-0.140776	0.314552	0.942251
Rps28	0.207881	0.117668	0.564978		0.0421642	0.728197	0.999201		0.039615	0.769955	0.970442		-0.165717	0.198055	0.942251
Laptm4a	0.483663	0.117803	0.564978		0.12539	0.657956	0.999201		0.127249	0.687398	0.967902		-0.358273	0.228158	0.942251
Ppp1r3a	-0.498603	0.117824	0.564978		-0.290747	0.333118	0.999201		-0.583279	0.104394	0.885035		0.207857	0.481565	0.945615
Atp2b4	0.327389	0.117884	0.564978		0.174067	0.374861	0.999201		0.159129	0.463781	0.924236		-0.153322	0.431437	0.942251
Lmf2	0.278817	0.117976	0.564978		0.156516	0.350504	0.999201		0.138637	0.45411	0.919794		-0.122302	0.460066	0.944653
Fbxw8	-0.259396	0.118078	0.564978		0.00342482	0.981893	0.999201		-0.195422	0.26907	0.891268		0.26282	0.114085	0.942251
Strip1	0.345054	0.118122	0.564978		0.176066	0.393683	0.999201		0.321705	0.181076	0.885035		-0.168988	0.411998	0.942251
Asic2	0.32422	0.11821	0.564978		0.080736	0.670877	0.999201		0.0940493	0.658127	0.963897		-0.243484	0.222999	0.942251
Wdr37	-0.270279	0.118215	0.564978		-0.139676	0.38812	0.999201		-0.0551839	0.754573	0.969625		0.130603	0.418089	0.942251
Syncrip	0.192101	0.118234	0.564978		0.128082	0.273928	0.999201		0.0809547	0.523697	0.936722		-0.0640185	0.571636	0.952423
1600014C23Rik	0.330413	0.118394	0.564978		0.272232	0.186051	0.999201		0.0848721	0.69489	0.969126		-0.0581811	0.763159	0.970681
Fam120c	0.189866	0.118402	0.564978		0.157533	0.18336	0.999201		-0.00665703	0.957059	0.991998		-0.0323333	0.770682	0.972194
Epb41l2	0.181486	0.118536	0.564978		-0.106926	0.329512	0.999201		0.201772	0.120272	0.885035		-0.288412	0.0255337	0.942251
Tsc2	-0.372457	0.118703	0.564978		-0.0985492	0.652407	0.999201		-0.243565	0.333032	0.895199		0.273908	0.232414	0.942251
Rasl11b	-0.353224	0.118831	0.564978		0.0186788	0.927771	0.999201		-0.3433	0.166343	0.885035		0.371903	0.103546	0.942251
Tamalin	-0.138674	0.118841	0.564978		0.0166264	0.83737	0.999201		-0.191943	0.0637541	0.885035		0.1553	0.0869056	0.942251
Klhl5	-0.288135	0.118983	0.564978		-0.00187689	0.991092	0.999726		-0.189127	0.331762	0.895199		0.286259	0.121011	0.942251
Commd3	-0.350627	0.11909	0.564978		-0.0602156	0.769305	0.999201		-0.09879	0.668091	0.96579		0.290412	0.184889	0.942251
Dnajb2	-0.566522	0.119112	0.564978		-0.12509	0.706726	0.999201		-0.734166	0.0786256	0.885035		0.441432	0.209081	0.942251
Rasa2	0.142646	0.119157	0.564978		0.0483666	0.566245	0.999201		0.157631	0.122797	0.885035		-0.094279	0.279096	0.942251
Spast	-0.423469	0.119267	0.564978		0.020539	0.933827	0.999201		-0.557244	0.0751432	0.885035		0.444008	0.10514	0.942251
Cnksr2	-0.25241	0.119281	0.564978		0.0868983	0.5606	0.999201		-0.277281	0.124794	0.885035		0.339308	0.0485119	0.942251
Tpm1	-0.263455	0.119308	0.564978		-0.0911325	0.558817	0.999201		-0.155839	0.379156	0.915064		0.172323	0.283905	0.942251
Nxph3	0.311983	0.119612	0.564978		0.158563	0.397616	0.999201		0.323153	0.14458	0.885035		-0.15342	0.412317	0.942251
Nono	-0.43655	0.119707	0.564978		-0.170708	0.510715	0.999201		-0.369133	0.222084	0.885035		0.265842	0.316355	0.942251
Stim2	-0.376767	0.11976	0.564978		0.024034	0.913196	0.999201		-0.354008	0.18014	0.885035		0.400801	0.10148	0.942251
Map3k5	-0.612386	0.119929	0.564978		-0.267648	0.464343	0.999201		-0.403343	0.33159	0.895199		0.344739	0.352084	0.942251
Cyfip1	0.139346	0.119934	0.564978		0.128786	0.145768	0.999201		0.13739	0.162393	0.885035		-0.0105599	0.897039	0.988926
Pycr3	0.275573	0.120021	0.564978		0.0679988	0.675429	0.999201		0.0403155	0.823458	0.98062		-0.207574	0.224182	0.942251
Rbm45	-0.361728	0.12008	0.564978		-0.0803161	0.706051	0.999201		-0.354709	0.164555	0.885035		0.281411	0.210991	0.942251
Farsb	0.632567	0.120082	0.564978		0.399153	0.300975	0.999201		-0.116157	0.779729	0.972291		-0.233413	0.534593	0.947769
Brox	0.2075	0.120127	0.564978		0.230209	0.0904003	0.999201		0.194724	0.181064	0.885035		0.0227095	0.851943	0.98325
Ufd1	-0.230428	0.120138	0.564978		-0.0650425	0.632775	0.999201		0.0243806	0.871751	0.986232		0.165386	0.244679	0.942251
Kcnt1	-0.104918	0.120369	0.564978		-0.0310526	0.616913	0.999201		-0.128895	0.0931426	0.885035		0.0738651	0.253263	0.942251
Gng3	0.306284	0.120484	0.564978		-0.12482	0.49469	0.999201		0.433787	0.0601702	0.885035		-0.431103	0.0417342	0.942251
Acot8	0.297241	0.120657	0.564978		0.156039	0.384618	0.999201		0.241793	0.239594	0.885035		-0.141202	0.429111	0.942251
Dgat1	0.336703	0.120704	0.564978		0.233	0.26118	0.999201		0.189365	0.40379	0.915917		-0.103704	0.603339	0.955303
H2bc1	0.784758	0.120742	0.564978		0.451354	0.343582	0.999201		0.726602	0.187004	0.885035		-0.333403	0.477543	0.945374
Cspg5	0.223111	0.120993	0.564978		-0.00218696	0.986683	0.99937		0.166627	0.277025	0.891268		-0.225298	0.117974	0.942251
Edc4	-0.145309	0.121152	0.564978		-0.10068	0.261261	0.999201		-0.308035	0.0123517	0.885035		0.0446292	0.604844	0.955516
Fam171b	-0.42182	0.121201	0.564978		-0.172826	0.493419	0.999201		-0.359273	0.221074	0.885035		0.248994	0.332532	0.942251
Dtd2	0.327907	0.121241	0.564978		0.246804	0.226133	0.999201		0.0793093	0.7142	0.969126		-0.0811031	0.675902	0.959446
D430041D05Rik	0.866823	0.121244	0.564978		0.520998	0.32446	0.999201		0.334125	0.562467	0.949649		-0.345825	0.504512	0.945615
Rab11fip2	-0.392944	0.121359	0.564978		0.0686516	0.767098	0.999201		-0.52176	0.0746148	0.885035		0.461595	0.0771683	0.942251
Gucy1a2	0.249816	0.121456	0.564978		0.0340554	0.817064	0.999201		0.187595	0.275269	0.891268		-0.215761	0.171881	0.942251
Tbc1d17	-0.288464	0.121614	0.564978		-0.26572	0.148789	0.999201		-0.368309	0.0842253	0.885035		0.0227445	0.893476	0.988804
Prr7	0.215856	0.121623	0.564978		0.187211	0.170522	0.999201		0.160176	0.280743	0.891268		-0.0286448	0.821912	0.978109
Vps4a	-0.478111	0.12165	0.564978		-0.123654	0.662602	0.999201		-0.583969	0.0958113	0.885035		0.354456	0.233009	0.942251
Mapkap1	-0.21186	0.121713	0.564978		0.0989533	0.438028	0.999201		-0.305188	0.057622	0.885035		0.310813	0.0363249	0.942251
Tent4a	-0.387993	0.121798	0.564978		-0.00260904	0.990887	0.999726		-0.391505	0.156205	0.885035		0.385384	0.12392	0.942251
Hpgd	0.161431	0.121801	0.564978		0.169679	0.106778	0.999201		0.135079	0.229241	0.885035		0.00824807	0.930866	0.992586
Ntng1	0.334157	0.121818	0.564978		-0.00658799	0.97329	0.999201		0.276281	0.234289	0.885035		-0.340745	0.115794	0.942251
Tubb2b	0.189228	0.121866	0.564978		0.401615	0.0073141	0.826948		0.0314823	0.800976	0.97589		0.212387	0.0888352	0.942251
Nbas	0.226375	0.121903	0.564978		0.196267	0.170982	0.999201		0.205973	0.195284	0.885035		-0.0301081	0.821677	0.978109
Dock11	0.290705	0.122031	0.565218		0.285424	0.127851	0.999201		0.136213	0.485048	0.927312		-0.00528104	0.975404	0.997369
Slc6a6	0.165956	0.122374	0.566232		0.085771	0.394081	0.999201		0.131028	0.254714	0.885035		-0.080185	0.424049	0.942251
Epb41l2	0.269269	0.122404	0.566232		-0.00402771	0.979771	0.999201		0.34494	0.0840292	0.885035		-0.273297	0.117794	0.942251
Epha3	0.233472	0.122679	0.566891		0.0614874	0.657945	0.999201		0.0806076	0.604646	0.957589		-0.171984	0.237091	0.942251
Zswim9	-0.191039	0.122811	0.566891		-0.0553612	0.626804	0.999201		-0.25391	0.0754647	0.885035		0.135678	0.252862	0.942251
Calml3	-0.782718	0.122853	0.566891		-0.333281	0.479453	0.999201		-0.803705	0.151216	0.885035		0.449436	0.347373	0.942251
Reep5	0.24792	0.123107	0.567708		0.151576	0.319457	0.999201		0.306479	0.093819	0.885035		-0.0963444	0.517688	0.946999
Rab1b	0.224034	0.123471	0.569032		-0.0601365	0.652695	0.999201		0.027997	0.850419	0.982893		-0.28417	0.0618224	0.942251
Emc1	0.23659	0.12369	0.569166		0.14252	0.326956	0.999201		0.0869288	0.583335	0.953538		-0.0940696	0.509108	0.945615
Lpgat1	0.165489	0.123756	0.569166		0.127483	0.219829	0.999201		0.00776402	0.943544	0.990045		-0.0380051	0.699895	0.959446
Flot1	0.147766	0.123809	0.569166		0.108534	0.239841	0.999201		0.00962408	0.921712	0.989555		-0.039232	0.656521	0.959243
Rps20	0.120974	0.123905	0.569252		0.0637083	0.387842	0.999201		0.0155683	0.846238	0.982893		-0.057266	0.435207	0.942251
Arpc1b	0.168144	0.124077	0.569655		0.027006	0.787099	0.999201		0.12012	0.30107	0.893698		-0.141138	0.185896	0.942251
Hnrnpr	0.266283	0.124208	0.569655		0.108467	0.499817	0.999201		0.00801084	0.963828	0.993457		-0.157816	0.335033	0.942251
Wdr12	-0.622787	0.124224	0.569655		-0.110968	0.764717	0.999201		-0.165808	0.689941	0.968647		0.511819	0.194332	0.942251
Parp1	0.253095	0.124315	0.569719		0.0448565	0.765989	0.999201		0.0971543	0.567746	0.949649		-0.208238	0.193991	0.942251
Me1	0.363061	0.124576	0.570179		0.38304	0.108254	0.999201		0.0339864	0.887984	0.986232		0.0199793	0.926208	0.992586
Dennd5b	-0.209995	0.124599	0.570179		-0.12824	0.322102	0.999201		-0.106681	0.454006	0.919794		0.0817555	0.518862	0.947506
Mob1a	0.199405	0.124808	0.570206		0.0294848	0.803998	0.999201		0.161388	0.247377	0.885035		-0.16992	0.180989	0.942251
Tpm1	-0.232648	0.124985	0.570206		-0.223202	0.13853	0.999201		-0.158041	0.324927	0.895199		0.0094462	0.945581	0.99344
Ntng2	0.364232	0.125117	0.570206		0.260646	0.252745	0.999201		-0.201417	0.417539	0.91801		-0.103586	0.635554	0.959243
Colgalt1	0.286569	0.125446	0.570206		0.157866	0.369774	0.999201		0.0286358	0.880818	0.986232		-0.128703	0.460189	0.944653
Tubb4a	-0.136997	0.125545	0.570206		0.00266345	0.973969	0.999201		-0.117908	0.222454	0.885035		0.139661	0.119499	0.942251
Ptprd	0.302186	0.125587	0.570206		0.237465	0.214032	0.999201		0.279569	0.193319	0.885035		-0.0647208	0.720573	0.962988
Tmem132b	0.0776794	0.125639	0.570206		0.153719	0.0108259	0.826948		0.0812408	0.147874	0.885035		0.0760394	0.132537	0.942251
Csad	-0.257928	0.12567	0.570206		-0.078629	0.6125	0.999201		-0.310041	0.103798	0.885035		0.179299	0.266064	0.942251
Lmo7	-0.340774	0.125677	0.570206		-0.123134	0.549815	0.999201		-0.529292	0.0464168	0.885035		0.21764	0.303533	0.942251
Sema4a	-0.23296	0.125756	0.570206		-0.284619	0.0713488	0.993537		-0.291295	0.093	0.885035		-0.0516586	0.711369	0.961305
Tnxb	0.49364	0.125851	0.570206		0.433145	0.171173	0.999201		0.212863	0.524238	0.936758		-0.0604953	0.837442	0.980285
Rsph14	0.265862	0.125891	0.570206		0.158649	0.334334	0.999201		-0.0910803	0.61095	0.957589		-0.107213	0.506154	0.945615
Sp8	0.791126	0.125969	0.570206		0.603586	0.226723	0.999201		0.251202	0.636901	0.960169		-0.18754	0.692838	0.959446
Ppox	-0.212655	0.126011	0.570206		-0.188861	0.166884	0.999201		-0.108274	0.454961	0.919794		0.0237945	0.851441	0.98325
Aldh3a1	0.309051	0.126028	0.570206		0.108628	0.560881	0.999201		0.228056	0.289378	0.891268		-0.200423	0.297198	0.942251
Ncbp1	0.239241	0.126169	0.570206		-0.0186725	0.896045	0.999201		0.0780353	0.628117	0.958929		-0.257914	0.103475	0.942251
Klhdc9	0.206588	0.12617	0.570206		0.278862	0.0516063	0.949691		-0.0192135	0.889256	0.986232		0.0722746	0.562834	0.951433
Ankrd50	-0.271207	0.126269	0.570206		-0.0207807	0.897963	0.999201		-0.223998	0.240688	0.885035		0.250426	0.153113	0.942251
Kctd3	-0.264807	0.126344	0.570206		0.0245921	0.876553	0.999201		-0.165206	0.365248	0.908702		0.289399	0.0997885	0.942251
Slc6a1	0.21043	0.126428	0.570206		-0.0381995	0.762049	0.999201		0.226019	0.139602	0.885035		-0.248629	0.0796122	0.942251
Rps21	0.222387	0.126429	0.570206		0.175833	0.212607	0.999201		0.141614	0.356122	0.906942		-0.0465545	0.727256	0.965359
Xpnpep3	0.108501	0.126754	0.571322		0.0384573	0.55855	0.999201		0.13903	0.0874303	0.885035		-0.0700438	0.300244	0.942251
Abca8a	0.239074	0.126853	0.571417		0.151295	0.309277	0.999201		0.0628107	0.696141	0.969126		-0.0877784	0.545016	0.947769
Srp19	0.148051	0.127078	0.571612		0.139182	0.147712	0.999201		0.06976	0.489387	0.927312		-0.00886883	0.920324	0.992369
Crtc3	-0.623545	0.127339	0.571612		0.0502834	0.893006	0.999201		-0.678748	0.136078	0.885035		0.673828	0.103831	0.942251
Carmil3	0.198672	0.127388	0.571612		0.234512	0.0805681	0.993537		0.0868828	0.520503	0.93521		0.0358403	0.764159	0.970749
Tmem98	0.157628	0.127434	0.571612		0.29836	0.0136237	0.826948		0.126106	0.255897	0.885035		0.140732	0.166576	0.942251
Ahsa1	-0.165412	0.127443	0.571612		-0.174233	0.11138	0.999201		0.0611513	0.585406	0.954025		-0.00882048	0.929126	0.992586
Cdk17	-0.595559	0.127482	0.571612		-0.103854	0.771823	0.999201		-0.54065	0.203188	0.885035		0.491705	0.196546	0.942251
Tspo	0.341384	0.127489	0.571612		0.0353555	0.862983	0.999201		-0.122195	0.597181	0.956287		-0.306029	0.165151	0.942251
Dvl2	-0.658573	0.12752	0.571612		-0.0969413	0.806468	0.999201		-0.555892	0.233149	0.885035		0.561632	0.183948	0.942251
Use1	-0.152326	0.127593	0.571612		-0.1041	0.276162	0.999201		-0.239869	0.0451525	0.885035		0.0482264	0.601286	0.955303
Cacnb1	0.155347	0.127761	0.571691		0.347012	0.0062251	0.826948		0.34033	0.0116862	0.885035		0.191665	0.0705595	0.942251
Neb	0.258571	0.127845	0.571691		0.093912	0.550451	0.999201		0.0327622	0.850408	0.982893		-0.164659	0.307866	0.942251
Efhc1	-0.346008	0.127878	0.571691		-0.139272	0.509469	0.999201		-0.534335	0.0485312	0.885035		0.206736	0.336562	0.942251
Pfdn2	-0.389682	0.12792	0.571691		-0.381216	0.135092	0.999201		-0.0679242	0.795573	0.975507		0.00846556	0.97113	0.99715
Pdp1	-0.286973	0.128217	0.572004		-0.222759	0.222461	0.999201		-0.126753	0.517518	0.935049		0.064214	0.710997	0.961305
Scn1b	0.211558	0.128222	0.572004		0.0250293	0.844115	0.999201		0.184238	0.221038	0.885035		-0.186529	0.172137	0.942251
Entpd5	0.23341	0.128377	0.572349		0.20225	0.17887	0.999201		0.0322602	0.83731	0.981463		-0.0311597	0.824562	0.978839
Entpd3	0.294601	0.128535	0.572517		-0.0317667	0.85787	0.999201		0.459943	0.0470383	0.885035		-0.326368	0.0979153	0.942251
Tle1	-0.235934	0.128787	0.572517		-0.107599	0.458072	0.999201		-0.026011	0.869986	0.986232		0.128334	0.380173	0.942251
Rbbp4	-0.37224	0.128849	0.572517		-0.0795207	0.723932	0.999201		-0.229709	0.373683	0.914025		0.292719	0.217917	0.942251
Rbbp7	-0.394074	0.12887	0.572517		-0.0979325	0.681672	0.999201		-0.272445	0.322479	0.894836		0.296142	0.236868	0.942251
Gemin7	-0.495092	0.128953	0.572517		-0.15585	0.604822	0.999201		-0.396308	0.257695	0.88587		0.339242	0.276856	0.942251
Emilin2	0.517295	0.128976	0.572517		0.398221	0.226892	0.999201		0.227452	0.520307	0.93521		-0.119074	0.703833	0.959446
Wac	-0.346539	0.129017	0.572517		-0.0170994	0.93472	0.999201		-0.143166	0.545146	0.946219		0.32944	0.145931	0.942251
Pip4p2	-0.170721	0.129035	0.572517		-0.271041	0.0292793	0.86361		-0.158158	0.197023	0.885035		-0.10032	0.345693	0.942251
Ppip5k2	-0.341777	0.12928	0.572624		-0.0477876	0.81693	0.999201		-0.349366	0.159995	0.885035		0.293989	0.182736	0.942251
Nme7	-0.141765	0.129341	0.572624		-0.05343	0.537772	0.999201		-0.12611	0.213731	0.885035		0.0883353	0.319698	0.942251
Rpl3	0.183073	0.129347	0.572624		0.0538324	0.628796	0.999201		-0.025436	0.836952	0.98134		-0.12924	0.264338	0.942251
Mblac2	0.162475	0.12937	0.572624		0.149221	0.158468	0.999201		0.214395	0.0821017	0.885035		-0.0132533	0.892456	0.988804
Tsg101	-0.232956	0.129448	0.572627		0.0067373	0.961755	0.999201		-0.135223	0.401971	0.915917		0.239693	0.120399	0.942251
Npdc1	0.139705	0.129578	0.572861		0.123813	0.171782	0.999201		0.00766668	0.935175	0.990045		-0.0158927	0.850641	0.98325
Tom1	0.188469	0.129855	0.57374		0.0657339	0.568338	0.999201		0.249069	0.0821001	0.885035		-0.122735	0.300642	0.942251
Pja2	-0.676792	0.130295	0.575253		-0.0523895	0.898195	0.999201		-0.774475	0.12286	0.885035		0.624402	0.157868	0.942251
Edf1	0.146732	0.130353	0.575253		0.0778547	0.393499	0.999201		-0.0331054	0.739672	0.969625		-0.0688772	0.447669	0.942945
Gabarap	-0.228612	0.130627	0.575676		-0.0716389	0.608244	0.999201		-0.302912	0.0820411	0.885035		0.156973	0.278213	0.942251
Exoc8	-0.213238	0.130699	0.575676		-0.0185702	0.88571	0.999201		0.0151589	0.91639	0.988659		0.194668	0.162126	0.942251
Mtmr12	-0.285144	0.130713	0.575676		-0.0741073	0.669875	0.999201		-0.155061	0.432617	0.918433		0.211036	0.245769	0.942251
Inf2	0.23275	0.130767	0.575676		0.138039	0.343932	0.999201		0.262812	0.127564	0.885035		-0.094711	0.508661	0.945615
Fn3k	-0.123904	0.130839	0.575676		-0.0967208	0.223487	0.999201		-0.0180632	0.829836	0.981097		0.027183	0.718515	0.962988
Zdhhc14	0.141671	0.13125	0.576924		0.22711	0.02895	0.86361		0.0609456	0.53189	0.941239		0.0854385	0.33706	0.942251
Yy1	0.429532	0.131303	0.576924		0.0113286	0.965318	0.999201		0.0337466	0.907812	0.98754		-0.418203	0.140182	0.942251
Olfr1395	0.152803	0.131357	0.576924		0.11243	0.249122	0.999201		0.0975639	0.361803	0.907525		-0.0403733	0.665401	0.959243
Fut8	0.340112	0.131518	0.576937		0.196667	0.356406	0.999201		0.15654	0.504841	0.932532		-0.143445	0.494809	0.945615
Drg1	-0.151622	0.131639	0.576937		-0.0143202	0.876495	0.999201		0.0910719	0.389686	0.915064		0.137302	0.166139	0.942251
Dclk2	0.235029	0.131644	0.576937		0.127955	0.383732	0.999201		0.064447	0.688066	0.967902		-0.107074	0.462311	0.944653
Prkar1a	-0.146942	0.131673	0.576937		0.0218311	0.807138	0.999201		-0.0189143	0.849823	0.982893		0.168773	0.0908106	0.942251
Prkg1	-0.0955856	0.131927	0.577708		0.014407	0.804558	0.999201		-0.0878732	0.203633	0.885035		0.109993	0.0905233	0.942251
Gys1	0.861352	0.132176	0.578331		-0.119001	0.820632	0.999201		0.911732	0.150744	0.885035		-0.980353	0.0936294	0.942251
Pcsk2	0.199845	0.132244	0.578331		0.0973031	0.434221	0.999201		0.14237	0.313665	0.893698		-0.102542	0.411045	0.942251
Rbm14	-0.581973	0.132352	0.578331		-0.370997	0.313611	0.999201		-0.720561	0.10128	0.885035		0.210976	0.556535	0.951003
Ywhaq	0.362859	0.132382	0.578331		0.100996	0.649958	0.999201		0.553904	0.0530066	0.885035		-0.261863	0.258822	0.942251
Rbms1	0.199856	0.132469	0.578366		0.186029	0.157075	0.999201		0.0921419	0.505339	0.932532		-0.0138276	0.909547	0.990567
Dgkd	-0.541504	0.132825	0.579136		0.000668728	0.998383	0.999726		-0.251994	0.501941	0.931381		0.542173	0.13242	0.942251
Actr10	0.106546	0.132844	0.579136		0.167664	0.031729	0.866733		-0.0407995	0.578563	0.952742		0.0611178	0.361847	0.942251
Tmem168	0.26153	0.13288	0.579136		0.163275	0.323717	0.999201		0.0564381	0.752375	0.969625		-0.0982552	0.543297	0.947769
Copb2	-0.44191	0.133026	0.579187		-0.127699	0.638374	0.999201		-0.26213	0.397193	0.915064		0.314211	0.266128	0.942251
Tmem106b	0.255329	0.133098	0.579187		0.111671	0.481591	0.999201		0.176994	0.327119	0.895199		-0.143657	0.370919	0.942251
Elfn1	0.187363	0.133177	0.579187		0.130505	0.275345	0.999201		0.0438791	0.732452	0.969625		-0.0568577	0.622082	0.959243
Efcab3	0.325128	0.133206	0.579187		0.298518	0.162831	0.999201		0.113764	0.611454	0.957589		-0.0266101	0.89335	0.988804
Vps28	-0.291651	0.133511	0.579616		-0.0711393	0.691314	0.999201		-0.298291	0.16451	0.885035		0.220512	0.240314	0.942251
Tsc1	-0.291378	0.133519	0.579616		-0.154081	0.39934	0.999201		-0.0875172	0.662281	0.963934		0.137296	0.45022	0.942945
Rnase4	0.862635	0.13354	0.579616		0.381405	0.477563	0.999201		0.426904	0.477086	0.927312		-0.481229	0.375364	0.942251
Uckl1	1.96106	0.133855	0.580454		1.65972	0.194493	0.999201		-0.426153	0.751423	0.969625		-0.30134	0.801981	0.977415
Ttr	1.23786	0.133891	0.580454		0.284698	0.708241	0.999201		1.31046	0.152528	0.885035		-0.953165	0.233089	0.942251
Tcaf1	-0.273134	0.134185	0.581392		-0.0357683	0.83082	0.999201		-0.326892	0.112741	0.885035		0.237366	0.184564	0.942251
Xrn1	0.115963	0.134397	0.581968		0.154418	0.0588778	0.96814		-0.129131	0.135727	0.885035		0.038455	0.59214	0.954575
Nos1	0.415517	0.134585	0.582314		0.0473573	0.852604	0.999201		0.257965	0.378871	0.915064		-0.368159	0.177628	0.942251
Fam102a	-0.236246	0.134923	0.583001		-0.145432	0.332834	0.999201		-0.172354	0.306654	0.893698		0.0908142	0.536707	0.947769
Stk32c	-0.232862	0.134952	0.583001		-0.117085	0.423677	0.999201		-0.010098	0.949581	0.990625		0.115777	0.42863	0.942251
Fads2	0.266386	0.135239	0.583675		0.0406424	0.804154	0.999201		0.233987	0.226382	0.885035		-0.225744	0.195634	0.942251
Trmt2a	-0.295471	0.135266	0.583675		-0.247586	0.200136	0.999201		-0.146622	0.478148	0.927312		0.0478849	0.792316	0.975715
Cep85	-0.479009	0.135443	0.583975		-0.138467	0.640672	0.999201		-0.598254	0.101472	0.885035		0.340542	0.269386	0.942251
Ankhd1	-0.332961	0.135634	0.583975		-0.0364278	0.858873	0.999201		-0.276009	0.251411	0.885035		0.296533	0.176879	0.942251
Nup160	-0.381666	0.135649	0.583975		-0.0288305	0.902235	0.999201		-0.327721	0.236425	0.885035		0.352836	0.16303	0.942251
Gatm	0.207209	0.135732	0.583975		-0.134279	0.310838	0.999201		-0.0745678	0.604265	0.957589		-0.341488	0.027377	0.942251
Zfp467	0.198625	0.135791	0.583975		0.159106	0.219031	0.999201		0.228549	0.126415	0.885035		-0.0395187	0.74721	0.970351
Sf1	-0.198833	0.13581	0.583975		-0.248312	0.0733704	0.993537		-0.17471	0.226956	0.885035		-0.049479	0.687518	0.959446
Palm	0.291821	0.135969	0.584317		-0.130596	0.475545	0.999201		0.145286	0.477657	0.927312		-0.422417	0.0448737	0.942251
Nptn	0.154317	0.136601	0.586691		-0.0402962	0.673881	0.999201		0.0876167	0.421476	0.91801		-0.194613	0.071694	0.942251
Gaa	0.218389	0.136732	0.586733		0.17885	0.211136	0.999201		0.114441	0.456717	0.920006		-0.0395386	0.769773	0.972006
Pla2g7	0.208589	0.136834	0.586733		0.0379103	0.768983	0.999201		0.224781	0.149406	0.885035		-0.170679	0.211607	0.942251
Prdx1	0.173589	0.13686	0.586733		0.0594102	0.583322	0.999201		0.0260927	0.827765	0.980787		-0.114179	0.305694	0.942251
Stmn1	-0.389583	0.136928	0.586733		-0.431092	0.105436	0.999201		-0.0759707	0.778053	0.971662		-0.0415091	0.863041	0.984525
Ift52	-0.608545	0.137426	0.588523		-0.116821	0.756894	0.999201		-0.364115	0.399253	0.915064		0.491724	0.217472	0.942251
Tbc1d19	-0.134134	0.137679	0.589268		0.0543169	0.519178	0.999201		-0.141822	0.157028	0.885035		0.188451	0.0507549	0.942251
Gpc5	0.266299	0.137863	0.589404		0.201155	0.246294	0.999201		0.0923205	0.619526	0.958213		-0.0651437	0.694255	0.959446
Dgke	0.227161	0.137928	0.589404		0.150581	0.303648	0.999201		0.00126668	0.993569	0.998698		-0.0765795	0.590018	0.954575
Dus3l	-0.208406	0.138014	0.589404		-0.091124	0.487941	0.999201		-0.0509485	0.725128	0.969485		0.117282	0.37749	0.942251
Snap29	-0.315443	0.13803	0.589404		-0.105802	0.591974	0.999201		-0.27189	0.237834	0.885035		0.209641	0.302635	0.942251
Vti1a	0.0576175	0.138458	0.590887		-0.0331289	0.368409	0.999201		-0.126931	0.0132221	0.885035		-0.0907464	0.0337521	0.942251
Gucy1a2	0.215831	0.138588	0.591099		0.1105	0.42051	0.999201		0.25904	0.11588	0.885035		-0.105332	0.441574	0.942251
Dlg1	0.191978	0.1387	0.591122		-0.00370211	0.975197	0.999201		0.142227	0.304846	0.893698		-0.195681	0.13236	0.942251
Cplx3	-0.366077	0.138902	0.591122		-0.318434	0.189691	0.999201		0.182309	0.481244	0.927312		0.0476432	0.834168	0.980285
Anapc7	-0.202905	0.139144	0.591122		-0.0580335	0.647744	0.999201		-0.0567563	0.688858	0.968047		0.144871	0.272356	0.942251
Tpm1	-0.131866	0.13917	0.591122		-0.0821677	0.333096	0.999201		-0.0577863	0.534039	0.942439		0.0496987	0.549442	0.949199
Irs2	-0.564825	0.139193	0.591122		0.0319615	0.927435	0.999201		-0.482156	0.243407	0.885035		0.596786	0.121325	0.942251
Klhdc8a	-0.317442	0.139396	0.591122		0.0156054	0.93697	0.999201		-0.23424	0.307555	0.893698		0.333047	0.12373	0.942251
Coq8b	-0.184114	0.13941	0.591122		-0.16894	0.169916	0.999201		-0.018414	0.885648	0.986232		0.0151738	0.894581	0.988804
Ssr4	0.331227	0.13988	0.591122		0.210347	0.325495	0.999201		0.325412	0.186875	0.885035		-0.12088	0.562641	0.951433
Syt5	0.158862	0.139909	0.591122		0.140713	0.18383	0.999201		-0.0193697	0.861081	0.982893		-0.0181489	0.854561	0.98325
Unc79	-0.191945	0.139939	0.591122		0.0351156	0.769578	0.999201		-0.257064	0.0863846	0.885035		0.227061	0.0896064	0.942251
Ralgapb	-0.18536	0.140206	0.591122		-0.0666095	0.568861	0.999201		-0.165172	0.226577	0.885035		0.118751	0.321982	0.942251
Adgra3	0.338817	0.140211	0.591122		0.202658	0.352946	0.999201		0.351863	0.166275	0.885035		-0.136159	0.525296	0.947769
Mtdh	0.308671	0.140257	0.591122		0.26421	0.197602	0.999201		0.22024	0.323784	0.894836		-0.044461	0.817547	0.978109
Tspan3	0.25148	0.14027	0.591122		0.148371	0.359212	0.999201		0.124277	0.486199	0.927312		-0.103109	0.517262	0.946455
Pxmp2	0.332522	0.140275	0.591122		0.114268	0.585565	0.999201		0.248529	0.302994	0.893698		-0.218254	0.311196	0.942251
Ankrd34a	-0.844355	0.140302	0.591122		0.00862762	0.986918	0.999371		-0.650706	0.289393	0.891268		0.852982	0.136887	0.942251
Ephx2	0.16236	0.14031	0.591122		-0.104279	0.320981	0.999201		0.289429	0.0328847	0.885035		-0.266639	0.029308	0.942251
Aagab	-0.701826	0.140358	0.591122		-0.281799	0.525812	0.999201		-0.0944976	0.847001	0.982893		0.420027	0.352884	0.942251
Hadhb	0.466878	0.140409	0.591122		0.181099	0.539612	0.999201		0.175393	0.59388	0.955671		-0.285779	0.34279	0.942251
Brsk1	-0.230707	0.1405	0.591122		0.0173561	0.904022	0.999201		-0.277572	0.116862	0.885035		0.248063	0.117115	0.942251
Bicd1	-0.338065	0.14055	0.591122		-0.0934364	0.659983	0.999201		-0.184021	0.44515	0.918756		0.244629	0.268317	0.942251
Acvr1b	0.270122	0.140595	0.591122		0.321584	0.0884566	0.999201		0.066942	0.723566	0.969485		0.0514626	0.760839	0.970481
Dkk3	0.223668	0.140857	0.59189		0.0358202	0.798007	0.999201		0.0618824	0.693499	0.969073		-0.187848	0.205904	0.942251
Ctsf	0.233942	0.141111	0.59243		0.28357	0.0842735	0.993916		0.237404	0.175873	0.885035		0.0496277	0.735268	0.966795
Ctsb	-0.223037	0.141146	0.59243		-0.299896	0.0609488	0.971974		0.25769	0.130239	0.885035		-0.0768588	0.585485	0.95386
Slc8a1	0.165947	0.141443	0.593067		0.056464	0.590439	0.999201		0.0393084	0.735837	0.969625		-0.109483	0.310434	0.942251
Lrrc8b	0.135899	0.141726	0.593067		0.020825	0.806989	0.999201		-0.011928	0.90023	0.986545		-0.115074	0.203639	0.942251
Rufy2	-0.545036	0.141766	0.593067		0.109783	0.748535	0.999201		-0.302839	0.437746	0.918433		0.654819	0.0870032	0.942251
Cnot4	-0.294776	0.141799	0.593067		-0.0638041	0.73066	0.999201		-0.398827	0.0851946	0.885035		0.230972	0.235692	0.942251
Alg3	0.336763	0.141862	0.593067		-0.000449159	0.9983	0.999726		0.236308	0.33343	0.895199		-0.337212	0.141409	0.942251
Ca11	0.217281	0.141996	0.593067		0.112417	0.420321	0.999201		-0.0154911	0.918934	0.988659		-0.104864	0.450814	0.942945
Tmem145	-0.241829	0.142002	0.593067		-0.150698	0.336835	0.999201		-0.217685	0.224565	0.885035		0.091131	0.552733	0.949199
Mid2	-0.187811	0.142011	0.593067		0.0820854	0.493064	0.999201		-0.167713	0.227907	0.885035		0.269896	0.0490581	0.942251
Dolk	0.182285	0.142021	0.593067		0.194969	0.12012	0.999201		0.163176	0.226905	0.885035		0.0126841	0.911583	0.990567
Fstl4	0.207467	0.142118	0.593137		0.199392	0.155959	0.999201		0.105603	0.476012	0.927312		-0.00807465	0.950474	0.99344
Iqsec2	0.229727	0.14224	0.593158		0.119123	0.419646	0.999201		0.134984	0.413693	0.917201		-0.110604	0.452169	0.942945
Psat1	0.281885	0.142284	0.593158		0.0511401	0.772953	0.999201		0.282864	0.181448	0.885035		-0.230745	0.218059	0.942251
Susd4	0.838111	0.142512	0.593771		0.731763	0.192398	0.999201		-0.358195	0.547768	0.947163		-0.106348	0.839931	0.980738
Dlgap1	0.219131	0.14274	0.594388		0.204223	0.167793	0.999201		0.225984	0.171626	0.885035		-0.0149082	0.913725	0.990961
Ap2a1	0.173045	0.143112	0.595504		0.103941	0.354897	0.999201		0.132306	0.296588	0.893698		-0.0691037	0.531236	0.947769
Arl4c	-0.544361	0.143233	0.595504		-0.0661259	0.846975	0.999201		-0.332315	0.397958	0.915064		0.478235	0.190805	0.942251
Psip1	0.503814	0.143308	0.595504		-0.124085	0.696915	0.999201		0.0339638	0.923624	0.989555		-0.627899	0.0790502	0.942251
Stx1a	-0.121548	0.143331	0.595504		-0.269485	0.00813543	0.826948		0.0130504	0.878714	0.986232		-0.147937	0.0848812	0.942251
Plekha1	-0.351585	0.143483	0.595706		0.0712753	0.748195	0.999201		-0.237859	0.352058	0.904444		0.42286	0.0880153	0.942251
Cnot3	0.16811	0.143541	0.595706		0.155006	0.172643	0.999201		0.0657848	0.582345	0.953378		-0.0131043	0.901452	0.989846
Smurf2	0.104973	0.143714	0.595769		0.158208	0.042145	0.931606		0.0270798	0.715327	0.969126		0.0532346	0.431375	0.942251
Ptpre	0.213001	0.143717	0.595769		0.189574	0.186302	0.999201		0.359954	0.0417033	0.885035		-0.023427	0.861452	0.984525
Irga8	-0.510545	0.143845	0.595962		-0.771418	0.0418143	0.930405		0.0639116	0.85904	0.982893		-0.260873	0.428219	0.942251
Uhrf1bp1	-0.299119	0.144162	0.596941		-0.0703624	0.710438	0.999201		-0.237444	0.28131	0.891268		0.228756	0.248958	0.942251
Fat4	0.4183	0.144365	0.597105		0.400702	0.159495	0.999201		0.192105	0.521383	0.935322		-0.0175981	0.946823	0.99344
Ythdf1	0.121854	0.144439	0.597105		0.038317	0.621377	0.999201		-0.0616112	0.481721	0.927312		-0.0835371	0.297212	0.942251
Dmac2l	-0.287395	0.144444	0.597105		-0.229555	0.23087	0.999201		-0.0931988	0.648251	0.962099		0.0578396	0.750619	0.970351
Fank1	-0.414297	0.144549	0.597204		0.144923	0.583641	0.999201		-1.00369	0.0092383	0.885035		0.55922	0.0621823	0.942251
Selplg	0.30081	0.144704	0.597336		-0.134384	0.487194	0.999201		0.0140021	0.947426	0.990625		-0.435195	0.0492583	0.942251
Gyg1	0.58578	0.144803	0.597336		0.0438718	0.905639	0.999201		0.712163	0.117532	0.885035		-0.541908	0.172782	0.942251
Ntrk1	0.158423	0.144928	0.597336		0.0666644	0.512248	0.999201		0.166722	0.166481	0.885035		-0.0917589	0.373692	0.942251
Inf2	0.183471	0.145081	0.597336		0.0602179	0.607142	0.999201		0.234069	0.103521	0.885035		-0.123253	0.307103	0.942251
Aacs	-0.465118	0.14517	0.597336		-0.29594	0.331624	0.999201		-0.125646	0.703846	0.969126		0.169178	0.569783	0.952423
Vps37b	-0.148056	0.145202	0.597336		-0.0479339	0.612062	0.999201		-0.0622543	0.557109	0.949649		0.100122	0.304302	0.942251
Abhd10	-0.193802	0.145634	0.597336		-0.317464	0.0314657	0.86361		0.014378	0.916545	0.988659		-0.123662	0.330947	0.942251
BC048403	-0.805722	0.145657	0.597336		-0.361238	0.486855	0.999201		-0.163506	0.775001	0.971265		0.444484	0.39652	0.942251
Cdh9	0.12417	0.145788	0.597336		0.254216	0.0122498	0.826948		-0.120557	0.198304	0.885035		0.130046	0.130297	0.942251
Lrrn3	0.343159	0.145846	0.597336		0.163148	0.462149	0.999201		0.141507	0.565261	0.949649		-0.180011	0.419187	0.942251
Trim23	0.341004	0.14597	0.597336		0.214034	0.338813	0.999201		0.0189259	0.937567	0.990045		-0.12697	0.561795	0.951003
Stx4	0.286677	0.146056	0.597336		0.252991	0.192258	0.999201		0.129212	0.530879	0.940698		-0.0336864	0.853097	0.98325
Pitpna	-0.214373	0.146101	0.597336		-0.252419	0.0956281	0.999201		0.116494	0.452938	0.919794		-0.0380461	0.780114	0.973434
Jakmip3	0.236323	0.146132	0.597336		0.253091	0.123472	0.999201		0.0271765	0.871229	0.986232		0.0167682	0.910919	0.990567
Zfr2	-0.202363	0.146173	0.597336		0.00772213	0.95201	0.999201		-0.214216	0.165653	0.885035		0.210085	0.133537	0.942251
Unc13c	-0.274581	0.146317	0.597336		0.023904	0.890903	0.999201		-0.341443	0.112034	0.885035		0.298485	0.118982	0.942251
Borcs5	-0.251995	0.146324	0.597336		-0.0713096	0.657875	0.999201		-0.0531397	0.766935	0.969843		0.180686	0.279744	0.942251
Serpina1e	-0.581654	0.146351	0.597336		-0.807961	0.0575406	0.960476		-0.600006	0.175469	0.885035		-0.226307	0.545241	0.947769
Spock1	0.274315	0.14647	0.597336		0.281542	0.137623	0.999201		0.130295	0.510173	0.933126		0.00722673	0.966885	0.996677
Cdkn2aip	-0.184402	0.146494	0.597336		-0.123958	0.308651	0.999201		-0.144872	0.28889	0.891268		0.0604444	0.609043	0.955516
Gtdc1	0.125111	0.146515	0.597336		0.127039	0.141276	0.999201		0.151448	0.1204	0.885035		0.00192824	0.980625	0.998064
Gab1	0.321347	0.146553	0.597336		0.099798	0.627699	0.999201		0.181948	0.435603	0.918433		-0.221549	0.297426	0.942251
Mcts1	0.221089	0.146657	0.597336		0.0473682	0.736851	0.999201		0.197928	0.232526	0.885035		-0.173721	0.240501	0.942251
Fsd1l	-0.201582	0.146684	0.597336		0.00888021	0.944695	0.999201		-0.0518549	0.718401	0.969369		0.210462	0.132164	0.942251
Slc5a4a	-0.252728	0.146981	0.597762		-0.158184	0.341394	0.999201		-0.0706672	0.695586	0.969126		0.0945441	0.561119	0.951003
Eif2s3x	0.154412	0.147045	0.597762		0.0572126	0.564844	0.999201		0.270003	0.0381104	0.885035		-0.0971991	0.338908	0.942251
Nop56	0.318872	0.147082	0.597762		0.0622015	0.759763	0.999201		-0.108619	0.634633	0.959841		-0.256671	0.230842	0.942251
Acot11	-0.182012	0.147142	0.597762		-0.195027	0.124233	0.999201		0.197858	0.15704	0.885035		-0.0130151	0.91049	0.990567
Bckdha	0.804428	0.147194	0.597762		-0.0755726	0.882639	0.999201		0.110901	0.84645	0.982893		-0.880001	0.117817	0.942251
Plp1	0.747766	0.14738	0.597883		0.373233	0.442997	0.999201		0.255577	0.633793	0.959713		-0.374533	0.441479	0.942251
Setdb1	0.228778	0.147386	0.597883		0.0410973	0.778319	0.999201		0.0680415	0.677853	0.966939		-0.187681	0.22329	0.942251
Fam184a	-0.267853	0.14756	0.598264		0.096253	0.576908	0.999201		-0.23449	0.24309	0.885035		0.364106	0.0625242	0.942251
Il1rapl2	0.356482	0.147883	0.598962		0.197918	0.396537	0.999201		0.311233	0.244643	0.885035		-0.158564	0.492868	0.945615
Gopc	-0.564975	0.147895	0.598962		-0.0999534	0.781883	0.999201		-0.450926	0.283687	0.891268		0.465022	0.222526	0.942251
Inpp5j	-0.220884	0.148	0.599059		-0.120938	0.402914	0.999201		-0.238466	0.160408	0.885035		0.0999461	0.485836	0.945615
Pex14	0.33817	0.148294	0.599741		0.0838511	0.699108	0.999201		0.0957777	0.692995	0.969073		-0.254319	0.26136	0.942251
Pcdhgb6	0.248675	0.148405	0.599741		0.191122	0.252107	0.999201		0.022741	0.898063	0.986445		-0.057553	0.718155	0.962988
Gad1	-0.384593	0.148412	0.599741		-0.252539	0.321653	0.999201		-0.0128322	0.9627	0.992688		0.132054	0.594489	0.954575
Lrrfip2	-0.241337	0.148612	0.600219		-0.163693	0.307364	0.999201		-0.263824	0.156545	0.885035		0.0776437	0.617665	0.958634
Csmd2	0.229821	0.148785	0.600591		0.179232	0.246307	0.999201		0.350921	0.0622871	0.885035		-0.0505886	0.731549	0.966549
Vcam1	0.233783	0.149013	0.600614		-0.01696	0.909681	0.999201		0.0626439	0.709162	0.969126		-0.250743	0.125633	0.942251
Kifc3	-0.292896	0.149074	0.600614		0.0791973	0.674392	0.999201		-0.268113	0.226126	0.885035		0.372093	0.0784625	0.942251
Cdh18	-0.219193	0.149076	0.600614		0.0559059	0.691678	0.999201		-0.338974	0.0599023	0.885035		0.275099	0.0813971	0.942251
Slc4a2	0.267447	0.149116	0.600614		-0.0785711	0.648485	0.999201		0.380787	0.0779155	0.885035		-0.346018	0.0742196	0.942251
Copb1	-0.179345	0.149476	0.601736		-0.104962	0.374924	0.999201		-0.145722	0.277809	0.891268		0.0743833	0.523444	0.947668
Clic4	0.304015	0.149748	0.602499		-0.131727	0.505952	0.999201		0.0650802	0.765768	0.969843		-0.435742	0.0534951	0.942251
Tusc2	-0.36887	0.149943	0.602957		-0.177523	0.461978	0.999201		0.014643	0.955825	0.991554		0.191347	0.429331	0.942251
Asah1	0.21794	0.150425	0.604542		0.0137174	0.921902	0.999201		0.111564	0.483789	0.927312		-0.204223	0.174042	0.942251
Abca5	0.226581	0.150555	0.604542		0.109662	0.460301	0.999201		0.00349296	0.982866	0.996546		-0.116919	0.432416	0.942251
Pard6a	-0.794302	0.150589	0.604542		-0.144393	0.777739	0.999201		-0.48434	0.407954	0.916469		0.649909	0.228205	0.942251
Eif2d	0.116677	0.150747	0.604542		0.14388	0.0869883	0.999201		-0.127482	0.158927	0.885035		0.0272026	0.717985	0.962988
Mrtfb	-1.06847	0.150787	0.604542		-0.23187	0.73661	0.999201		-1.00426	0.217217	0.885035		0.8366	0.247053	0.942251
Nfasc	0.487181	0.150952	0.604542		0.275595	0.392087	0.999201		0.205998	0.561302	0.949649		-0.211586	0.506405	0.945615
Smap1	0.120694	0.151108	0.604542		0.0234337	0.763485	0.999201		0.117249	0.204179	0.885035		-0.0972603	0.23522	0.942251
Atg2b	-0.458522	0.151141	0.604542		-0.165747	0.578523	0.999201		-0.393408	0.256127	0.885035		0.292776	0.337773	0.942251
Sgsm3	-0.514857	0.151156	0.604542		-0.161937	0.627872	0.999201		-0.314887	0.407336	0.915917		0.35292	0.305898	0.942251
Rab31	0.269447	0.1513	0.604614		-0.0350668	0.839942	0.999201		0.165401	0.405881	0.915917		-0.304514	0.111533	0.942251
Clpp	-0.372537	0.151404	0.604614		-0.560657	0.045876	0.949691		-0.000698507	0.997921	0.998893		-0.18812	0.44295	0.942251
Ube3b	-0.188332	0.151461	0.604614		0.0978045	0.430742	0.999201		-0.0171466	0.899387	0.986445		0.286136	0.0443725	0.942251
Nek4	-0.703226	0.151513	0.604614		-0.0195721	0.965519	0.999201		-0.604458	0.2558	0.885035		0.683654	0.1616	0.942251
Frmpd3	0.231481	0.151619	0.604614		0.256533	0.117725	0.999201		0.0888873	0.597686	0.956388		0.0250527	0.866673	0.984525
Pabpc1	0.122989	0.151764	0.604614		0.0515041	0.522186	0.999201		0.00705389	0.936548	0.990045		-0.0714851	0.380959	0.942251
Cd2ap	0.151367	0.151773	0.604614		0.0997925	0.32417	0.999201		0.0248589	0.81999	0.979729		-0.0515746	0.600697	0.955303
Manbal	0.339044	0.151829	0.604614		0.21678	0.338045	0.999201		0.0315451	0.897302	0.986445		-0.122264	0.580136	0.952884
Ilf2	-0.317984	0.151928	0.60468		-0.229974	0.283031	0.999201		-0.233961	0.32518	0.895199		0.0880105	0.669765	0.959243
Kcnma1	0.201681	0.152112	0.604747		0.26918	0.0691534	0.993537		0.311981	0.0615779	0.885035		0.067499	0.607383	0.955516
Fndc3a	0.181612	0.152156	0.604747		0.178393	0.158524	0.999201		0.148174	0.279356	0.891268		-0.00321935	0.978073	0.997369
Sart3	-0.302325	0.152228	0.604747		0.0958139	0.626336	0.999201		-0.191496	0.393041	0.915064		0.398139	0.0722034	0.942251
Necab1	-0.342778	0.152272	0.604747		-0.280359	0.230366	0.999201		0.131031	0.599968	0.957544		0.0624189	0.7784	0.973434
Homer1	0.196623	0.152452	0.605138		0.133356	0.312302	0.999201		0.122963	0.39904	0.915064		-0.0632671	0.621383	0.959243
Tnks1bp1	0.343443	0.152739	0.60569		0.115734	0.605592	0.999201		0.282914	0.275855	0.891268		-0.227709	0.322857	0.942251
Spint2	0.190496	0.152756	0.60569		0.407405	0.0109803	0.826948		0.261999	0.0890799	0.885035		0.216909	0.110533	0.942251
Galnt14	0.316797	0.152964	0.605706		0.227764	0.286947	0.999201		0.234617	0.32356	0.894836		-0.0890329	0.665962	0.959243
Mllt11	-0.58724	0.15314	0.605706		-0.398407	0.313038	0.999201		-0.355021	0.414989	0.917201		0.188833	0.62227	0.959243
Prkaa2	-0.267512	0.153181	0.605706		-0.0860838	0.622062	0.999201		0.00683869	0.971802	0.994932		0.181428	0.313245	0.942251
Slc44a2	0.145125	0.153249	0.605706		0.0101227	0.914179	0.999201		0.0907265	0.400201	0.915064		-0.135002	0.179839	0.942251
Csnk1g3	0.176612	0.153254	0.605706		-0.0172817	0.879883	0.999201		0.0056193	0.964917	0.993545		-0.193894	0.122081	0.942251
Tcea1	-0.223129	0.153267	0.605706		-0.255985	0.108744	0.999201		-0.217814	0.204691	0.885035		-0.0328555	0.820308	0.978109
Lrfn3	0.163465	0.153334	0.605706		0.268916	0.0336979	0.873737		0.0575794	0.62939	0.958929		0.105451	0.335957	0.942251
Otulinl	0.146649	0.153922	0.607249		0.172592	0.101942	0.999201		0.161636	0.159021	0.885035		0.0259422	0.785505	0.974469
Armcx2	0.17796	0.153948	0.607249		0.152073	0.214192	0.999201		-0.131167	0.326961	0.895199		-0.0258869	0.822774	0.978109
Edc3	-0.181152	0.153971	0.607249		-0.0809384	0.498225	0.999201		-0.340375	0.0312503	0.885035		0.100214	0.405894	0.942251
Myo9a	-0.254829	0.154206	0.607696		-0.00405699	0.980421	0.999201		-0.291397	0.14632	0.885035		0.250772	0.159952	0.942251
Hdac4	-0.492046	0.154249	0.607696		-0.144699	0.652847	0.999201		-0.536591	0.163211	0.885035		0.347347	0.296686	0.942251
Sod2	-0.294436	0.154401	0.607817		-0.438508	0.0490447	0.949691		-0.0248767	0.907359	0.98754		-0.144072	0.46028	0.944653
Osbpl6	-0.313588	0.154445	0.607817		-0.0594333	0.771027	0.999201		-0.181404	0.436071	0.918433		0.254155	0.236789	0.942251
Alg9	0.277369	0.154587	0.607867		0.198543	0.290924	0.999201		0.200957	0.33551	0.895736		-0.0788251	0.663927	0.959243
Cacna1c	-0.129091	0.154795	0.607867		0.0488877	0.56493	0.999201		-0.200423	0.0623741	0.885035		0.177979	0.0638525	0.942251
Slc4a10	0.155718	0.154854	0.607867		0.0649169	0.527511	0.999201		0.297577	0.0295347	0.885035		-0.0908014	0.383433	0.942251
Fstl5	0.347514	0.155028	0.607867		0.173358	0.452705	0.999201		0.155309	0.54435	0.946183		-0.174156	0.450715	0.942945
Prodh	0.502179	0.155035	0.607867		0.229137	0.490717	0.999201		0.279097	0.454239	0.919794		-0.273042	0.414921	0.942251
Mrps18a	0.148475	0.155049	0.607867		-0.146799	0.159115	0.999201		0.379992	0.00819996	0.885035		-0.295274	0.0157242	0.942251
Lrrfip2	-0.122025	0.155054	0.607867		-0.213715	0.0268677	0.86361		-0.168422	0.089845	0.885035		-0.0916906	0.270103	0.942251
Plxnb2	0.179839	0.155404	0.608671		0.0183934	0.875254	0.999201		0.248114	0.0902106	0.885035		-0.161445	0.196015	0.942251
Kat6a	0.356702	0.155533	0.608853		0.179828	0.448745	0.999201		0.312554	0.252408	0.885035		-0.176874	0.455922	0.944653
Dennd4b	0.32258	0.155636	0.608934		0.2077	0.339738	0.999201		0.106136	0.653864	0.963184		-0.11488	0.588684	0.954575
Lrrc57	0.0973114	0.156022	0.609811		0.127723	0.0754192	0.993537		0.124873	0.110899	0.885035		0.0304115	0.634633	0.959243
Clock	-0.581366	0.156104	0.609811		-0.200804	0.600195	0.999201		-0.942826	0.0546064	0.885035		0.380563	0.332878	0.942251
Scfd1	0.123981	0.156235	0.609811		0.0399265	0.624735	0.999201		0.17102	0.0908664	0.885035		-0.0840543	0.317263	0.942251
Atp6v0c	0.189789	0.156259	0.609811		0.130429	0.311202	0.999201		-0.0520549	0.708397	0.969126		-0.0593607	0.634583	0.959243
Ttbk1	-0.250696	0.156343	0.609811		0.0211485	0.897212	0.999201		0.0961904	0.602724	0.957589		0.271845	0.128779	0.942251
Abi1	0.102188	0.156355	0.609811		0.106917	0.140615	0.999201		0.0449783	0.551736	0.949287		0.0047288	0.943483	0.99344
Rev1	0.346502	0.156542	0.610215		0.177429	0.443191	0.999201		0.177237	0.491369	0.927695		-0.169073	0.464072	0.944653
Hdac5	-0.698832	0.156773	0.610614		-0.0565267	0.901533	0.999201		-0.698085	0.199419	0.885035		0.642305	0.188289	0.942251
Cbr4	-0.290547	0.157021	0.610923		-0.459387	0.0406448	0.930405		-0.270623	0.228258	0.885035		-0.168841	0.387702	0.942251
H10	0.463388	0.157054	0.610923		0.189289	0.53806	0.999201		0.293059	0.399816	0.915064		-0.274099	0.379777	0.942251
Drd5	0.287233	0.157222	0.611253		0.309339	0.131801	0.999201		0.111572	0.59922	0.957544		0.0221065	0.906399	0.990567
Psmc4	-0.234645	0.157359	0.611463		-0.0659914	0.669548	0.999201		-0.153228	0.385841	0.915064		0.168653	0.292548	0.942251
Gstm7	0.401104	0.157846	0.612262		0.222131	0.41025	0.999201		0.353353	0.252881	0.885035		-0.178972	0.503276	0.945615
Mtf2	0.655593	0.157918	0.612262		0.641613	0.165746	0.999201		0.278152	0.567465	0.949649		-0.0139802	0.974048	0.997369
Kiaa0319l	0.218602	0.158174	0.612262		0.125945	0.393	0.999201		-0.299539	0.09407	0.885035		-0.0926567	0.52458	0.947769
Cabp1	-0.23657	0.158277	0.612262		-0.11013	0.486107	0.999201		-0.0237855	0.891062	0.986232		0.126439	0.426521	0.942251
Tns3	0.203415	0.158391	0.612262		0.0817047	0.546141	0.999201		0.2564	0.118305	0.885035		-0.12171	0.376292	0.942251
Xpo6	0.142401	0.158433	0.612262		0.153229	0.13319	0.999201		0.389181	0.00622062	0.885035		0.0108278	0.907829	0.990567
Cap2	0.318703	0.158441	0.612262		0.153051	0.473145	0.999201		0.399951	0.119709	0.885035		-0.165652	0.438977	0.942251
Lrrk2	-0.136256	0.158512	0.612262		-0.112	0.235641	0.999201		-0.140019	0.190171	0.885035		0.0242558	0.786866	0.97449
Sos1	0.184715	0.158541	0.612262		0.116615	0.35228	0.999201		0.127348	0.362899	0.907713		-0.0680994	0.578936	0.952884
Itch	0.149374	0.158543	0.612262		0.0754992	0.45128	0.999201		0.257987	0.0448982	0.885035		-0.0738745	0.460679	0.944653
Chid1	0.214241	0.158602	0.612262		0.179075	0.228718	0.999201		0.219291	0.191812	0.885035		-0.0351665	0.803087	0.977415
Klhl2	0.255305	0.158708	0.612262		-0.023969	0.886444	0.999201		0.0621171	0.74147	0.969625		-0.279274	0.128086	0.942251
Sike1	-0.50492	0.158822	0.612262		-0.0926889	0.780603	0.999201		-0.464894	0.235214	0.885035		0.412231	0.238872	0.942251
Plxna1	0.220349	0.158863	0.612262		0.0728514	0.618242	0.999201		0.0409632	0.800737	0.97589		-0.147497	0.326287	0.942251
Rims3	-0.0757254	0.158891	0.612262		-0.0237868	0.635595	0.999201		0.0693796	0.237377	0.885035		0.0519386	0.315375	0.942251
Clstn1	0.117138	0.159293	0.612792		0.0862807	0.284083	0.999201		-0.0365389	0.673629	0.966564		-0.0308574	0.690665	0.959446
Rps16	0.182255	0.159315	0.612792		0.151186	0.23273	0.999201		0.00293453	0.98254	0.996546		-0.0310684	0.796098	0.975715
Sucla2	-0.205598	0.159354	0.612792		-0.35504	0.0298049	0.86361		0.046813	0.757822	0.969625		-0.149442	0.290036	0.942251
Sh2d3c	-0.517681	0.159404	0.612792		-0.0334094	0.92192	0.999201		-0.188095	0.624643	0.958493		0.484272	0.1843	0.942251
Mecp2	0.559755	0.159444	0.612792		-0.318244	0.400517	0.999201		-0.439049	0.305939	0.893698		-0.877999	0.0428843	0.942251
Stx8	0.186391	0.159655	0.612893		-0.00174533	0.988657	0.999633		0.147902	0.301023	0.893698		-0.188136	0.156309	0.942251
Pon2	0.20906	0.159782	0.612893		-0.111611	0.428858	0.999201		0.327099	0.0636449	0.885035		-0.320671	0.0466134	0.942251
Pou3f1	0.493206	0.159883	0.612893		-0.0293331	0.928118	0.999201		0.163592	0.655059	0.963897		-0.522539	0.139698	0.942251
Nck2	0.230013	0.159885	0.612893		0.171968	0.278226	0.999201		0.357814	0.0649046	0.885035		-0.0580459	0.703352	0.959446
Krtcap2	0.334484	0.160065	0.613197		0.2292	0.317259	0.999201		0.0827671	0.73821	0.969625		-0.105284	0.635993	0.959243
Ythdc2	0.077603	0.160131	0.613197		0.0455876	0.386719	0.999201		-0.0514148	0.382803	0.915064		-0.0320155	0.537527	0.947769
Slco3a1	0.161424	0.160536	0.613995		0.135851	0.228108	0.999201		0.183403	0.15477	0.885035		-0.0255738	0.810777	0.978109
Rnf34	-0.300563	0.160598	0.613995		0.0517997	0.794626	0.999201		-0.183173	0.420669	0.91801		0.352363	0.108408	0.942251
Ptgfrn	0.190581	0.160727	0.613995		0.078	0.541324	0.999201		0.237737	0.123565	0.885035		-0.112581	0.38496	0.942251
Nek11	-0.740436	0.160734	0.613995		-0.528867	0.299514	0.999201		-0.0974928	0.858679	0.982893		0.211569	0.667554	0.959243
Wdr24	-0.303074	0.160755	0.613995		0.0168033	0.933138	0.999201		-0.165733	0.468066	0.92497		0.319878	0.141806	0.942251
Sec11a	0.178788	0.160924	0.614271		0.135315	0.274108	0.999201		0.0623863	0.639588	0.961258		-0.0434724	0.71436	0.962621
Dact3	0.162709	0.161113	0.614271		0.28847	0.0273742	0.86361		0.043011	0.72198	0.969369		0.125762	0.265143	0.942251
Ylpm1	-0.126953	0.161385	0.614271		0.0127242	0.879728	0.999201		-0.145582	0.152318	0.885035		0.139677	0.128611	0.942251
Adcy3	0.102456	0.161411	0.614271		0.210476	0.0147282	0.826948		0.128738	0.121876	0.885035		0.10802	0.142789	0.942251
Atg101	-0.608448	0.161434	0.614271		-0.179804	0.65766	0.999201		-0.712366	0.145132	0.885035		0.428644	0.306533	0.942251
Arhgef28	-0.548191	0.16148	0.614271		-0.0992324	0.785101	0.999201		-0.581865	0.180841	0.885035		0.448959	0.240667	0.942251
Mical3	-0.25366	0.161493	0.614271		-0.164206	0.344657	0.999201		-0.0670018	0.72246	0.969369		0.0894541	0.598117	0.95471
Gria2	0.306809	0.161747	0.614921		0.129774	0.529378	0.999201		0.0332473	0.883772	0.986232		-0.177034	0.396746	0.942251
Tpm3	-0.297616	0.161889	0.615143		-0.0497502	0.801328	0.999201		0.0905123	0.683371	0.967746		0.247866	0.234049	0.942251
Acad11	0.266744	0.162002	0.615256		-0.00262705	0.988147	0.999633		0.241898	0.245389	0.885035		-0.269371	0.158459	0.942251
Nrxn1	0.226514	0.162244	0.615861		0.130743	0.39722	0.999201		0.166963	0.337349	0.897087		-0.0957707	0.530094	0.947769
Pspc1	-0.468723	0.162445	0.616212		-0.35653	0.273753	0.999201		-0.604792	0.114591	0.885035		0.112193	0.719698	0.962988
Syt4	0.115654	0.162504	0.616212		0.191705	0.0360812	0.896981		0.0820143	0.355123	0.906786		0.0760516	0.338836	0.942251
Polr2c	-0.689146	0.16276	0.616521		-0.0913378	0.842098	0.999201		-0.659988	0.223302	0.885035		0.597808	0.218089	0.942251
Cisd1	-0.29818	0.162791	0.616521		-0.292691	0.169624	0.999201		-0.0919084	0.680123	0.967746		0.00548892	0.977896	0.997369
Use1	0.181099	0.162836	0.616521		0.19079	0.144388	0.999201		0.263976	0.0815235	0.885035		0.00969115	0.935826	0.992586
Pex3	0.339404	0.162988	0.616619		0.186684	0.41959	0.999201		0.157047	0.539383	0.943566		-0.15272	0.505672	0.945615
Ptpru	0.114144	0.163092	0.616619		0.203897	0.0271477	0.86361		0.115026	0.202904	0.885035		0.0897527	0.260047	0.942251
Utp18	-0.63933	0.163112	0.616619		0.0587429	0.89018	0.999201		-0.751352	0.145422	0.885035		0.698073	0.132634	0.942251
Snrpb2	0.176385	0.163314	0.617065		0.123341	0.312177	0.999201		0.134806	0.322366	0.894836		-0.0530443	0.653746	0.959243
Cttnbp2	0.292476	0.163705	0.617892		0.170284	0.39514	0.999201		0.302624	0.193093	0.885035		-0.122192	0.536435	0.947769
Rpl7	0.157425	0.163761	0.617892		0.123921	0.260368	0.999201		-0.0331865	0.777792	0.971662		-0.0335045	0.750281	0.970351
Cadm4	0.220325	0.163784	0.617892		-0.0704303	0.634259	0.999201		0.226885	0.195054	0.885035		-0.290755	0.0792124	0.942251
Kit	0.247689	0.164011	0.618435		0.015148	0.926924	0.999201		0.0913639	0.623827	0.958213		-0.232541	0.187813	0.942251
Snapin	-0.260046	0.164196	0.618817		-0.0862453	0.622213	0.999201		-0.0149574	0.938528	0.990045		0.173801	0.333606	0.942251
Rnf115	-0.414363	0.16434	0.619042		-0.137228	0.622838	0.999201		-0.678138	0.0571861	0.885035		0.277135	0.333461	0.942251
Hp1bp3	-0.435157	0.164514	0.619381		0.0598692	0.836964	0.999201		-0.361041	0.287141	0.891268		0.495026	0.120748	0.942251
Fgd1	-0.815682	0.164707	0.619561		-0.104619	0.847918	0.999201		-0.611854	0.3325	0.895199		0.711063	0.218259	0.942251
Evi5	-0.26105	0.16473	0.619561		-0.0173647	0.920698	0.999201		-0.0658747	0.73651	0.969625		0.243685	0.19081	0.942251
Tmem47	-0.291204	0.164815	0.619568		-0.1008	0.607964	0.999201		-0.352465	0.137006	0.885035		0.190404	0.344258	0.942251
Golim4	0.377428	0.164906	0.619595		0.105736	0.677052	0.999201		0.0273124	0.922865	0.989555		-0.271692	0.301148	0.942251
Hbs1l	-0.230421	0.165061	0.61973		-0.0220178	0.886428	0.999201		0.018518	0.91441	0.988659		0.208403	0.203685	0.942251
Pkp2	0.196756	0.165138	0.61973		0.224862	0.119841	0.999201		0.155811	0.308663	0.893698		0.0281065	0.831116	0.979632
Tfrc	0.162452	0.165194	0.61973		0.0927994	0.405458	0.999201		0.25183	0.0687741	0.885035		-0.0696523	0.527731	0.947769
Dnajc15	0.227147	0.165403	0.619914		0.0282567	0.852707	0.999201		0.206782	0.247729	0.885035		-0.19889	0.217223	0.942251
Alas1	-0.154586	0.165411	0.619914		-0.332245	0.0126205	0.826948		-0.0577114	0.621023	0.958213		-0.177659	0.118344	0.942251
Mrpl57	0.237806	0.165622	0.620234		-0.147442	0.369227	0.999201		0.149921	0.411755	0.917201		-0.385248	0.0405582	0.942251
Atp5c1	0.364351	0.165773	0.620234		0.137193	0.578484	0.999201		-0.0131036	0.9617	0.99207		-0.227159	0.366911	0.942251
Fbl	0.216413	0.165854	0.620234		0.0363591	0.802449	0.999201		0.0372296	0.818704	0.979421		-0.180054	0.239063	0.942251
Dync1li2	0.122135	0.165864	0.620234		-0.0193691	0.813273	0.999201		0.188883	0.0696943	0.885035		-0.141504	0.116245	0.942251
Pex10	0.210111	0.166001	0.620234		0.117366	0.416396	0.999201		0.0895158	0.574267	0.951989		-0.092745	0.516886	0.946455
Slc48a1	0.230643	0.166367	0.62068		0.138572	0.3843	0.999201		0.13999	0.429446	0.918091		-0.0920715	0.557026	0.951003
Btf3l4	-0.157552	0.166552	0.62068		-0.130304	0.242396	0.999201		-0.0408118	0.731125	0.969625		0.0272479	0.797171	0.975715
Cox7b	-0.334329	0.166573	0.62068		-0.382086	0.121057	0.999201		-0.542892	0.0598962	0.885035		-0.0477573	0.831768	0.979632
Rpl36a	0.204505	0.166594	0.62068		0.201728	0.171664	0.999201		0.04318	0.779107	0.971844		-0.00277722	0.983861	0.998282
Pcdh18	0.159606	0.1666	0.62068		-0.0329181	0.759502	0.999201		-0.0840013	0.491033	0.927566		-0.192524	0.104913	0.942251
Acot13	-0.246745	0.166624	0.62068		-0.342358	0.0694727	0.993537		-0.0628499	0.735453	0.969625		-0.095613	0.568615	0.952423
Grhpr	0.218601	0.16687	0.620985		0.0369133	0.802004	0.999201		0.295128	0.104813	0.885035		-0.181687	0.24067	0.942251
Mtus2	0.157531	0.166874	0.620985		0.13492	0.228032	0.999201		-0.0242009	0.838191	0.981953		-0.0226109	0.831108	0.979632
Erc1	-0.122	0.167146	0.621291		-0.00469485	0.954361	0.999201		-0.0394372	0.66932	0.96579		0.117305	0.181901	0.942251
Nlgn3	0.221048	0.167154	0.621291		0.124374	0.41457	0.999201		0.131231	0.44009	0.918433		-0.0966745	0.5219	0.947668
Odr4	0.268677	0.167209	0.621291		0.106385	0.561019	0.999201		-0.0493034	0.807588	0.976643		-0.162292	0.382913	0.942251
Srp14	-0.176347	0.167379	0.621608		-0.0881546	0.466486	0.999201		-0.209652	0.145452	0.885035		0.088192	0.466305	0.944653
Rrp12	0.19493	0.16755	0.621698		-0.184604	0.188184	0.999201		-0.0705536	0.633464	0.959621		-0.379534	0.0200083	0.942251
Hsd17b12	0.164965	0.167584	0.621698		0.0489971	0.661347	0.999201		0.0958994	0.449753	0.918756		-0.115968	0.31502	0.942251
Tbc1d31	0.623922	0.167656	0.621698		0.491431	0.264713	0.999201		-0.218715	0.644112	0.961824		-0.132491	0.753341	0.970351
Diaph2	-0.097489	0.167818	0.621989		0.0419978	0.528687	0.999201		-0.114671	0.149567	0.885035		0.139487	0.0636121	0.942251
Adgrl2	0.305097	0.168104	0.622492		0.217191	0.310015	0.999201		0.32785	0.183052	0.885035		-0.0879058	0.671178	0.959243
Vps51	-0.220734	0.168148	0.622492		-0.0156398	0.91633	0.999201		-0.197973	0.257347	0.885503		0.205094	0.196291	0.942251
Arpc2	0.217304	0.168207	0.622492		0.120201	0.423381	0.999201		0.257168	0.147807	0.885035		-0.0971032	0.514335	0.945615
Fxyd6	-0.168797	0.168501	0.622618		-0.247531	0.0590291	0.968472		0.314139	0.0377607	0.885035		-0.0787335	0.497009	0.945615
Chaf1b	0.358181	0.168647	0.622618		0.24261	0.333033	0.999201		-0.0437401	0.871588	0.986232		-0.115571	0.635556	0.959243
Grik1	0.16812	0.16891	0.622618		0.199916	0.110905	0.999201		-0.0971797	0.453771	0.919794		0.0317961	0.780135	0.973434
Adgrg1	0.118188	0.168992	0.622618		0.122667	0.15547	0.999201		-0.244759	0.0250191	0.885035		0.0044792	0.955276	0.994179
Pygb	0.393012	0.169006	0.622618		0.041073	0.877196	0.999201		0.509004	0.118904	0.885035		-0.351939	0.212032	0.942251
Chn1	-0.251649	0.169021	0.622618		-0.0115498	0.945858	0.999201		-0.104938	0.585241	0.954025		0.240099	0.186838	0.942251
Pex12	0.339926	0.169095	0.622618		0.103677	0.654265	0.999201		0.179514	0.492434	0.929288		-0.23625	0.321984	0.942251
Ppm1a	-0.253594	0.169265	0.622618		-0.126442	0.469777	0.999201		0.0964104	0.618366	0.958213		0.127152	0.46738	0.944653
Slc12a5	0.123137	0.169365	0.622618		0.0660834	0.438061	0.999201		0.223976	0.0414431	0.885035		-0.0570536	0.500744	0.945615
Rps3	0.168157	0.169533	0.622618		0.0895945	0.441419	0.999201		-0.015074	0.905729	0.987314		-0.0785624	0.49749	0.945615
Abca9	-0.613092	0.169583	0.622618		-0.5436	0.216722	0.999201		-0.224627	0.631221	0.958929		0.069492	0.867128	0.984525
Bnc2	-0.217605	0.169666	0.622618		-0.171414	0.267034	0.999201		-0.0807912	0.626828	0.958929		0.0461909	0.754715	0.970374
Grwd1	-0.169534	0.169703	0.622618		0.00634691	0.955904	0.999201		0.075332	0.562167	0.949649		0.175881	0.156312	0.942251
Csnk1d	0.1808	0.169716	0.622618		0.142658	0.266371	0.999201		0.12755	0.366306	0.908702		-0.0381423	0.756197	0.970481
Dcdc5	0.23026	0.16974	0.622618		0.239944	0.154765	0.999201		0.0131356	0.939939	0.990045		0.00968353	0.950478	0.99344
Pygo2	-0.756559	0.16975	0.622618		-0.68569	0.207965	0.999201		-0.326886	0.572807	0.951989		0.0708689	0.890042	0.988804
Faah	0.660182	0.169764	0.622618		0.529985	0.258917	0.999201		0.109415	0.827009	0.980787		-0.130197	0.771557	0.972249
Add2	-0.199706	0.169845	0.622618		-0.0440526	0.74562	0.999201		-0.0415113	0.78428	0.973165		0.155653	0.271888	0.942251
H2bc3	0.723544	0.169893	0.622618		0.286939	0.56319	0.999201		0.436363	0.436441	0.918433		-0.436606	0.386627	0.942251
Col6a2	-0.393034	0.169952	0.622618		-0.196014	0.470463	0.999201		-0.249591	0.413732	0.917201		0.19702	0.468275	0.944653
Rnf13	0.340605	0.170166	0.622618		0.186044	0.431267	0.999201		0.16258	0.534798	0.942439		-0.15456	0.510209	0.945615
Faap100	0.384475	0.170294	0.622618		0.54692	0.066229	0.993537		0.131604	0.654083	0.963184		0.162445	0.539053	0.947769
Ccdc149	-0.182679	0.170365	0.622618		-0.0579907	0.642455	0.999201		-0.0993865	0.481368	0.927312		0.124688	0.331662	0.942251
Ptk2	-0.169299	0.170395	0.622618		-0.0385126	0.738388	0.999201		0.0716003	0.581411	0.953112		0.130786	0.276438	0.942251
Pin4	0.197802	0.170486	0.622618		0.407848	0.0161639	0.826948		0.197407	0.21496	0.885035		0.210046	0.148832	0.942251
Wfs1	0.228833	0.170518	0.622618		0.0128735	0.933934	0.999201		0.136561	0.441787	0.918433		-0.21596	0.192667	0.942251
Rnaseh2c	-0.428756	0.170899	0.623167		0.0879283	0.763472	0.999201		-0.139562	0.670298	0.96579		0.516684	0.108557	0.942251
Adgrv1	-0.25639	0.170992	0.623167		-0.432822	0.0367357	0.898077		-0.369049	0.0903062	0.885035		-0.176431	0.32875	0.942251
Nif3l1	-0.210157	0.171006	0.623167		-0.369641	0.031408	0.86361		0.0623773	0.697609	0.969126		-0.159484	0.285016	0.942251
Msto1	-0.233295	0.171251	0.623642		-0.037997	0.811052	0.999201		-0.301798	0.121139	0.885035		0.195298	0.24264	0.942251
Amer3	-0.469539	0.171305	0.623642		0.117054	0.715245	0.999201		-0.745448	0.0671857	0.885035		0.586593	0.0986153	0.942251
Ube2f	0.276465	0.171691	0.624738		0.110941	0.560529	0.999201		0.451828	0.0613692	0.885035		-0.165525	0.392306	0.942251
Elavl2	0.183909	0.171848	0.624747		0.115355	0.371579	0.999201		-0.0563547	0.689089	0.968187		-0.0685544	0.58823	0.954575
Mlec	0.287446	0.17209	0.625268		0.182786	0.365693	0.999201		0.229133	0.31413	0.893698		-0.10466	0.596975	0.954575
Dtx1	0.155947	0.172309	0.625488		0.142398	0.207721	0.999201		0.230552	0.0843715	0.885035		-0.0135486	0.898654	0.989377
Nf1	-0.157108	0.172383	0.625488		0.00980634	0.927087	0.999201		-0.228397	0.0886959	0.885035		0.166915	0.150438	0.942251
Atg13	-0.560797	0.172405	0.625488		-0.242616	0.531918	0.999201		-0.515753	0.25146	0.885035		0.318181	0.417137	0.942251
Sestd1	0.167919	0.172732	0.626365		0.129149	0.281141	0.999201		0.137235	0.303725	0.893698		-0.0387702	0.736234	0.966951
Cnot10	0.135227	0.172846	0.626435		0.179249	0.084123	0.993916		0.067839	0.517722	0.935049		0.0440221	0.636349	0.959243
Tbk1	-0.249075	0.172994	0.626435		0.076432	0.655651	0.999201		-0.275346	0.177249	0.885035		0.325507	0.0878156	0.942251
Sh2d5	-0.510829	0.173078	0.626435		-0.16125	0.646655	0.999201		-0.409242	0.313067	0.893698		0.349579	0.33376	0.942251
Emd	-0.282713	0.173354	0.627081		-0.0623559	0.747928	0.999201		-0.492124	0.0503417	0.885035		0.220357	0.276	0.942251
Cdh12	-0.247302	0.173945	0.628575		-0.0965898	0.573042	0.999201		-0.376779	0.0780977	0.885035		0.150712	0.387056	0.942251
Cpe	0.199497	0.173972	0.628575		0.151449	0.288368	0.999201		0.163952	0.302717	0.893698		-0.0480482	0.726268	0.965359
Zc3hav1	-0.363096	0.174035	0.628575		-0.0446798	0.857582	0.999201		-0.516714	0.0955039	0.885035		0.318417	0.226201	0.942251
Ubash3b	0.217108	0.174202	0.628575		0.194468	0.217623	0.999201		0.343307	0.0697386	0.885035		-0.0226405	0.879136	0.988365
Nt5m	-0.166329	0.174266	0.628575		-0.304978	0.0275918	0.86361		0.041978	0.742868	0.969625		-0.138649	0.24789	0.942251
Vkorc1l1	-0.173555	0.174278	0.628575		-0.0536916	0.65416	0.999201		-0.103552	0.446256	0.918756		0.119864	0.331071	0.942251
H3c1	0.827013	0.174366	0.628587		0.364984	0.526046	0.999201		0.67494	0.306304	0.893698		-0.462029	0.426284	0.942251
H3c10	0.827013	0.174366	0.628587		0.364984	0.526046	0.999201		0.67494	0.306304	0.893698		-0.462029	0.426284	0.942251
H3c11	0.827013	0.174366	0.628587		0.364984	0.526046	0.999201		0.67494	0.306304	0.893698		-0.462029	0.426284	0.942251
H3c8	0.827013	0.174366	0.628587		0.364984	0.526046	0.999201		0.67494	0.306304	0.893698		-0.462029	0.426284	0.942251
Btbd2	-0.536494	0.174472	0.628662		-0.106979	0.7719	0.999201		-0.254669	0.541531	0.945746		0.429515	0.265578	0.942251
Syt12	-0.220536	0.174599	0.628813		-0.173477	0.273431	0.999201		-0.0773988	0.649767	0.962099		0.0470596	0.756581	0.970481
Rap2a	0.157801	0.174747	0.62904		0.0553771	0.612525	0.999201		0.167192	0.195487	0.885035		-0.102424	0.359639	0.942251
Ccn2	0.178945	0.175091	0.62997		-0.0182014	0.882361	0.999201		0.00959421	0.944344	0.990045		-0.197147	0.140414	0.942251
Lxn	0.378904	0.175258	0.630261		0.13663	0.603447	0.999201		0.31527	0.298723	0.893698		-0.242274	0.367015	0.942251
Magi3	-0.136032	0.17573	0.630968		0.056232	0.553255	0.999201		0.0140465	0.893279	0.986232		0.192264	0.0707874	0.942251
Gm11201	-0.202881	0.175768	0.630968		-0.19902	0.183084	0.999201		-0.257233	0.131399	0.885035		0.00386092	0.977935	0.997369
Tmpo	0.305881	0.175771	0.630968		0.072895	0.73024	0.999201		0.179325	0.455599	0.919817		-0.232986	0.289008	0.942251
Cutc	-1.9404	0.175901	0.630968		-1.27984	0.353776	0.999201		-2.01863	0.203984	0.885035		0.660564	0.624051	0.959243
Frmd6	-0.449823	0.175974	0.630968		0.0344937	0.911348	0.999201		-0.69324	0.0766595	0.885035		0.484317	0.149115	0.942251
Pwp1	-0.205768	0.176171	0.630968		-0.27177	0.0872698	0.999201		-0.16083	0.327853	0.895199		-0.0660021	0.644122	0.959243
Drp2	-0.390123	0.1762	0.630968		-0.0486039	0.856646	0.999201		-0.333424	0.287917	0.891268		0.341519	0.229332	0.942251
Pgam5	0.325011	0.176286	0.630968		0.116188	0.607465	0.999201		0.0973544	0.699005	0.969126		-0.208823	0.366062	0.942251
Kif18a	0.274119	0.176352	0.630968		0.180261	0.355667	0.999201		0.171177	0.428713	0.918091		-0.093858	0.622488	0.959243
Stx7	0.0710379	0.176414	0.630968		-0.0661963	0.203943	0.999201		0.0139289	0.799619	0.975507		-0.137234	0.0228372	0.942251
Abhd6	0.305185	0.176426	0.630968		0.12386	0.561018	0.999201		0.11942	0.615004	0.957589		-0.181325	0.401374	0.942251
Hkdc1	-0.402196	0.17648	0.630968		-0.294741	0.307056	0.999201		-0.653735	0.065115	0.885035		0.107455	0.699939	0.959446
[truncated: 5,103 more rows]

## Sheet: 9 months
	P301S vs WT				P301S;C1qKO vs WT				C1qKO vs WT				P301S;C1qKO vs P301S
Protein	log2FC	pvalue	adj.pvalue		log2FC	pvalue	adj.pvalue		log2FC	pvalue	adj.pvalue		log2FC	pvalue	adj.pvalue
Hadhb	1.09544	1.99e-06	0.0043951		0.349069	0.00143199	0.0807638		-0.00231863	0.974027	0.9996		-0.746372	2.59e-05	0.0379929
Ptpn6	2.24563	2.05e-06	0.0043951		1.86712	3.36977e-06	0.0144159		-0.0417789	0.776511	0.9996		-0.378506	0.0481048	0.382104
Gcc2	-0.438261	5.56e-06	0.00723298		-0.0944237	0.0214504	0.193596		-0.0498738	0.163331	0.9996		0.343838	2.79e-05	0.0379929
Capg	2.09836	7.46e-06	0.00723298		1.61828	2.00034e-05	0.0213937		-0.0395101	0.812257	0.9996		-0.480076	0.0315135	0.352622
Slc20a1	1.27266	1.02e-05	0.00723298		0.728683	0.000183459	0.0430806		-0.12059	0.274604	0.9996		-0.543976	0.00200764	0.168405
Cpt1a	1.20873	1.34e-05	0.00723298		0.692888	0.000235468	0.0430806		-0.0440841	0.674757	0.9996		-0.515843	0.00253929	0.185307
Clec16a	1.08841	1.37e-05	0.00723298		0.7031	0.000114169	0.0430806		0.15338	0.135951	0.9996		-0.385312	0.00684745	0.238158
C4b	3.05176	1.42e-05	0.00723298		2.63832	1.7781e-05	0.0213937		-0.196097	0.469618	0.9996		-0.413436	0.192662	0.553274
Sirt2	0.84574	1.52e-05	0.00723298		0.739135	1.77387e-05	0.0213937		0.144148	0.0848197	0.9996		-0.106605	0.226106	0.582119
Mlc1	2.40487	2.11e-05	0.00784253		1.5535	0.000171535	0.0430806		-0.174648	0.442536	0.9996		-0.851365	0.00936353	0.263534
Ahnak2	2.05817	2.18e-05	0.00784253		1.72265	3.3774e-05	0.0240808		-0.00131559	0.994515	0.9996		-0.335516	0.148187	0.515643
Tns3	0.886856	2.7e-05	0.00784253		0.781114	2.98554e-05	0.0240808		0.244173	0.0207663	0.9996		-0.105741	0.287549	0.637131
Syt17	-0.761013	2.84e-05	0.00784253		-0.451197	0.00038522	0.0531604		-0.0259842	0.725393	0.9996		0.309816	0.00589931	0.235249
Wasf1	-0.654408	2.85e-05	0.00784253		-0.341375	0.000829196	0.0716566		0.0188621	0.76663	0.9996		0.313033	0.00254276	0.185307
Ahnak	2.72838	2.9e-05	0.00784253		1.75978	0.000234518	0.0430806		-0.240477	0.378124	0.9996		-0.9686	0.0116093	0.284123
Lrrc8a	0.512348	2.93e-05	0.00784253		0.156459	0.0139761	0.173963		0.00576082	0.907993	0.9996		-0.355889	0.000298519	0.0982356
Sbf1	-0.552907	3.61e-05	0.008623		-0.237024	0.00306078	0.0992667		0.00780238	0.888281	0.9996		0.315883	0.00115402	0.145203
Ttc9b	-0.566548	3.66e-05	0.008623		-0.0166539	0.770793	0.913675		0.079084	0.193538	0.9996		0.549894	4.44e-05	0.0379929
Pxmp2	0.690916	3.83e-05	0.008623		0.316863	0.00222997	0.0908552		-0.113727	0.136068	0.9996		-0.374053	0.00164909	0.156774
Ppp3cb	-0.912093	4.35e-05	0.00896988		-0.571861	0.000408042	0.0545502		-0.264703	0.0226103	0.9996		0.340232	0.0122973	0.284123
Epb41l2	0.832684	4.4e-05	0.00896988		0.421271	0.00145367	0.0807638		-0.0414086	0.633777	0.9996		-0.411413	0.00306237	0.198061
Dclk2	-0.52726	5.13e-05	0.00899909		-0.172391	0.015105	0.17647		0.108144	0.0848348	0.9996		0.354869	0.000606573	0.117951
Ahnak	2.58832	5.38e-05	0.00899909		1.74532	0.000320037	0.048897		-0.258175	0.365149	0.9996		-0.842997	0.0254818	0.343499
Ehd4	0.812269	5.56e-05	0.00899909		0.576215	0.000241686	0.0430806		0.0314998	0.719089	0.9996		-0.236055	0.0403702	0.369815
Wdr48	-0.336815	5.6e-05	0.00899909		-0.127744	0.00808033	0.14208		0.0163892	0.653022	0.9996		0.209071	0.00105695	0.145203
Kiaa1549	-0.610817	5.71e-05	0.00899909		-0.549105	5.52649e-05	0.0337748		-0.102012	0.152186	0.9996		0.0617112	0.413509	0.722445
Acsbg1	0.957863	6.23e-05	0.00899909		0.715131	0.000196269	0.0430806		-0.000987425	0.992468	0.9996		-0.242732	0.0685256	0.411337
Abl2	-0.592979	6.33e-05	0.00899909		-0.361614	0.000682304	0.0711099		-0.0638912	0.341703	0.9996		0.231365	0.013057	0.288337
Apoe	1.89963	6.52e-05	0.00899909		1.4145	0.000208409	0.0430806		-0.26936	0.22328	0.9996		-0.485128	0.0683608	0.411337
Neo1	0.637131	6.65e-05	0.00899909		0.39578	0.000639643	0.0698926		-0.108499	0.15366	0.9996		-0.241351	0.0154234	0.295676
Sh3glb2	-0.82335	6.73e-05	0.00899909		-0.333442	0.00673534	0.14185		-0.16628	0.100114	0.9996		0.489908	0.0015819	0.156774
Mink1	-0.687484	7.14e-05	0.00925192		-0.391231	0.00113795	0.0757518		0.114796	0.164684	0.9996		0.296252	0.00895722	0.259117
Nap1l5	2.63495	8.29e-05	0.010058		2.3318	8.87412e-05	0.0430806		0.0303079	0.919767	0.9996		-0.303154	0.381309	0.707294
Ugp2	1.03137	8.46e-05	0.010058		0.809543	0.000193203	0.0430806		-0.0213637	0.856634	0.9996		-0.221831	0.125262	0.489255
Cpne6	-0.580086	8.46e-05	0.010058		-0.444645	0.000224006	0.0430806		-0.144334	0.0590749	0.9996		0.135441	0.100727	0.459391
Arhgef2	-0.38289	0.000101159	0.0111942		-0.22412	0.00132318	0.0789276		0.0333986	0.467854	0.9996		0.15877	0.013797	0.291652
Hdgfl2	0.958328	0.000102954	0.0111942		0.816992	0.000139535	0.0430806		0.103468	0.374979	0.9996		-0.141336	0.285024	0.636063
Gfap	1.50904	0.000103628	0.0111942		0.832768	0.00188303	0.0857017		0.315102	0.109876	0.9996		-0.67627	0.00981014	0.269024
Clu	1.53114	0.000104668	0.0111942		1.33911	0.000120689	0.0430806		-0.0635828	0.726997	0.9996		-0.192033	0.358903	0.696683
Flnc	2.58618	0.000115692	0.0118732		1.83907	0.00047843	0.0601978		-0.358497	0.271267	0.9996		-0.747105	0.0613237	0.396888
Dbn1	-0.71646	0.000116568	0.0118732		-0.455104	0.000939766	0.0716566		0.06813	0.440157	0.9996		0.261356	0.0262344	0.345443
S100a4	3.49374	0.000121102	0.0120483		2.63966	0.000346153	0.0510635		-0.613141	0.177019	0.9996		-0.854071	0.103646	0.464808
Acadvl	0.537839	0.000125035	0.0121568		0.0238049	0.717576	0.89031		-0.0312015	0.636623	0.9996		-0.514035	0.000166298	0.0646749
Atpif1	0.515673	0.000141175	0.013421		-0.005304	0.933976	0.979314		0.0205499	0.749111	0.9996		-0.520977	0.000132346	0.0566177
Msn	2.06409	0.000144346	0.0134242		1.24112	0.00156153	0.083051		0.0146112	0.954687	0.9996		-0.822973	0.0209056	0.328802
Aqp4	2.10126	0.000150278	0.013431		1.19851	0.00217097	0.0908552		-0.323924	0.243244	0.9996		-0.902756	0.0155696	0.295676
Gng12	1.06977	0.000153116	0.013431		0.463558	0.00908238	0.147176		-0.0997844	0.467194	0.9996		-0.606215	0.00415191	0.206534
Slit3	-0.550434	0.000156853	0.013431		-0.202846	0.0192364	0.186749		0.0910349	0.216666	0.9996		0.347587	0.00237792	0.184585
Ampd3	0.835008	0.000158218	0.013431		0.608644	0.000555427	0.0660032		-0.00597183	0.954882	0.9996		-0.226364	0.0871586	0.439528
Prex2	1.2285	0.000160117	0.013431		0.706217	0.00219803	0.0908552		-0.0453396	0.771424	0.9996		-0.522283	0.0170425	0.30273
Stx4	1.51855	0.000166335	0.0134478		0.914489	0.00175701	0.0835315		-0.239918	0.23967	0.9996		-0.604059	0.0231898	0.343499
Map2	-0.750551	0.000166604	0.0134478		-0.413352	0.00287256	0.0981689		0.10349	0.299191	0.9996		0.3372	0.0137218	0.291652
Tub	-0.432954	0.000180775	0.0136463		-0.0688211	0.24273	0.551752		-0.0538172	0.351677	0.9996		0.364133	0.000522346	0.116982
Prr7	-0.72162	0.000184891	0.0136463		-0.672968	0.000142252	0.0430806		0.010685	0.909066	0.9996		0.048652	0.644341	0.856536
Vwa5a	0.698318	0.000185448	0.0136463		0.651721	0.000142018	0.0430806		0.0850764	0.362582	0.9996		-0.046597	0.64785	0.857897
Decr1	1.11353	0.000185965	0.0136463		0.243961	0.123509	0.405855		-0.0842925	0.564385	0.9996		-0.869567	0.000832699	0.143209
Slc9a3r1	1.35849	0.000187871	0.0136463		0.901221	0.00113348	0.0757518		-0.269671	0.157337	0.9996		-0.457273	0.0473596	0.382104
Rapgef2	-0.491039	0.000192324	0.0136463		-0.237016	0.00640924	0.140771		0.100725	0.1471	0.9996		0.254023	0.00789046	0.253534
Itpka	-0.706019	0.000198528	0.0136463		-0.230747	0.0362562	0.240471		0.11369	0.243601	0.9996		0.475272	0.00205818	0.169325
Itsn2	-0.612036	0.000199841	0.0136463		-0.236686	0.0184693	0.182898		0.0293353	0.716232	0.9996		0.375351	0.00342765	0.20366
Abcd2	0.924434	0.000200732	0.0136463		0.661618	0.000775539	0.0716566		-0.0089057	0.941519	0.9996		-0.262816	0.0847459	0.439528
Cnn3	1.45481	0.000200963	0.0136463		1.31469	0.000188457	0.0430806		0.188131	0.341482	0.9996		-0.140117	0.518485	0.790604
Crtc1	-0.675622	0.000208427	0.0139321		-0.179753	0.0752799	0.327003		0.110052	0.242039	0.9996		0.495868	0.00132412	0.152303
Znf365	-0.822729	0.000227054	0.014188		-0.482783	0.00266606	0.0950449		-0.0196566	0.858575	0.9996		0.339946	0.0243508	0.343499
Ak3	0.667204	0.000229115	0.014188		0.171983	0.086685	0.347231		0.0464254	0.6075	0.9996		-0.495221	0.00135462	0.152303
Slc7a14	-0.505155	0.000230741	0.014188		-0.206932	0.0158965	0.177559		0.0111665	0.869366	0.9996		0.298224	0.00471839	0.214737
Gjb1	1.4013	0.000239901	0.014188		0.844124	0.00242655	0.0939849		-0.0518624	0.784744	0.9996		-0.557176	0.0294461	0.350113
Maob	1.05273	0.000240706	0.014188		0.25637	0.104186	0.379649		0.146205	0.322418	0.9996		-0.796363	0.00127205	0.151161
Serpina3n	2.11488	0.000241139	0.014188		1.87679	0.000253158	0.0433204		0.104888	0.715181	0.9996		-0.23809	0.465594	0.759374
Cryab	3.15908	0.00024313	0.014188		2.11957	0.00134682	0.0789276		0.0395238	0.926407	0.9996		-1.03951	0.0589969	0.392897
Srgap3	-0.626075	0.000244335	0.014188		-0.125844	0.168177	0.469623		0.0371687	0.663596	0.9996		0.500232	0.00094125	0.145203
Plxnb1	1.17418	0.000246209	0.014188		0.596864	0.00603611	0.135908		-0.26744	0.1255	0.9996		-0.577315	0.0121078	0.284123
Atad1	0.460746	0.000249054	0.014188		0.278922	0.00244127	0.0939849		0.0994432	0.143909	0.9996		-0.181824	0.0310557	0.352126
Svip	0.394868	0.000251771	0.014188		0.187408	0.00860583	0.142699		-0.136594	0.0337974	0.9996		-0.20746	0.00902489	0.259117
Acot8	0.725836	0.000252054	0.014188		0.518642	0.000969938	0.0716566		-0.0865179	0.394614	0.9996		-0.207194	0.0931864	0.442618
Glipr2	2.57498	0.000258102	0.0143397		1.85937	0.000933074	0.0716566		0.0910095	0.796518	0.9996		-0.715609	0.101578	0.460329
Farp1	1.20049	0.000274113	0.015034		0.736725	0.00246651	0.0939849		-0.199164	0.253129	0.9996		-0.463764	0.035769	0.361524
Hexa	0.945867	0.000281191	0.015227		0.546408	0.0034893	0.105885		0.177341	0.20384	0.9996		-0.399459	0.0256487	0.343499
Ndrg1	1.09001	0.000295022	0.0156153		0.638818	0.00336929	0.10521		0.056999	0.709674	0.9996		-0.451191	0.0286779	0.347787
Ctnna1	1.50916	0.000295661	0.0156153		0.932857	0.00253573	0.0939849		-0.00227376	0.9914	0.9996		-0.576302	0.0391072	0.367533
Neo1	0.6841	0.000317494	0.0165639		0.386289	0.00436026	0.117316		-0.0220002	0.820437	0.9996		-0.297811	0.0245693	0.343499
Capg	2.67345	0.000328673	0.0169405		2.03132	0.000872125	0.0716566		0.123505	0.746264	0.9996		-0.642132	0.161461	0.522767
Cd9	1.87684	0.000343166	0.0174769		0.968796	0.00731161	0.14185		-0.291912	0.297531	0.9996		-0.908041	0.0165843	0.302192
Padi2	1.42303	0.000347706	0.0174998		0.900104	0.00258379	0.0944739		-0.211599	0.318617	0.9996		-0.522924	0.0493841	0.382104
Anxa4	1.68088	0.000362542	0.017955		0.69595	0.020839	0.191105		-0.500411	0.0701744	0.9996		-0.984934	0.00709193	0.240447
Rapgef2	-0.457748	0.000365143	0.017955		-0.200285	0.0165215	0.17831		0.103398	0.149729	0.9996		0.257463	0.0087029	0.259117
S100a13	1.03155	0.000380657	0.0185051		0.660548	0.00262017	0.0946954		-0.134342	0.385059	0.9996		-0.370999	0.0559485	0.390648
Ifit1	4.2956	0.000395488	0.0188714		3.65807	0.0005317	0.0649889		-0.524964	0.416269	0.9996		-0.637526	0.3793	0.707181
Hexb	1.03025	0.00040753	0.0188714		0.489447	0.0123912	0.168051		-0.0412772	0.786233	0.9996		-0.540804	0.0130756	0.288337
Csnk1a1	0.741349	0.000412917	0.0188714		0.342997	0.014109	0.173963		-0.0214624	0.844762	0.9996		-0.398352	0.0118674	0.284123
Skp1	-0.421574	0.000414281	0.0188714		-0.287539	0.00200158	0.0891955		-0.0994771	0.141839	0.9996		0.134036	0.0862691	0.439528
Slc16a1	1.71686	0.000415647	0.0188714		1.06795	0.00330934	0.104098		-0.102951	0.686782	0.9996		-0.648904	0.0495938	0.382104
Dgkb	-0.737506	0.000419064	0.0188714		-0.45945	0.00330661	0.104098		-0.0125754	0.908323	0.9996		0.278056	0.0502605	0.384963
Ass1	0.945779	0.000420162	0.0188714		0.704121	0.00123879	0.0779343		-0.0340377	0.808373	0.9996		-0.241658	0.153754	0.519833
Mvp	1.82328	0.000423483	0.0188714		1.21742	0.00229564	0.0925888		0.0849603	0.754174	0.9996		-0.60586	0.0763815	0.426613
Hepacam	1.78222	0.000438721	0.019349		1.05412	0.00451601	0.119997		-0.0255682	0.923386	0.9996		-0.728094	0.0387144	0.367533
Ndufa5	0.604677	0.000455067	0.0197383		-0.0721605	0.436983	0.727967		0.212253	0.0457938	0.9996		-0.676838	0.000228261	0.0813752
Cirbp	-1.18611	0.000456777	0.0197383		-0.899864	0.00120357	0.076849		0.0531046	0.766287	0.9996		0.286248	0.179854	0.54465
Rtf1	1.21013	0.000463174	0.0198146		1.11926	0.000378107	0.0531604		0.202843	0.286241	0.9996		-0.0908652	0.657751	0.861377
Prdx6	1.82431	0.000476268	0.0199859		1.07893	0.00484594	0.121234		-0.281105	0.325941	0.9996		-0.745387	0.040688	0.371203
Ubqln2	1.92589	0.000476523	0.0199859		1.63978	0.000639676	0.0698926		-0.0481654	0.868744	0.9996		-0.286114	0.392698	0.714106
Vcam1	1.54736	0.000483724	0.020091		1.06384	0.00220676	0.0908552		-0.482656	0.0703937	0.9996		-0.48352	0.097626	0.452486
Acadm	0.960133	0.000550211	0.0224592		0.264005	0.108336	0.387805		0.0901616	0.549685	0.9996		-0.696127	0.00339766	0.20366
Nyap2	-0.562003	0.000551244	0.0224592		-0.212359	0.0393585	0.249642		0.203971	0.0455563	0.9996		0.349644	0.00743072	0.248349
Septin2	0.754214	0.000564802	0.0227946		0.3625	0.0150181	0.17647		-0.0942705	0.432463	0.9996		-0.391714	0.0174432	0.304579
Prodh	1.06628	0.00057092	0.0228261		0.205899	0.239924	0.549168		-0.12385	0.465104	0.9996		-0.860377	0.00196664	0.168266
Arhgap25	0.989842	0.000592551	0.0234716		0.825321	0.00089627	0.0716566		0.0142908	0.926655	0.9996		-0.164521	0.35856	0.696683
Cacna2d1	-0.740184	0.000603902	0.0237018		-0.579852	0.00130776	0.0789276		-0.0892556	0.453021	0.9996		0.160332	0.242518	0.599015
Chl1	1.0824	0.000613582	0.0238628		0.668176	0.00483311	0.121234		0.0940557	0.58588	0.9996		-0.414224	0.0592795	0.392897
Mtnd1	0.648271	0.000627906	0.0241368		-0.195266	0.0892953	0.352035		-0.120692	0.262483	0.9996		-0.843536	0.00012445	0.0566177
Prdx1	1.00142	0.000633745	0.0241368		0.521894	0.0113533	0.163717		-0.0490069	0.758448	0.9996		-0.479527	0.026566	0.346491
Map4k3	-0.327182	0.000637554	0.0241368		-0.0577871	0.286736	0.599539		0.116759	0.0526329	0.9996		0.269395	0.00194848	0.168266
Dip2a	0.734989	0.000647839	0.024311		0.23629	0.0746216	0.3259		-0.00934585	0.936337	0.9996		-0.498699	0.00552278	0.233925
Sh3rf1	-0.651931	0.000661231	0.0245872		-0.222809	0.0621032	0.304029		0.0591202	0.57475	0.9996		0.429122	0.0065423	0.235249
Dhrs7	0.887849	0.000671358	0.0245872		0.630179	0.00250321	0.0939849		-0.104381	0.471584	0.9996		-0.25767	0.136859	0.499333
Hadha	0.945425	0.000676838	0.0245872		0.370597	0.0390389	0.249038		0.0682239	0.655111	0.9996		-0.574828	0.00979777	0.269024
Tnik	-0.805886	0.000679953	0.0245872		-0.478112	0.00644688	0.140771		0.0942114	0.474906	0.9996		0.327774	0.0511408	0.386697
Rftn2	1.53548	0.000686323	0.0245872		0.961722	0.00494279	0.122699		-0.465494	0.0915347	0.9996		-0.57376	0.0681142	0.410991
Dcc	-0.491532	0.000689683	0.0245872		-0.131907	0.12746	0.410596		0.107201	0.202794	0.9996		0.359625	0.00395665	0.205502
Psd3	-0.863745	0.000699117	0.0247175		-0.56425	0.00404112	0.11082		0.102518	0.47045	0.9996		0.299496	0.0864542	0.439528
Ccdc177	-0.721772	0.000724706	0.0254122		-0.472771	0.00411358	0.112089		0.113041	0.350366	0.9996		0.249001	0.0893212	0.439528
Rab21	0.546872	0.000744177	0.0255997		0.429055	0.0015835	0.083051		-0.230792	0.0313562	0.9996		-0.117817	0.26001	0.613865
Slc25a18	1.34692	0.000748005	0.0255997		0.39628	0.103749	0.379649		0.101467	0.646748	0.9996		-0.95064	0.0051155	0.224635
Lgals1	1.35497	0.000762549	0.0257931		0.671006	0.016459	0.17831		-0.337285	0.158895	0.9996		-0.683961	0.0243532	0.343499
Septin10	0.718551	0.0007714	0.0257931		0.52284	0.00248569	0.0939849		-0.113839	0.34996	0.9996		-0.195711	0.167473	0.530292
Itgav	0.61564	0.000771744	0.0257931		0.192306	0.0889149	0.351859		-0.306026	0.0163352	0.9996		-0.423334	0.00599498	0.235249
Dtd2	0.539612	0.000782547	0.0258452		0.0585259	0.516021	0.778123		-0.117093	0.213512	0.9996		-0.481086	0.00151621	0.156774
Slc1a4	1.16941	0.000785386	0.0258452		0.58387	0.0162325	0.17831		-0.450439	0.0455951	0.9996		-0.585538	0.0256882	0.343499
Slc4a4	1.12505	0.000799865	0.0261208		0.657406	0.00795425	0.14208		-0.216542	0.265848	0.9996		-0.467647	0.0521778	0.388879
Maoa	0.747941	0.00081288	0.0263447		0.214949	0.114802	0.396473		0.119524	0.350085	0.9996		-0.532992	0.00523508	0.226219
Ddhd1	-0.425795	0.000819554	0.02636		-0.166826	0.0440296	0.261167		-0.155657	0.0560473	0.9996		0.258969	0.0113901	0.284123
Mark2	-0.533317	0.000825675	0.02636		-0.421567	0.00167689	0.0835315		-0.0124445	0.888189	0.9996		0.11175	0.279898	0.6301
Arfgap1	-0.556349	0.000838485	0.0263757		-0.296575	0.0127287	0.168051		-0.0679978	0.471132	0.9996		0.259775	0.0352886	0.361524
Flot2	0.365245	0.000843295	0.0263757		-0.130532	0.0614222	0.302724		-0.157301	0.03148	0.9996		-0.495777	0.000130712	0.0566177
Dhrs1	1.31118	0.00084643	0.0263757		0.861904	0.00463123	0.120807		0.188913	0.399796	0.9996		-0.449278	0.0982099	0.454699
Cryzl2	1.92459	0.00085083	0.0263757		1.09725	0.00941809	0.148127		-0.0236647	0.941211	0.9996		-0.82734	0.0481571	0.382104
Gpnmb	2.87387	0.000869213	0.0267032		2.51438	0.000988251	0.0716566		-0.180946	0.708153	0.9996		-0.359485	0.510665	0.788673
Abcd1	1.1995	0.000873877	0.0267032		0.801085	0.00438929	0.117359		-0.0505452	0.801786	0.9996		-0.39841	0.108608	0.468754
Kcnj10	1.43706	0.000880627	0.0267186		0.985954	0.00384057	0.109181		-0.114516	0.637464	0.9996		-0.451103	0.126308	0.489255
Ugt2b1	1.52602	0.000904969	0.0272638		1.33608	0.00102441	0.0730402		0.067017	0.794852	0.9996		-0.189943	0.515506	0.790525
Abi1	-0.486705	0.000919645	0.0275122		-0.252698	0.0153875	0.176481		0.0544511	0.514631	0.9996		0.234007	0.0335264	0.35678
Fubp3	0.601705	0.000946746	0.0280134		0.390321	0.00546672	0.127796		0.191756	0.0928346	0.9996		-0.211385	0.0966359	0.450947
Mark4	-0.634815	0.000949863	0.0280134		-0.580011	0.000839006	0.0716566		0.0818266	0.457488	0.9996		0.0548046	0.651946	0.858465
Tax1bp1	0.675328	0.000956045	0.0280134		0.54373	0.00174142	0.0835315		0.0954092	0.417833	0.9996		-0.131598	0.323493	0.667828
Mtatp8	0.51016	0.000963408	0.0280371		0.0458227	0.601651	0.828408		0.117869	0.202545	0.9996		-0.464337	0.00164897	0.156774
Sec24c	-0.259139	0.000992313	0.0286832		-0.104027	0.0453952	0.264578		-0.0155821	0.726572	0.9996		0.155112	0.0142276	0.291652
Inpp5j	-0.240362	0.00100707	0.0289144		-0.123972	0.01697	0.17971		0.0520862	0.231991	0.9996		0.11639	0.0346367	0.361431
Daam2	1.14352	0.0010155	0.028929		0.786404	0.00431133	0.116733		0.0525115	0.789847	0.9996		-0.357113	0.135983	0.499333
Idh2	1.05325	0.00103125	0.028929		0.232272	0.226377	0.536533		0.0022619	0.990056	0.9996		-0.820978	0.00407116	0.205502
Jam3	1.6372	0.00103463	0.028929		1.3684	0.00152383	0.083051		-0.0392762	0.889409	0.9996		-0.268804	0.406695	0.718645
Plin3	0.81155	0.00105193	0.0292218		0.496506	0.00799776	0.14208		-0.211659	0.16199	0.9996		-0.315044	0.0759673	0.425935
Mapt	1.89077	0.00106456	0.0293817		1.81782	0.000698134	0.0711099		0.167116	0.613392	0.9996		-0.0729435	0.842365	0.937715
Uba52	1.13047	0.0010938	0.0295737		0.93009	0.00175732	0.0835315		0.0610739	0.757133	0.9996		-0.200376	0.376702	0.706193
Armc10	-0.313681	0.0011081	0.0295737		-0.271603	0.00133442	0.0789276		-0.0380864	0.494174	0.9996		0.0420783	0.49912	0.781094
Erc2	-0.809868	0.00112658	0.0295737		-0.551179	0.00499056	0.122699		-0.15893	0.283216	0.9996		0.258689	0.134465	0.499333
Dgkd	-0.527545	0.00113039	0.0295737		-0.265206	0.0206413	0.191105		0.0254222	0.783713	0.9996		0.262339	0.0337774	0.357673
Atp5mc1	0.866779	0.00113478	0.0295737		-0.405803	0.0277209	0.21666		-0.176358	0.267891	0.9996		-1.27258	0.000109969	0.0566177
Sacm1l	0.462087	0.00113807	0.0295737		0.424366	0.000977056	0.0716566		-0.0398507	0.625819	0.9996		-0.0377206	0.678967	0.871384
Hapln1	0.76272	0.00114933	0.0295737		0.153256	0.27434	0.587695		0.0731609	0.588984	0.9996		-0.609464	0.00394514	0.205502
Hecw2	-0.331234	0.00115028	0.0295737		-0.202229	0.00870632	0.143806		-0.0526247	0.379685	0.9996		0.129005	0.0788636	0.431983
Tln1	0.692949	0.00115552	0.0295737		0.579955	0.00168458	0.0835315		0.0469033	0.701702	0.9996		-0.112995	0.418265	0.724502
Gda	-0.723835	0.00116273	0.0295737		-0.411315	0.0123001	0.168051		-0.0331393	0.795191	0.9996		0.31252	0.0570863	0.390648
Aldh7a1	0.930047	0.00116844	0.0295737		0.449899	0.0247994	0.207094		-0.184835	0.280441	0.9996		-0.480148	0.0298725	0.350707
Anxa2	2.04858	0.00117532	0.0295737		1.26303	0.00845709	0.142439		-0.667357	0.0970092	0.9996		-0.785551	0.0835709	0.438024
Tgm1	3.21386	0.00118173	0.0295737		2.4605	0.00280927	0.0969198		-0.422557	0.465233	0.9996		-0.753359	0.257913	0.612632
Ppfia3	-0.648473	0.00119095	0.0295737		-0.183075	0.141701	0.429684		0.0657602	0.570684	0.9996		0.465398	0.0070267	0.240447
Fbxl16	-0.781065	0.00119122	0.0295737		-0.249897	0.102678	0.378019		0.107615	0.445605	0.9996		0.531168	0.00912526	0.260252
Sbds	0.807908	0.00119538	0.0295737		0.584662	0.00383065	0.109181		0.113251	0.438337	0.9996		-0.223246	0.190673	0.552043
Tmem237	0.833084	0.00119595	0.0295737		0.439106	0.0175815	0.182115		0.0410572	0.781051	0.9996		-0.393978	0.0422552	0.372789
Pkp2	-0.728283	0.00120637	0.0295753		-0.479511	0.00626535	0.138877		0.0402201	0.755979	0.9996		0.248772	0.116908	0.481634
Reps2	-0.450226	0.00120984	0.0295753		-0.119919	0.163185	0.461405		0.158939	0.0777893	0.9996		0.330307	0.0063876	0.235249
Plin4	1.84704	0.00123428	0.0300015		1.28681	0.00480299	0.121234		-0.107434	0.744513	0.9996		-0.560223	0.157807	0.521584
Ogt	-0.655736	0.00125627	0.0302179		-0.181073	0.152603	0.447192		0.136827	0.264628	0.9996		0.474664	0.0070529	0.240447
Cpne3	1.55153	0.00126151	0.0302179		0.99009	0.00759861	0.14208		0.106247	0.702735	0.9996		-0.561437	0.102249	0.461987
Flna	1.72453	0.00127544	0.0302179		1.10873	0.00739581	0.14185		-0.123021	0.691654	0.9996		-0.615804	0.106599	0.468213
Capn2	0.630968	0.00127744	0.0302179		0.722541	0.000294567	0.0466725		0.0402654	0.722498	0.9996		0.091573	0.476495	0.766961
Pcdh1	-0.457568	0.00128104	0.0302179		-0.252318	0.0152022	0.17647		-0.0947189	0.269599	0.9996		0.205249	0.0531179	0.390474
Impa1	-0.445488	0.00128984	0.0302179		-0.221857	0.0236291	0.202098		-0.128818	0.138322	0.9996		0.22363	0.0355732	0.361524
Pacsin3	0.85122	0.00129765	0.0302179		0.249495	0.134168	0.418989		-0.014216	0.925828	0.9996		-0.601725	0.00814129	0.256091
Trim25	1.10224	0.0012997	0.0302179		0.677395	0.00934255	0.148044		-0.269548	0.200642	0.9996		-0.424847	0.0867021	0.439528
Tnik	-0.709167	0.0013165	0.0302202		-0.330819	0.0311456	0.225365		0.103774	0.42688	0.9996		0.378348	0.0284907	0.347787
Amt	0.37133	0.00132425	0.0302202		-0.0571711	0.404788	0.69967		-0.0955487	0.182017	0.9996		-0.428501	0.000574248	0.116982
Acsl6	0.436997	0.0013263	0.0302202		0.240354	0.0157969	0.177559		-0.00826741	0.916339	0.9996		-0.196643	0.0536521	0.390474
Tst	1.30242	0.00132805	0.0302202		0.525908	0.0531004	0.283208		-0.287036	0.245247	0.9996		-0.776509	0.0180975	0.308451
Ftl1	1.20045	0.00135385	0.0306442		0.728362	0.0102679	0.153237		-0.286693	0.21309	0.9996		-0.472088	0.0834536	0.438024
Nwd2	-0.625184	0.00137011	0.0308491		-0.470317	0.00354227	0.106022		0.00358295	0.974749	0.9996		0.154868	0.245315	0.60072
Scn2a	-0.306156	0.00139952	0.0311605		-0.188023	0.0099687	0.151765		0.0554428	0.336148	0.9996		0.118133	0.089772	0.439528
Arfgap1	-1.02123	0.00140554	0.0311605		-0.36529	0.0809493	0.338742		-0.148997	0.433252	0.9996		0.655945	0.0136126	0.291652
Poglut1	0.451775	0.00140579	0.0311605		0.284671	0.00885622	0.145719		0.0372995	0.652377	0.9996		-0.167103	0.101431	0.460152
Arhgef12	0.568077	0.00141331	0.0311656		0.419282	0.00402959	0.11082		0.0597305	0.568361	0.9996		-0.148795	0.224116	0.580035
Gnb4	0.554691	0.00145545	0.0318421		0.335264	0.011096	0.161188		-0.205506	0.0740958	0.9996		-0.219427	0.0851694	0.439528
Kars1	0.291023	0.00145887	0.0318421		0.0202823	0.704965	0.886933		-0.0272335	0.612708	0.9996		-0.27074	0.00218311	0.176214
Eci1	0.959931	0.0014719	0.0319634		0.227571	0.222173	0.530093		-0.107111	0.548328	0.9996		-0.732359	0.00624011	0.235249
Golgb1	0.652767	0.00149856	0.0323779		0.2185	0.101313	0.375045		-0.0985901	0.422998	0.9996		-0.434267	0.0122149	0.284123
Ppp1r9a	-0.522666	0.00150756	0.0324088		-0.457052	0.00171154	0.0835315		-0.0106476	0.911947	0.9996		0.0656136	0.54754	0.804388
Acad11	0.96894	0.00151879	0.032487		0.471731	0.029078	0.219606		0.0544385	0.761391	0.9996		-0.497209	0.0364992	0.363124
Ndufab1	0.692251	0.00152793	0.0324889		-0.130827	0.323916	0.633034		0.150863	0.260724	0.9996		-0.823078	0.000558497	0.116982
Cct6a	0.295364	0.00153973	0.0324889		0.194856	0.00766817	0.14208		0.0120797	0.825196	0.9996		-0.100508	0.131696	0.49634
Glud1	0.68354	0.00154167	0.0324889		-0.00640615	0.959572	0.987799		0.0656988	0.606757	0.9996		-0.689946	0.00146255	0.15642
Sestd1	-0.599819	0.00162183	0.0338626		-0.338262	0.0165473	0.17831		-0.0443786	0.693366	0.9996		0.261557	0.066954	0.408264
Madd	-0.485458	0.00162268	0.0338626		-0.154463	0.120506	0.402342		-0.0195227	0.829623	0.9996		0.330995	0.0116415	0.284123
Ahcyl2	0.744584	0.00165239	0.0342046		0.411297	0.0183669	0.182898		-0.103789	0.465511	0.9996		-0.333287	0.0621871	0.398741
Cpt2	1.10518	0.00165506	0.0342046		0.509126	0.0381146	0.245675		0.197562	0.355414	0.9996		-0.596058	0.0319987	0.352811
Anxa5	1.53848	0.00167566	0.0344638		0.738807	0.0328393	0.230306		-0.542901	0.0923183	0.9996		-0.799672	0.0371389	0.364805
Git1	-0.462434	0.0017314	0.0353248		-0.206201	0.0442187	0.261167		0.0328185	0.70837	0.9996		0.256233	0.0297168	0.350707
Erlec1	-0.400035	0.00173404	0.0353248		0.0915779	0.24921	0.557691		-0.0307798	0.685442	0.9996		0.491613	0.000524459	0.116982
Isyna1	-0.41196	0.00175081	0.0353642		-0.176167	0.0515959	0.278889		-0.0800435	0.322356	0.9996		0.235794	0.0263241	0.345443
Qki	0.672734	0.00175987	0.0353642		0.45435	0.00768098	0.14208		0.000976641	0.99388	0.9996		-0.218384	0.15596	0.521584
C2cd4c	-0.87051	0.00176077	0.0353642		-0.595746	0.00720319	0.14185		-0.0754544	0.649598	0.9996		0.274764	0.166164	0.527593
Ahcyl1	0.825161	0.00176982	0.0353799		0.440176	0.0224216	0.198592		-0.165205	0.309772	0.9996		-0.384985	0.0564483	0.390648
Map2	-0.583056	0.00178746	0.0354061		-0.155853	0.187848	0.48775		0.183543	0.129384	0.9996		0.427203	0.00900304	0.259117
Prdx6	1.53986	0.00179162	0.0354061		0.990494	0.00985669	0.151765		-0.349402	0.25554	0.9996		-0.549367	0.125161	0.489255
Mctp2	-0.485365	0.00179661	0.0354061		0.0415925	0.654412	0.857976		0.152579	0.13013	0.9996		0.526957	0.00112752	0.145203
Brsk1	-0.589798	0.00180424	0.0354061		-0.238213	0.0636095	0.307135		0.126628	0.280234	0.9996		0.351584	0.022792	0.343499
Sqstm1	1.43587	0.00184455	0.0359489		1.20363	0.00263412	0.0946954		0.127071	0.645578	0.9996		-0.232238	0.458009	0.755058
Thop1	-0.342539	0.0018487	0.0359489		-0.23	0.00824715	0.14208		-0.0720528	0.29122	0.9996		0.112539	0.154829	0.520041
Endod1	0.631605	0.0018747	0.0362895		0.35369	0.019084	0.186749		-0.0962695	0.436563	0.9996		-0.277915	0.0706402	0.416252
Slc1a2	0.768985	0.00189265	0.0364719		0.330447	0.0532351	0.283208		-0.31005	0.0657669	0.9996		-0.438537	0.0282487	0.347787
Tom1l2	0.348653	0.00190789	0.0366007		0.355862	0.000899494	0.0716566		0.140334	0.0664372	0.9996		0.00720865	0.923313	0.96909
Dst	0.501659	0.00193267	0.0369105		0.326998	0.00987264	0.151765		0.089957	0.366539	0.9996		-0.174661	0.137563	0.499333
Usp11	-0.557933	0.00194783	0.0370346		-0.197405	0.0989138	0.368234		-0.0456888	0.673055	0.9996		0.360528	0.0171539	0.30273
Tanc2	-0.583385	0.00200012	0.0378607		-0.406647	0.00736609	0.14185		0.00714573	0.949583	0.9996		0.176739	0.19042	0.552043
Map2	-0.565607	0.00202442	0.0381518		-0.358314	0.0117284	0.16564		0.0851932	0.447791	0.9996		0.207293	0.123602	0.488244
Epb41l2	1.06221	0.0020501	0.0383741		0.816065	0.00461942	0.120807		0.0573125	0.782142	0.9996		-0.246148	0.306112	0.654014
Dclk1	-0.501108	0.00207511	0.0383741		-0.214957	0.0566577	0.292622		0.0244376	0.802957	0.9996		0.286152	0.0300069	0.350736
Hsd17b11	0.624242	0.00207612	0.0383741		0.497312	0.00387106	0.109181		0.0048553	0.968185	0.9996		-0.126929	0.366011	0.699625
Rab11fip2	-0.752538	0.0020858	0.0383741		-0.307878	0.0663944	0.312948		0.104569	0.484629	0.9996		0.44466	0.026292	0.345443
Cplx2	-0.499517	0.00211845	0.0383741		-0.319481	0.011657	0.16564		-0.25046	0.0327143	0.9996		0.180036	0.131613	0.49634
Dock4	-0.36034	0.00212428	0.0383741		-0.231845	0.011366	0.163717		0.0396799	0.578344	0.9996		0.128495	0.135291	0.499333
Shmt2	0.374025	0.00213215	0.0383741		-0.0502762	0.500155	0.769665		0.0478007	0.520818	0.9996		-0.424301	0.00104602	0.145203
Eif2ak2	1.23558	0.00213846	0.0383741		1.10173	0.00217516	0.0908552		0.474276	0.0820478	0.9996		-0.133855	0.624297	0.84678
Acot11	0.55578	0.00214309	0.0383741		0.537623	0.00138255	0.0799264		-0.0504201	0.646321	0.9996		-0.0181566	0.881664	0.952331
Anp32b	1.1266	0.00214331	0.0383741		0.561153	0.0338305	0.231928		-0.218113	0.340401	0.9996		-0.565446	0.0494719	0.382104
Anxa3	1.36171	0.00215384	0.0383741		0.841401	0.013831	0.173963		-0.274612	0.322416	0.9996		-0.520312	0.1142	0.476395
Neto1	-1.03145	0.00216982	0.0383741		-0.686359	0.00988659	0.151765		-0.118935	0.562467	0.9996		0.345089	0.15868	0.521584
Xxylt1	0.731595	0.00217474	0.0383741		0.393452	0.0252627	0.208837		0.00562285	0.968825	0.9996		-0.338142	0.0657924	0.407323
Noct	-0.819013	0.00217675	0.0383741		0.12717	0.440273	0.730747		0.0321176	0.842196	0.9996		0.946183	0.000962023	0.145203
Myo6	0.761432	0.00218307	0.0383741		0.484596	0.0122284	0.168051		-0.0631703	0.675366	0.9996		-0.276836	0.130554	0.495571
Ephx1	1.32029	0.00218871	0.0383741		1.18015	0.00219637	0.0908552		0.0539598	0.835813	0.9996		-0.140138	0.632618	0.850837
Cacna1e	-0.648334	0.00220493	0.0385007		-0.372376	0.0194134	0.186749		0.0258565	0.839928	0.9996		0.275958	0.0854796	0.439528
Ctnna3	1.44743	0.00222093	0.0385036		0.764383	0.0276067	0.21666		-0.02335	0.934884	0.9996		-0.683045	0.0622728	0.398741
Sars1	0.756263	0.0022277	0.0385036		0.312394	0.0668933	0.312948		-0.125665	0.412223	0.9996		-0.443869	0.0283316	0.347787
Camsap2	-0.56889	0.00223737	0.0385036		-0.0720665	0.527889	0.786867		0.0531815	0.63907	0.9996		0.496824	0.00460238	0.213574
Ksr2	-0.645148	0.00224109	0.0385036		-0.228975	0.105204	0.381086		0.168463	0.21346	0.9996		0.416172	0.0192824	0.315933
Cttnbp2	-0.523515	0.00226031	0.0386502		-0.221593	0.0623488	0.304029		0.180095	0.114871	0.9996		0.301922	0.0306759	0.352126
Aldh3a1	0.348429	0.00226769	0.0386502		0.327106	0.00173431	0.0835315		0.0377666	0.588534	0.9996		-0.0213236	0.78297	0.918136
Flnb	1.64182	0.0022826	0.0387498		1.16063	0.00773196	0.14208		-0.0339397	0.917045	0.9996		-0.481189	0.213238	0.568572
Arhgap5	0.394756	0.00230642	0.0389158		0.442176	0.000637279	0.0698926		0.130913	0.127451	0.9996		0.0474202	0.592848	0.831499
Fth1	0.791543	0.00231057	0.0389158		0.485264	0.0151695	0.17647		-0.200822	0.227652	0.9996		-0.306279	0.114264	0.476395
Kiaa1107	-0.50176	0.00233204	0.0391234		-0.294594	0.0184604	0.182898		0.0836548	0.414448	0.9996		0.207166	0.0961367	0.450463
Stmn3	0.49494	0.00236036	0.0394438		0.16184	0.133407	0.418107		-0.0876722	0.388378	0.9996		-0.3331	0.0167262	0.302192
Mtmr10	0.771265	0.00241182	0.0397227		0.401567	0.0309825	0.225186		-0.0563037	0.716997	0.9996		-0.369698	0.0621562	0.398741
Capzb	-0.388006	0.00241283	0.0397227		-0.295258	0.00564247	0.131187		-0.0392675	0.616934	0.9996		0.0927484	0.305497	0.653722
Anxa7	0.776642	0.00242142	0.0397227		0.363413	0.0462368	0.266938		-0.357652	0.0489158	0.9996		-0.413228	0.0435262	0.374467
Myo1e	1.27762	0.00243759	0.0397227		0.927259	0.00720972	0.14185		-0.264365	0.321011	0.9996		-0.350365	0.246064	0.60133
Cdc42	0.54066	0.00244896	0.0397227		0.22934	0.0649383	0.308689		-0.120168	0.289426	0.9996		-0.311321	0.03267	0.355629
Mtarc2	0.641768	0.00245094	0.0397227		0.269726	0.0669262	0.312948		0.125651	0.34638	0.9996		-0.372042	0.0318475	0.352622
Sdc4	1.47101	0.00245463	0.0397227		1.04553	0.00803385	0.14208		-0.194548	0.517354	0.9996		-0.425482	0.224138	0.580035
Metap2	0.798329	0.0024576	0.0397227		0.585765	0.00688286	0.14185		0.136419	0.407766	0.9996		-0.212564	0.259406	0.613865
Ppp2r5d	-0.525186	0.00246062	0.0397227		-0.153866	0.174942	0.477176		0.0578981	0.587803	0.9996		0.371321	0.0139024	0.291652
Map1a	-0.387933	0.00248094	0.0397829		-0.396244	0.00118053	0.0765198		0.0927156	0.258618	0.9996		-0.00831137	0.924237	0.96909
Cacnb1	-0.550483	0.00248294	0.0397829		-0.323756	0.0192498	0.186749		-0.0552835	0.621391	0.9996		0.226727	0.0999713	0.457019
Cpne7	-0.715383	0.00251015	0.0400687		-0.404597	0.0228835	0.200786		0.0804505	0.581845	0.9996		0.310787	0.0863065	0.439528
Ostc	0.558606	0.00252961	0.0401126		0.416642	0.00651536	0.140771		0.224578	0.0782777	0.9996		-0.141964	0.28212	0.632222
Ezr	1.57855	0.00253165	0.0401126		0.900209	0.0222538	0.197924		-0.0967457	0.762595	0.9996		-0.67834	0.0895092	0.439528
Arhgap12	-0.4975	0.00254617	0.0401937		-0.160455	0.142676	0.430892		0.100831	0.333949	0.9996		0.337044	0.0172665	0.30273
Arpc1b	1.27842	0.00257425	0.0404876		0.83607	0.0123947	0.168051		-0.109261	0.675498	0.9996		-0.442348	0.157832	0.521584
Des	1.03652	0.00260617	0.0405347		0.411519	0.0826501	0.340527		0.157187	0.464779	0.9996		-0.624999	0.0285311	0.347787
Wdtc1	-0.348005	0.00261297	0.0405347		0.113438	0.140688	0.428372		0.0433412	0.545874	0.9996		0.461443	0.00051957	0.116982
Slc4a4	1.39915	0.00261418	0.0405347		0.633243	0.0545151	0.287921		-0.42383	0.166657	0.9996		-0.76591	0.0413202	0.372789
Fxyd1	1.75709	0.00263348	0.0405347		1.08374	0.0164207	0.17831		-0.246701	0.498123	0.9996		-0.673344	0.124688	0.489255
Sfxn5	1.82006	0.00265761	0.0405347		0.999875	0.026891	0.213828		0.0827219	0.824026	0.9996		-0.820188	0.079845	0.432376
Kcnq3	-0.429795	0.00265856	0.0405347		-0.188339	0.0613592	0.302724		0.0597472	0.502965	0.9996		0.241455	0.037984	0.365981
Dgkq	-0.614842	0.00267829	0.0405347		0.0117612	0.925427	0.977057		-0.0195054	0.876709	0.9996		0.626603	0.00241626	0.184585
Tamalin	-0.89586	0.00268166	0.0405347		-0.525057	0.020747	0.191105		0.0861155	0.640832	0.9996		0.370804	0.102567	0.462852
F3	0.779661	0.0027001	0.0405347		0.439946	0.0244136	0.206059		0.0642162	0.689073	0.9996		-0.339715	0.0889959	0.439528
Ppp1r9b	-0.435618	0.00270068	0.0405347		-0.383966	0.00292244	0.0981689		-0.0316385	0.723879	0.9996		0.0516527	0.607839	0.836712
Arhgef6	-0.545644	0.00270233	0.0405347		-0.126397	0.279158	0.592968		0.116572	0.315182	0.9996		0.419248	0.010266	0.276214
Srprb	0.395296	0.00270947	0.0405347		0.209918	0.0311865	0.225365		0.0469397	0.566778	0.9996		-0.185378	0.071408	0.417898
Utrn	1.19565	0.00272343	0.0405347		0.840325	0.00929629	0.148044		-0.0552449	0.821954	0.9996		-0.355326	0.220857	0.57717
Plppr4	-0.682023	0.00273118	0.0405347		-0.444584	0.0132221	0.170889		-0.0557215	0.692033	0.9996		0.237439	0.159557	0.521584
Sgpl1	0.864083	0.00273306	0.0405347		0.738319	0.0034899	0.105885		0.0911597	0.610459	0.9996		-0.125765	0.531676	0.796534
Twf1	-0.484686	0.00273313	0.0405347		-0.405398	0.00390478	0.109181		-0.113166	0.276604	0.9996		0.0792878	0.483739	0.771882
Cct4	0.226875	0.00273832	0.0405347		0.194356	0.00344893	0.105885		-0.0101143	0.828259	0.9996		-0.0325187	0.537897	0.80067
Tenm2	-0.433451	0.00278416	0.0409317		-0.171097	0.0871705	0.347556		-0.0542662	0.548407	0.9996		0.262354	0.029497	0.350113
Dbn1	-0.928838	0.00278427	0.0409317		-0.620591	0.0120079	0.167018		0.0650882	0.734561	0.9996		0.308247	0.178621	0.54465
Mpdu1	0.527591	0.00284938	0.0417453		0.421136	0.00517319	0.124331		-0.134268	0.242627	0.9996		-0.106455	0.39557	0.71584
Gnas	0.773037	0.00287844	0.0420272		0.248502	0.15168	0.446891		-0.0691539	0.667882	0.9996		-0.524534	0.0189146	0.315654
Atp5f1c	0.660223	0.00291867	0.0424697		-0.0782671	0.572608	0.816266		0.0527351	0.701975	0.9996		-0.73849	0.00157548	0.156774
Sft2d2	0.999936	0.00294842	0.0427571		0.606415	0.0193406	0.186749		-0.037481	0.857145	0.9996		-0.393521	0.122902	0.48725
Osbpl6	-0.497111	0.00297471	0.0427975		0.0200984	0.84633	0.940109		0.0177561	0.864011	0.9996		0.51721	0.00240045	0.184585
Add3	0.486751	0.00298364	0.0427975		0.232941	0.0489409	0.273224		0.0445358	0.662971	0.9996		-0.25381	0.0535005	0.390474
Ddn	-0.742215	0.00300024	0.0427975		-0.36858	0.0430675	0.26023		0.207698	0.207195	0.9996		0.373635	0.0604196	0.394618
Nfasc	0.335231	0.00300123	0.0427975		0.0363494	0.606939	0.831607		0.0113677	0.871031	0.9996		-0.298881	0.00546056	0.233603
Nos1	-0.762824	0.00301366	0.0428321		-0.32328	0.0735484	0.323371		0.0316004	0.842982	0.9996		0.439544	0.0376938	0.365981
Aifm2	0.618275	0.00302725	0.0428827		0.29064	0.0525595	0.281062		-0.135907	0.311862	0.9996		-0.327635	0.0510881	0.386697
Hapln2	1.20265	0.00305401	0.043119		0.3183	0.231519	0.541224		-0.107672	0.671021	0.9996		-0.884345	0.0139493	0.291652
Pcdh19	-0.692726	0.00307958	0.0433369		-0.19274	0.211497	0.518667		0.0330766	0.820201	0.9996		0.499986	0.0152652	0.295676
Tanc1	-0.421337	0.00313055	0.0437935		-0.290007	0.0115788	0.16564		0.0843694	0.356703	0.9996		0.13133	0.211932	0.567109
Pex14	0.703664	0.00314351	0.0437935		0.500954	0.00992637	0.151765		-0.104038	0.490294	0.9996		-0.202711	0.245156	0.60072
Dact3	-0.690136	0.0031482	0.0437935		-0.521101	0.00749185	0.14208		-0.056558	0.698722	0.9996		0.169036	0.31667	0.663869
Ppfia2	-0.641608	0.00315439	0.0437935		-0.472276	0.0084924	0.142473		0.00559807	0.966958	0.9996		0.169332	0.283543	0.63375
Dock1	0.834748	0.00316321	0.0437935		0.435312	0.0373102	0.243373		0.0362766	0.836868	0.9996		-0.399436	0.0733652	0.42133
Serpine2	0.409451	0.00317826	0.0438599		0.22984	0.0281803	0.216981		-0.0999788	0.26929	0.9996		-0.179611	0.0952481	0.448264
Abcd3	0.801377	0.00319627	0.0439094		0.432331	0.0330494	0.230411		-0.0825361	0.628746	0.9996		-0.369046	0.0829398	0.438024
Cct2	0.301857	0.00320237	0.0439094		0.324714	0.00115097	0.0757518		0.0459911	0.47911	0.9996		0.022857	0.749406	0.905328
Dock2	1.42472	0.00325103	0.0443447		1.15954	0.00531243	0.126964		0.0189394	0.949964	0.9996		-0.265183	0.4422	0.743605
Lap3	0.949446	0.00325485	0.0443447		0.581105	0.0201221	0.188777		-0.29696	0.169909	0.9996		-0.368341	0.133465	0.498923
Slc7a11	0.837971	0.00329137	0.044581		0.300421	0.123616	0.405855		-0.00580945	0.973951	0.9996		-0.537551	0.0265039	0.346491
Asap2	-0.799369	0.00329303	0.044581		-0.387156	0.0500638	0.275943		0.207086	0.246573	0.9996		0.412213	0.0591069	0.392897
Crat	0.54258	0.00331202	0.0446966		0.160434	0.192631	0.494051		0.16246	0.187732	0.9996		-0.382147	0.0180375	0.308451
Pdlim5	0.517473	0.00335209	0.0450952		0.44982	0.00389648	0.109181		0.111528	0.329317	0.9996		-0.0676532	0.587271	0.82943
Syngap1	-0.790081	0.0033879	0.0453801		-0.644673	0.00545438	0.127796		-0.0763034	0.653442	0.9996		0.145408	0.450488	0.75134
Glod4	1.07174	0.00340341	0.0453801		0.802763	0.00836447	0.14208		-0.381335	0.128036	0.9996		-0.268978	0.312309	0.658807
Vcan	1.19607	0.0034051	0.0453801		0.337789	0.213106	0.520657		0.0300127	0.90656	0.9996		-0.858279	0.0170154	0.30273
Agap3	-0.491767	0.0034298	0.0455673		-0.301074	0.020951	0.191105		-0.00455808	0.965448	0.9996		0.190693	0.136888	0.499333
Dst	0.825721	0.00347573	0.0460346		0.81408	0.00205239	0.0904684		0.0621198	0.727	0.9996		-0.0116413	0.953126	0.984184
Baalc	0.43964	0.00349375	0.0461304		0.187766	0.0782159	0.333607		-0.178132	0.0914196	0.9996		-0.251874	0.0426357	0.373948
Pnpla8	0.31221	0.00350683	0.0461339		0.0222253	0.74143	0.905204		0.073096	0.296031	0.9996		-0.289985	0.00514591	0.224635
Fdxr	0.647466	0.00351584	0.0461339		0.290305	0.0674664	0.312986		0.0787837	0.575911	0.9996		-0.357161	0.0489935	0.382104
Ppp2r2a	-0.276675	0.00352636	0.0461339		-0.0681918	0.273774	0.586785		-0.0517568	0.397394	0.9996		0.208483	0.0141128	0.291652
Fryl	0.530002	0.00356834	0.0464668		0.524212	0.00207244	0.0904684		0.293968	0.0321726	0.9996		-0.00579009	0.963848	0.989285
Camsap3	-0.456718	0.00357492	0.0464668		-0.0732509	0.466085	0.74628		0.175192	0.107821	0.9996		0.383467	0.00863853	0.259117
Ptbp1	1.11092	0.0035844	0.0464668		0.493422	0.0703275	0.318812		-0.149803	0.537854	0.9996		-0.617496	0.0483196	0.382104
Gprin3	-0.502535	0.00360311	0.0465682		-0.268704	0.0372448	0.243373		0.059433	0.588121	0.9996		0.233831	0.0860057	0.439528
Shisa7	-0.720079	0.00362187	0.0465989		-0.481801	0.0149129	0.17647		-0.0462332	0.76721	0.9996		0.238277	0.198926	0.55694
Mtmr1	-0.453225	0.00362727	0.0465989		-0.214339	0.0577902	0.294774		-0.00814224	0.933804	0.9996		0.238887	0.0583988	0.392897
Sh3bp4	-0.606846	0.00365405	0.0468025		-0.018889	0.885789	0.957404		-0.0367127	0.780577	0.9996		0.587957	0.00431089	0.207213
G6pdx	0.740208	0.00367376	0.0469144		0.650511	0.00402894	0.11082		-0.0294735	0.854434	0.9996		-0.0896973	0.620323	0.844334
Gnai2	0.903835	0.00372171	0.0472448		0.469385	0.0424212	0.257416		-0.103566	0.601737	0.9996		-0.43445	0.0794988	0.432225
Myo1f	1.42257	0.0037593	0.0475807		0.786492	0.0338385	0.231928		-0.193064	0.538892	0.9996		-0.636081	0.0986873	0.455026
Thbs4	1.40226	0.00378787	0.0478009		0.997705	0.0117319	0.16564		-0.17604	0.569509	0.9996		-0.404557	0.259675	0.613865
Gldc	0.858809	0.00383299	0.048228		0.00298444	0.987312	0.996953		-0.204967	0.295	0.9996		-0.855824	0.00390356	0.205502
Slitrk5	-0.668176	0.00385889	0.0483491		-0.301762	0.0697453	0.317415		0.0111798	0.939056	0.9996		0.366414	0.0531599	0.390474
Pde2a	-0.205868	0.0038731	0.0483491		-0.0797411	0.10943	0.388823		0.0480386	0.305938	0.9996		0.126127	0.035764	0.361524
Dnm2	0.357264	0.00387652	0.0483491		0.326292	0.00347266	0.105885		0.261274	0.0105391	0.9996		-0.0309712	0.724527	0.891437
Fam81a	-0.916759	0.00390365	0.0485459		-0.722346	0.00742153	0.14185		0.00762089	0.969761	0.9996		0.194413	0.399837	0.716892
Mink1	-0.784545	0.0039447	0.0487967		-0.33781	0.0818251	0.339696		0.0432702	0.802259	0.9996		0.446736	0.0473264	0.382104
Rims1	-0.775775	0.00394662	0.0487967		-0.517898	0.0161922	0.17831		-0.0117643	0.94499	0.9996		0.257877	0.203641	0.560962
Grin2a	-0.535156	0.00399447	0.0492459		-0.481306	0.00388084	0.109181		-0.081288	0.497952	0.9996		0.0538505	0.684669	0.874218
Mrpl22	0.382125	0.0040546	0.0498436		0.120903	0.181283	0.481695		0.0303625	0.720348	0.9996		-0.261222	0.024042	0.343499
Kdelr1	0.86661	0.00406656	0.0498475		-0.00376769	0.984305	0.996		-0.226982	0.259096	0.9996		-0.870378	0.00397548	0.205502
Nt5e	0.374886	0.00410892	0.0501483		-0.0300471	0.718717	0.890435		-0.154389	0.0953175	0.9996		-0.404933	0.00272893	0.185307
Akt1s1	-0.434954	0.00411455	0.0501483		0.0642654	0.511684	0.776081		0.0966142	0.333281	0.9996		0.499219	0.00196022	0.168266
Cbln4	-0.980242	0.0041779	0.0506345		-0.388385	0.107052	0.385173		0.00457269	0.983247	0.9996		0.591857	0.0398634	0.367533
Ap3b1	0.450302	0.00417811	0.0506345		0.321731	0.0125441	0.168051		0.0772698	0.449776	0.9996		-0.128571	0.272382	0.623463
Arl8b	0.565428	0.00419756	0.0507264		0.54734	0.00276066	0.0968043		-0.0943924	0.462047	0.9996		-0.0180879	0.897672	0.96137
Mpp6	0.512825	0.00421767	0.0508259		0.36802	0.0123961	0.168051		-0.0294472	0.796897	0.9996		-0.144805	0.278061	0.627727
Fbxo41	-0.548922	0.00427186	0.0512956		-0.397521	0.0120247	0.167018		0.0559005	0.650606	0.9996		0.1514	0.289524	0.638161
Eif1b	0.409937	0.00430963	0.0512956		0.238078	0.0309546	0.225186		0.0300994	0.743502	0.9996		-0.171858	0.125651	0.489255
Smg1	0.670185	0.00431634	0.0512956		0.31649	0.0647699	0.308559		0.137028	0.374808	0.9996		-0.353695	0.0648593	0.404806
Kcnma1	-0.51066	0.00432825	0.0512956		-0.246446	0.060444	0.299976		0.0343283	0.764534	0.9996		0.264214	0.0692224	0.413594
Fabp5	0.77565	0.00433791	0.0512956		0.376666	0.0592974	0.298161		-0.116102	0.510535	0.9996		-0.398984	0.070605	0.416252
Jagn1	0.277802	0.00435638	0.0513404		0.209523	0.01013	0.152592		-0.109567	0.110756	0.9996		-0.0682788	0.342913	0.683271
Mapk1	-0.543794	0.00440996	0.0518292		-0.428264	0.00833637	0.14208		0.0409664	0.73824	0.9996		0.11553	0.409473	0.719812
Map9	-0.6359	0.00447072	0.0523993		-0.324488	0.0511344	0.278889		0.140231	0.34376	0.9996		0.311412	0.0835405	0.438024
Smcr8	-0.398594	0.00448315	0.0524015		-0.12953	0.17847	0.480791		-0.00673765	0.940177	0.9996		0.269064	0.0273654	0.347787
Plcb3	0.681318	0.00451611	0.0526429		0.410861	0.0276538	0.21666		-0.260779	0.122016	0.9996		-0.270457	0.146806	0.515044
Bsg	0.58499	0.00455492	0.0529509		0.233821	0.109364	0.388823		-0.282589	0.0622388	0.9996		-0.351169	0.043267	0.374467
Rapgef3	0.578545	0.00462446	0.0533158		0.314264	0.0419275	0.256237		-0.0709509	0.592332	0.9996		-0.264281	0.103856	0.464869
Hsd17b4	0.824829	0.00463712	0.0533158		0.356122	0.0889928	0.351859		-0.0959086	0.611469	0.9996		-0.468707	0.0531172	0.390474
C1qc	2.67888	0.00465113	0.0533158		-4.05163	0.000229226	0.0430806		-3.67169	0.000419187	0.59776		-6.73051	1.8e-05	0.0379929
Pip5k1c	-0.362684	0.00465185	0.0533158		-0.170261	0.0691438	0.316023		0.0177041	0.829888	0.9996		0.192424	0.0668071	0.408264
Kndc1	-0.399026	0.00467439	0.0533158		-0.0469762	0.607668	0.831607		0.194392	0.0615438	0.9996		0.35205	0.00871703	0.259117
Ppfia4	-0.677226	0.004682	0.0533158		-0.389971	0.034033	0.232577		0.0453389	0.76888	0.9996		0.287255	0.127039	0.489255
Brsk2	-0.353106	0.00469792	0.0533158		-0.0941178	0.263595	0.576242		0.0189819	0.813385	0.9996		0.258988	0.0201839	0.320825
Rdx	1.2042	0.00471052	0.0533158		0.766506	0.022951	0.200786		0.017509	0.949017	0.9996		-0.437694	0.181977	0.54467
Ppp3ca	-0.575655	0.00471093	0.0533158		-0.378633	0.0200068	0.188777		-0.0905017	0.496874	0.9996		0.197022	0.205627	0.56243
Bag4	-0.347067	0.00475179	0.0536363		-0.0762384	0.350861	0.654317		0.125965	0.142648	0.9996		0.270828	0.0155852	0.295676
Atic	0.704853	0.00479634	0.0539374		0.46151	0.0206989	0.191105		-0.069778	0.666584	0.9996		-0.243343	0.203546	0.560962
Sash1	-0.651386	0.00480368	0.0539374		-0.417861	0.0225773	0.199557		-0.0266746	0.857775	0.9996		0.233525	0.188763	0.550879
Acsl3	0.342376	0.00482296	0.0539488		0.285606	0.00685184	0.14185		0.150771	0.085892	0.9996		-0.0567706	0.522634	0.791443
Cbr2	1.17489	0.00484398	0.0539488		0.417859	0.15096	0.445998		-0.0797037	0.767402	0.9996		-0.757029	0.0347919	0.361431
Pigt	-0.558437	0.0048501	0.0539488		-0.475028	0.00625243	0.138877		0.0601754	0.640239	0.9996		0.0834089	0.564007	0.816342
Plpp3	0.999717	0.00485514	0.0539488		0.105891	0.645919	0.853116		-0.335004	0.172734	0.9996		-0.893825	0.008473	0.259117
Lamp1	0.76508	0.00488302	0.0539964		0.454728	0.0310884	0.225365		-0.252628	0.178712	0.9996		-0.310352	0.14458	0.511517
Cacna2d3	-0.714158	0.00488692	0.0539964		-0.578377	0.00801952	0.14208		-0.13578	0.41809	0.9996		0.135781	0.466753	0.759388
Sik3	-0.303512	0.00489729	0.0539964		-0.113155	0.135591	0.421555		0.00624181	0.928492	0.9996		0.190357	0.0388112	0.367533
Cdkl5	-0.6856	0.0049401	0.0543284		-0.437095	0.0236908	0.202098		0.0847417	0.594146	0.9996		0.248505	0.186622	0.549439
Actn2	-0.644798	0.00497661	0.0544373		-0.50022	0.0100195	0.151998		-0.09812	0.514694	0.9996		0.144578	0.395894	0.71584
Erbin	1.28909	0.00498533	0.0544373		0.785956	0.0285765	0.217527		0.0425671	0.885874	0.9996		-0.503131	0.159589	0.521584
Slc44a1	1.16334	0.00498818	0.0544373		0.851197	0.0131622	0.17063		-0.0881299	0.742798	0.9996		-0.312147	0.315258	0.662301
Exoc6	-0.506149	0.00501725	0.0545483		0.0582766	0.6202	0.838002		0.0814957	0.492052	0.9996		0.564425	0.00283128	0.188243
Txnrd2	0.668779	0.00502385	0.0545483		0.0354185	0.81843	0.930114		0.0267148	0.862415	0.9996		-0.633361	0.00660731	0.235249
Shisa6	-0.528106	0.00503794	0.0545628		-0.393608	0.0122063	0.168051		-0.108159	0.387557	0.9996		0.134498	0.339618	0.681841
Arhgap39	-0.688204	0.00508978	0.054985		-0.270629	0.120853	0.402342		0.0622078	0.697014	0.9996		0.417575	0.0450002	0.377354
Begain	-0.885661	0.00510496	0.0550101		-0.569011	0.0235661	0.202036		0.0156376	0.939076	0.9996		0.31665	0.194486	0.553639
Prph	1.39063	0.00511789	0.0550109		0.919719	0.0209306	0.191105		0.460453	0.181164	0.9996		-0.470912	0.216533	0.572161
Kcna4	-0.463366	0.00515539	0.0552634		-0.106608	0.337162	0.643114		-0.0681434	0.531245	0.9996		0.356758	0.0177219	0.306918
Dars1	0.353542	0.00516755	0.0552634		0.222113	0.0260706	0.211371		0.0165784	0.839734	0.9996		-0.131429	0.180287	0.54465
Entpd2	0.77521	0.00518014	0.0552634		0.28684	0.141822	0.429684		0.0146802	0.934856	0.9996		-0.488371	0.0397598	0.367533
Ipo11	-0.545746	0.00521178	0.0554627		0.0733189	0.567213	0.811551		0.171203	0.203735	0.9996		0.619065	0.00268801	0.185307
Dbt	0.843972	0.0052828	0.0557008		0.340214	0.115476	0.396473		0.238281	0.248648	0.9996		-0.503757	0.0489365	0.382104
C1qa	2.73157	0.00528308	0.0557008		-3.5642	0.000653508	0.0698926		-4.60504	0.000135806	0.58098		-6.29577	3.73e-05	0.0379929
Syngap1	-0.982922	0.0052841	0.0557008		-0.973471	0.00310561	0.0992667		0.241019	0.310687	0.9996		0.00945069	0.9705	0.992422
Prkcd	0.579332	0.00528623	0.0557008		0.509334	0.00576679	0.133353		0.262245	0.0834885	0.9996		-0.0699979	0.644811	0.856536
Mast1	-0.553232	0.00531739	0.0558006		-0.185537	0.179156	0.481426		0.168794	0.216615	0.9996		0.367695	0.03314	0.356415
Arl8a	0.776487	0.00532179	0.0558006		0.745274	0.00369505	0.10827		-0.203904	0.280821	0.9996		-0.0312133	0.8774	0.951893
Hsd17b12	0.411086	0.00534484	0.0559053		0.231481	0.0407704	0.253598		0.00545858	0.95457	0.9996		-0.179606	0.12586	0.489255
Elfn2	-0.829173	0.00541699	0.0565217		-0.523473	0.0265377	0.211993		0.0828396	0.671102	0.9996		0.3057	0.187042	0.549485
Psd3	-0.480823	0.00544547	0.0565818		-0.292975	0.0306702	0.225055		0.0746922	0.513498	0.9996		0.187848	0.165549	0.527593
Ntng1	-0.541357	0.00546402	0.0565818		-0.247336	0.0828084	0.340527		-0.0700276	0.584789	0.9996		0.294021	0.0685561	0.411337
Rapgef4	-0.465773	0.00547417	0.0565818		-0.403102	0.00645814	0.140771		0.0216436	0.842924	0.9996		0.0626716	0.610797	0.838194
Itsn1	-0.54249	0.00548753	0.0565818		-0.151641	0.256171	0.56753		-0.0117878	0.926124	0.9996		0.390849	0.024674	0.343499
Hectd4	-0.269155	0.00549295	0.0565818		-0.0678152	0.30196	0.613383		0.00154434	0.980464	0.9996		0.20134	0.0211376	0.329588
Slc44a2	1.16216	0.00550756	0.0565818		0.693214	0.0335917	0.231528		-0.3973	0.174522	0.9996		-0.468943	0.154683	0.520041
Echdc2	1.03232	0.00551534	0.0565818		0.565766	0.0459715	0.265765		0.200008	0.420257	0.9996		-0.46655	0.11722	0.481715
Adam11	-0.577364	0.00555025	0.0568037		-0.472475	0.00860598	0.142699		-0.078781	0.566028	0.9996		0.10489	0.496521	0.780085
Uhrf1bp1l	-0.349657	0.00558297	0.0570023		0.00943064	0.908699	0.96943		0.0261358	0.751417	0.9996		0.359088	0.00487584	0.219567
Tjp1	0.668172	0.0055965	0.0570044		0.430022	0.0251998	0.208837		0.0340009	0.828996	0.9996		-0.23815	0.202915	0.560408
Trio	-0.518599	0.00562867	0.0571959		-0.41128	0.0101239	0.152592		0.0289086	0.813234	0.9996		0.107319	0.442119	0.743605
C1qb	2.67636	0.00565239	0.0573007		-3.35726	0.00105528	0.0740079		-4.74364	0.000300639	0.59776		-6.03362	7.84e-05	0.0559336
Ctsd	1.02351	0.00566842	0.0573275		0.61651	0.0330697	0.230411		-0.426224	0.109908	0.9996		-0.406995	0.16199	0.52341
Eef1a1	0.428335	0.00572455	0.0577586		-0.040765	0.688849	0.878622		-0.151532	0.164655	0.9996		-0.4691	0.00358105	0.204263
Por	0.672876	0.00579338	0.0582231		0.583169	0.00677982	0.14185		-0.256402	0.139353	0.9996		-0.0897071	0.6179	0.842293
Dip2b	0.45737	0.005812	0.0582231		0.286091	0.0291062	0.219606		0.0590601	0.589898	0.9996		-0.171279	0.186389	0.549439
Dmxl1	-0.362025	0.00584946	0.0582231		-0.0620672	0.478374	0.754882		-0.0194034	0.821613	0.9996		0.299958	0.0143167	0.291652
Crad	-0.564308	0.00585775	0.0582231		-0.247353	0.0971945	0.363854		0.0889132	0.513612	0.9996		0.316955	0.0643391	0.404806
Mtnd4	0.48984	0.0058593	0.0582231		-0.123017	0.30914	0.619149		0.148812	0.226333	0.9996		-0.612857	0.00178142	0.165672
Rars1	0.424921	0.00586754	0.0582231		0.269386	0.0278042	0.21666		0.0905471	0.383256	0.9996		-0.155534	0.196062	0.555065
Cacnb3	-0.481379	0.00587343	0.0582231		-0.292801	0.0327284	0.229905		0.041216	0.71972	0.9996		0.188578	0.170082	0.532124
Hcls1	0.661022	0.00589409	0.0582231		0.0133582	0.932242	0.979199		-0.314186	0.076896	0.9996		-0.647663	0.00652692	0.235249
Igfbp5	0.756142	0.00589763	0.0582231		-0.039113	0.82799	0.933371		-0.476819	0.0285158	0.9996		-0.795255	0.00456208	0.213574
Pla2g6	-0.45031	0.00590669	0.0582231		0.0486143	0.652234	0.857221		0.0950432	0.38815	0.9996		0.498925	0.00348063	0.203975
Aldh1l1	0.721374	0.00593233	0.0583414		0.515101	0.0170808	0.17971		-0.320295	0.0943873	0.9996		-0.206272	0.302092	0.650022
Ppp4r4	-0.424775	0.00600896	0.0589595		-0.109427	0.300009	0.612194		0.0119704	0.906003	0.9996		0.315348	0.0234944	0.343499
Mapk8ip1	0.361375	0.00609047	0.0594864		0.382355	0.00253125	0.0939849		0.0325213	0.708198	0.9996		0.0209796	0.828425	0.932205
Ildr2	-0.650932	0.00613585	0.059712		-0.499248	0.0127985	0.168051		-0.11305	0.476938	0.9996		0.151683	0.397188	0.716726
Tceal5	-0.643349	0.00614148	0.059712		-0.246125	0.141947	0.429759		-0.0328335	0.831589	0.9996		0.397225	0.0482609	0.382104
Numbl	-0.463742	0.00615707	0.0597278		-0.323835	0.0194154	0.186749		-0.113444	0.325372	0.9996		0.139907	0.28158	0.631489
Actn4	-0.483274	0.00621776	0.0601039		-0.305856	0.0293078	0.220672		-0.0396843	0.733542	0.9996		0.177418	0.199478	0.557457
Eml6	-0.703968	0.00623199	0.0601039		-0.287127	0.121972	0.403442		0.0867579	0.611508	0.9996		0.416841	0.0562936	0.390648
Macf1	0.619313	0.006238	0.0601039		0.411034	0.0242749	0.206059		-0.0379781	0.799072	0.9996		-0.208279	0.235731	0.590547
Capns1	0.903222	0.00628848	0.0604542		0.636722	0.0189864	0.186293		-0.121202	0.581578	0.9996		-0.2665	0.293308	0.641467
Gpr37l1	1.29625	0.00631562	0.060579		0.829118	0.028454	0.216981		-0.337877	0.299203	0.9996		-0.467127	0.208176	0.565086
Flot1	0.275984	0.00633876	0.0606649		-0.104255	0.148482	0.441117		-0.0187215	0.779071	0.9996		-0.380238	0.00112757	0.145203
Pten	0.607817	0.00636139	0.0607456		0.519914	0.00792351	0.14208		-0.197601	0.205301	0.9996		-0.0879031	0.595803	0.832265
Atp1b2	0.829326	0.00639129	0.0608952		0.226819	0.278944	0.592968		-0.480325	0.0418879	0.9996		-0.602507	0.0269743	0.347787
Lrp1b	-0.273449	0.00641959	0.0610289		-0.0199443	0.763625	0.911719		-0.0189087	0.775486	0.9996		0.253505	0.0092827	0.262989
Cdkl5	-0.787897	0.00645018	0.0611837		-0.403575	0.0643099	0.307657		0.155256	0.426574	0.9996		0.384322	0.103884	0.464869
Folh1	0.473816	0.00647002	0.0612362		0.16266	0.185164	0.484237		0.117461	0.323859	0.9996		-0.311156	0.0401486	0.368574
Camsap1	-0.308004	0.0065396	0.0617581		-0.0177731	0.812391	0.927466		0.0257872	0.73118	0.9996		0.290231	0.00874141	0.259117
Srcin1	-0.290604	0.00663288	0.0623636		-0.258483	0.00681799	0.14185		-0.0478877	0.505438	0.9996		0.0321211	0.686335	0.874894
P2rx7	0.726567	0.00666203	0.0624257		0.450278	0.0335621	0.231528		-0.0255821	0.885126	0.9996		-0.276289	0.191065	0.55228
Capza1	-1.24119	0.00666866	0.0624257		-0.940265	0.0145937	0.174812		-0.181446	0.553689	0.9996		0.30093	0.38691	0.710289
Lrfn3	-0.530156	0.0067065	0.0626428		-0.279034	0.0603742	0.299976		-0.0387695	0.765028	0.9996		0.251121	0.114815	0.476872
Ift81	0.501916	0.00673753	0.0627956		-0.00285922	0.98138	0.994908		-0.260676	0.0632611	0.9996		-0.504775	0.00655045	0.235249
Ncam2	0.404557	0.00676315	0.0628973		0.0609951	0.542776	0.795749		-0.365453	0.00643847	0.9996		-0.343562	0.0146048	0.292396
Usp9x	-0.247725	0.00679918	0.0630952		-0.0612107	0.329845	0.638017		0.122038	0.0752267	0.9996		0.186515	0.0245531	0.343499
Cdk5r1	-0.374048	0.00683032	0.063247		0.00990216	0.913903	0.972315		0.126937	0.193919	0.9996		0.38395	0.00599725	0.235249
Kif11	0.588221	0.00690911	0.0637008		0.360607	0.0359681	0.239675		0.356898	0.0373919	0.9996		-0.227615	0.187144	0.549485
Kctd12	-0.41888	0.00704222	0.0647884		-0.346758	0.010221	0.153237		0.0587209	0.573819	0.9996		0.0721222	0.537652	0.80067
Gstk1	0.775062	0.00711418	0.0650312		0.315278	0.131374	0.416001		-0.0280102	0.883664	0.9996		-0.459784	0.0611506	0.396888
Syn1	-0.637514	0.00712394	0.0650312		-0.561542	0.00767876	0.14208		-0.0241379	0.878202	0.9996		0.0759718	0.668071	0.866817
Mtarc1	0.776598	0.00712648	0.0650312		0.540003	0.0223788	0.198592		0.0540257	0.77874	0.9996		-0.236595	0.290304	0.639177
Eprs1	0.429248	0.00713102	0.0650312		0.20458	0.0855782	0.345055		0.111944	0.309936	0.9996		-0.224668	0.0901772	0.439528
Cacna1b	-0.547555	0.00714461	0.0650312		-0.363054	0.027229	0.215423		0.087102	0.525908	0.9996		0.184501	0.246548	0.60133
Mccc2	0.616362	0.0072815	0.0661364		-0.0695401	0.651613	0.856926		-0.0949078	0.540386	0.9996		-0.685902	0.00424295	0.207091
Cracdl	-0.88554	0.0074697	0.0677021		-0.310513	0.188243	0.488063		0.262462	0.257642	0.9996		0.575028	0.0464529	0.380908
Tsc22d4	1.16783	0.0074946	0.0677842		0.622881	0.0622463	0.304029		0.107265	0.714071	0.9996		-0.544953	0.1265	0.489255
Qars1	0.350551	0.00753092	0.067969		0.211271	0.0409029	0.253598		0.052885	0.551068	0.9996		-0.13928	0.183713	0.547301
Myo6	1.00681	0.00762967	0.0687152		0.64822	0.0322241	0.228995		0.227183	0.38136	0.9996		-0.35859	0.228771	0.584883
Ralbp1	-0.253769	0.00766904	0.0687996		-0.0473616	0.465509	0.74628		0.066539	0.314178	0.9996		0.206408	0.0197087	0.319555
Grin2b	-0.552369	0.0076712	0.0687996		-0.490389	0.00795413	0.14208		-0.00770621	0.95561	0.9996		0.0619801	0.690574	0.877602
Kcnq2	-0.398628	0.00772573	0.0690427		-0.240287	0.0416662	0.255124		0.0570257	0.573314	0.9996		0.158341	0.185833	0.549439
Vcl	0.682987	0.00773058	0.0690427		0.492251	0.020647	0.191105		-0.0797043	0.644659	0.9996		-0.190736	0.336751	0.681789
Dlgap1	-0.576367	0.00775254	0.0690945		-0.402993	0.0234875	0.201766		0.118012	0.426148	0.9996		0.173373	0.303634	0.651754
Hspa9	0.446763	0.00777147	0.0691192		0.0885724	0.440532	0.730747		-0.0403909	0.720304	0.9996		-0.35819	0.0211867	0.329588
Hacd2	0.551941	0.00782786	0.069427		-0.0264342	0.849264	0.941078		-0.137097	0.340432	0.9996		-0.578375	0.00621579	0.235249
Gna13	1.15637	0.00783853	0.069427		0.391573	0.205971	0.511785		-0.420822	0.177774	0.9996		-0.764794	0.0450743	0.377354
Lrrc7	-0.681014	0.00790024	0.069829		-0.467208	0.0257859	0.210519		0.00147084	0.993165	0.9996		0.213807	0.286326	0.636313
Dhrs7b	0.383324	0.00794052	0.0700403		0.261501	0.0264903	0.211993		0.100602	0.316971	0.9996		-0.121822	0.281398	0.631489
Plxnb2	0.529124	0.00801822	0.0705802		0.444607	0.0107935	0.158547		-0.243965	0.100789	0.9996		-0.0845175	0.576657	0.823961
Gpr161	-0.528802	0.00809969	0.0711509		-0.129221	0.350981	0.654317		0.151992	0.278308	0.9996		0.399581	0.0279526	0.347787
Ppp1r1b	-0.391776	0.00814163	0.0712543		-0.303464	0.0158429	0.177559		0.00243671	0.980441	0.9996		0.0883119	0.437367	0.738821
Ank1	0.410898	0.00814961	0.0712543		0.273855	0.0296911	0.221286		-0.0150211	0.885536	0.9996		-0.137043	0.262601	0.616917
Gnb1	0.322754	0.00816143	0.0712543		-0.0153715	0.851358	0.941601		-0.12235	0.165642	0.9996		-0.338126	0.00649624	0.235249
Glul	0.363591	0.00819681	0.0714174		0.15799	0.11962	0.401676		-0.0186516	0.84022	0.9996		-0.205601	0.0780192	0.429557
Gjb2	1.08404	0.00825168	0.0716382		0.406442	0.17055	0.472439		-0.589304	0.0624002	0.9996		-0.677596	0.0568655	0.390648
Pmch	0.703264	0.00825616	0.0716382		0.220703	0.241944	0.551138		0.000361496	0.998388	0.9996		-0.482561	0.0410158	0.372538
Anks1b	-0.950572	0.00827239	0.0716382		-0.519734	0.0613379	0.302724		0.149018	0.543637	0.9996		0.430838	0.142846	0.510643
Homer3	-0.540822	0.00829999	0.0717321		-0.287557	0.0672945	0.312986		0.0061851	0.964189	0.9996		0.253265	0.132148	0.49634
Kbtbd2	-0.614259	0.00836559	0.0721532		-0.145918	0.366754	0.668217		-0.0966754	0.543003	0.9996		0.468341	0.0276983	0.347787
Dpy19l1	0.483554	0.0084205	0.0724668		0.336669	0.0256229	0.210393		0.0696389	0.57745	0.9996		-0.146886	0.306887	0.654147
Vim	1.15612	0.00843582	0.0724668		0.756957	0.0327156	0.229905		0.397407	0.206039	0.9996		-0.399165	0.250737	0.606362
S100b	0.772789	0.00845822	0.0725136		0.434529	0.0567506	0.292622		-0.0293666	0.881959	0.9996		-0.33826	0.156638	0.521584
Rasa3	0.625761	0.00849071	0.0726465		0.39865	0.0364931	0.241061		-0.0514658	0.748865	0.9996		-0.227111	0.230123	0.584883
Slc3a2	0.669413	0.00851921	0.0727177		0.344927	0.0755279	0.327033		-0.299137	0.113515	0.9996		-0.324485	0.122812	0.48725
Grm3	0.385665	0.00853303	0.0727177		0.0911099	0.371101	0.672188		-0.303207	0.0154869	0.9996		-0.294555	0.027964	0.347787
Strip1	-0.560777	0.00855376	0.0727494		-0.197588	0.19731	0.501541		0.120383	0.414202	0.9996		0.363189	0.0516912	0.387956
Tnks1bp1	-0.67308	0.00862832	0.0731056		-0.253498	0.172328	0.474683		0.146723	0.40819	0.9996		0.419582	0.0591838	0.392897
Aldh6a1	0.618973	0.00862981	0.0731056		0.0482395	0.762301	0.911719		-0.0962139	0.550373	0.9996		-0.570734	0.0126221	0.284197
Spred1	0.146662	0.00873562	0.0738529		0.184706	0.0014479	0.0807638		0.0207785	0.586309	0.9996		0.0380443	0.381423	0.707294
Hmox2	0.551859	0.00875255	0.0738529		0.514837	0.00713284	0.14185		0.163787	0.271293	0.9996		-0.0370216	0.816139	0.929899
Slitrk3	-0.584724	0.00877031	0.0738571		-0.0647914	0.669297	0.867317		0.158412	0.311959	0.9996		0.519933	0.0150915	0.294822
Ncl	0.566459	0.00881184	0.074061		0.274389	0.0926699	0.356192		-0.00311013	0.983015	0.9996		-0.29207	0.106296	0.468213
Atp5pb	0.425631	0.00885216	0.074254		0.030895	0.779208	0.916539		0.0883388	0.432269	0.9996		-0.394736	0.0125944	0.284197
Echdc3	1.50123	0.00892811	0.0745985		0.682295	0.111378	0.390663		-0.148223	0.704156	0.9996		-0.818936	0.0914754	0.439528
Lonp2	1.19824	0.00909778	0.0757516		0.539935	0.115136	0.396473		0.0924457	0.767093	0.9996		-0.658305	0.0906466	0.439528
Luc7l2	0.736758	0.00910165	0.0757516		0.551432	0.0203109	0.189716		-0.133519	0.492973	0.9996		-0.185326	0.399063	0.716726
Ptbp1	1.02945	0.00911923	0.0757516		0.521262	0.0831314	0.340527		-0.0654828	0.806974	0.9996		-0.508192	0.121548	0.485761
Rrbp1	0.600824	0.00917139	0.0760372		0.415121	0.0283801	0.216981		0.068933	0.661411	0.9996		-0.185702	0.307094	0.654258
Acan	0.634972	0.00921619	0.0762609		0.138745	0.413258	0.706884		0.157633	0.355989	0.9996		-0.496227	0.0272071	0.347787
Dhrs4	0.558214	0.00928401	0.076526		0.0823838	0.57592	0.818542		-0.12436	0.405316	0.9996		-0.47583	0.0191104	0.315654
Kalrn	-0.432164	0.00931536	0.0766367		-0.355173	0.0137878	0.173963		-0.00406345	0.971254	0.9996		0.0769916	0.546941	0.804388
Hdac4	-0.419073	0.00937212	0.0769557		0.0759344	0.495603	0.765683		0.0154996	0.887503	0.9996		0.495007	0.00408314	0.205502
Ica1	-0.376296	0.00939922	0.0770304		0.20586	0.0667519	0.312948		0.10679	0.29769	0.9996		0.582156	0.00092081	0.145203
Igkj5	0.574027	0.00944406	0.0772499		0.254852	0.122127	0.403442		-0.151637	0.33028	0.9996		-0.319175	0.0895611	0.439528
Stxbp3	0.861108	0.00949308	0.0775027		0.370093	0.132899	0.417396		-0.0754452	0.739089	0.9996		-0.491014	0.0834362	0.438024
Acox1	0.768358	0.0095627	0.0778519		0.272873	0.20347	0.510238		0.0587423	0.771455	0.9996		-0.495485	0.0567932	0.390648
Cracdl	-0.596457	0.00957225	0.0778519		-0.482557	0.015175	0.17647		0.139087	0.387772	0.9996		0.1139	0.521657	0.790846
Tfg	0.703123	0.00959134	0.0778591		0.457622	0.0370611	0.243373		-0.12152	0.517045	0.9996		-0.245502	0.257476	0.611935
Eif4b	-0.350103	0.00967269	0.0782166		-0.315615	0.00931807	0.148044		-0.0565327	0.544854	0.9996		0.0344879	0.738672	0.90081
Cnksr2	-0.687456	0.00969018	0.0782166		-0.278778	0.154248	0.448892		0.0749746	0.68043	0.9996		0.408678	0.0744986	0.423616
Ephx2	0.720916	0.00969023	0.0782166		0.504353	0.0282788	0.216981		-0.235774	0.23864	0.9996		-0.216564	0.325078	0.669651
Lpcat3	0.717393	0.0097913	0.0788836		0.388242	0.0709962	0.318812		-0.000498515	0.997897	0.9996		-0.329152	0.150821	0.518197
Ppp2r5c	-0.551406	0.00990228	0.0796277		-0.239789	0.131969	0.416521		0.170007	0.265978	0.9996		0.311617	0.0879494	0.439528
H3c1	0.674957	0.00995907	0.0799342		0.702836	0.00470337	0.121234		0.125349	0.490677	0.9996		0.0278785	0.889049	0.956578
H3c10	0.674957	0.00995907	0.0799342		0.702836	0.00470337	0.121234		0.125349	0.490677	0.9996		0.0278785	0.889049	0.956578
H3c11	0.674957	0.00995907	0.0799342		0.702836	0.00470337	0.121234		0.125349	0.490677	0.9996		0.0278785	0.889049	0.956578
H3c8	0.674957	0.00995907	0.0799342		0.702836	0.00470337	0.121234		0.125349	0.490677	0.9996		0.0278785	0.889049	0.956578
Dbnl	-0.609449	0.00998366	0.0799815		-0.358399	0.0548577	0.288661		0.118383	0.471925	0.9996		0.25105	0.192495	0.553274
Fh	0.71089	0.0100386	0.0802711		-0.0173916	0.926487	0.977057		-0.278701	0.169229	0.9996		-0.728282	0.0089502	0.259117
Myh9	0.552253	0.0100818	0.0803905		0.0949079	0.523597	0.783914		-0.0208099	0.887141	0.9996		-0.457345	0.0232143	0.343499
Acta2	-0.428045	0.0100911	0.0803905		-0.349653	0.0152799	0.17647		-0.00534923	0.962441	0.9996		0.0783929	0.542748	0.803431
Inpp5a	0.383234	0.0101465	0.0806813		0.0478302	0.641268	0.849468		-0.049601	0.62918	0.9996		-0.335404	0.0184974	0.314016
Gna12	0.429177	0.0101676	0.0806992		0.187486	0.132317	0.416872		-0.0464543	0.685681	0.9996		-0.241691	0.0903136	0.439528
Igsf11	1.00697	0.0102165	0.0809371		0.435075	0.136292	0.42223		0.0178969	0.946749	0.9996		-0.571893	0.088382	0.439528
Bcap29	0.404205	0.010246	0.0810214		0.0731593	0.503876	0.77153		-0.149238	0.193837	0.9996		-0.331046	0.0246414	0.343499
Sorcs2	0.339401	0.0103759	0.0817462		0.206888	0.0498756	0.275669		0.018331	0.839901	0.9996		-0.132513	0.217324	0.572836
Wasf3	-0.259699	0.0104103	0.0818662		-0.250389	0.00726112	0.14185		0.041499	0.554965	0.9996		0.00930921	0.904515	0.962151
Strip2	-0.281218	0.0105359	0.0825899		-0.00276056	0.970762	0.99115		0.129722	0.117458	0.9996		0.278458	0.0110324	0.284123
Rnf112	-0.33014	0.010563	0.0825899		-0.0726753	0.422764	0.716156		0.0443117	0.619723	0.9996		0.257465	0.0307504	0.352126
Ccdc6	-0.250416	0.010578	0.0825899		-0.0467905	0.493487	0.764918		-0.0826653	0.242588	0.9996		0.203626	0.0260797	0.345443
Grik5	-0.856142	0.0105951	0.0825899		-0.834049	0.00702918	0.14185		-0.0330956	0.885455	0.9996		0.0220923	0.931423	0.972024
Nrcam	0.541711	0.0106185	0.0825899		0.298039	0.0711651	0.318812		-0.0593711	0.684732	0.9996		-0.243671	0.164098	0.525852
Bcan	0.363886	0.0106386	0.0825899		-0.101236	0.318343	0.628847		-0.0361547	0.712626	0.9996		-0.465122	0.00310193	0.198061
Slc17a7	-0.363253	0.0106411	0.0825899		-0.255225	0.0300748	0.222981		-0.0232453	0.811937	0.9996		0.108028	0.338581	0.681841
Shank1	-1.32941	0.0106812	0.0825899		-0.692314	0.0844759	0.342548		-0.528851	0.168721	0.9996		0.6371	0.142168	0.509374
Map1s	-0.255276	0.0106825	0.0825899		-0.320843	0.0018589	0.0857017		-0.00638941	0.925782	0.9996		-0.065567	0.404885	0.718116
Hectd4	-0.313205	0.0106954	0.0825899		-0.0531859	0.533424	0.788796		0.106441	0.231306	0.9996		0.260019	0.0242016	0.343499
Synpo	-0.793934	0.0107316	0.0826972		-0.648546	0.0161896	0.17831		0.050121	0.814741	0.9996		0.145388	0.547916	0.804388
Dok6	-0.880295	0.0107479	0.0826972		-0.328761	0.193347	0.494405		-0.0475411	0.841094	0.9996		0.551534	0.0676981	0.409636
Iap	-0.698514	0.0108242	0.0831342		-0.508455	0.0265132	0.211993		0.090277	0.634285	0.9996		0.190059	0.38032	0.707181
Fscn1	0.561367	0.0108568	0.0832355		0.357587	0.0441752	0.261167		-0.106896	0.487898	0.9996		-0.20378	0.252067	0.607175
Hcn2	0.583552	0.0109105	0.0834978		0.327596	0.0680104	0.313522		-0.0757292	0.633485	0.9996		-0.255955	0.175624	0.541285
Rtn4	0.307664	0.010999	0.0840243		0.154484	0.0956189	0.361358		0.0669519	0.431662	0.9996		-0.15318	0.13153	0.49634
Bcap31	0.4399	0.0110262	0.0840818		0.18704	0.147287	0.438785		-0.0467904	0.695764	0.9996		-0.25286	0.0894872	0.439528
Spata2l	-0.440417	0.0110679	0.0842496		-0.255444	0.0618175	0.303622		0.148566	0.237527	0.9996		0.184973	0.193525	0.553274
Rbmx	-1.23742	0.0111109	0.0843053		-0.53066	0.144899	0.433973		-0.199347	0.557211	0.9996		0.706759	0.0915884	0.439528
Map7	-0.478798	0.0111531	0.0843053		-0.173959	0.207489	0.513679		0.0793066	0.546771	0.9996		0.304839	0.0659625	0.407613
Lrch2	-0.343264	0.0111602	0.0843053		-0.232104	0.0362492	0.240471		0.0884973	0.357294	0.9996		0.11116	0.304888	0.653574
Abhd12	0.628564	0.0111683	0.0843053		0.505637	0.0179678	0.182638		0.0454708	0.7902	0.9996		-0.122926	0.52529	0.793398
Kif5b	0.414107	0.0111737	0.0843053		0.480683	0.00302543	0.0992667		-0.091744	0.425265	0.9996		0.0665761	0.599792	0.833716
Prkca	0.35775	0.0112351	0.0845437		0.262386	0.026561	0.211993		-0.066867	0.498737	0.9996		-0.0953638	0.393124	0.714106
Copb2	0.466325	0.0112448	0.0845437		0.553096	0.00271387	0.09595		0.00117012	0.992628	0.9996		0.0867703	0.545598	0.803431
Ctbp1	-0.567204	0.011354	0.0850181		-0.424399	0.0247228	0.206975		0.116146	0.461112	0.9996		0.142805	0.41958	0.725289
Enpp6	1.07987	0.0113958	0.0850181		0.602131	0.0715672	0.319587		0.00783922	0.978737	0.9996		-0.477744	0.175912	0.541403
Slc15a2	0.69568	0.0114095	0.0850181		0.224898	0.258552	0.570083		-0.226738	0.25503	0.9996		-0.470782	0.0548059	0.390474
Tmed10	0.493016	0.0114297	0.0850181		0.341636	0.0336787	0.231636		-0.00733269	0.956483	0.9996		-0.151379	0.3311	0.677162
Btf3	0.510495	0.0114364	0.0850181		0.0418921	0.764145	0.911719		0.00294528	0.983113	0.9996		-0.468603	0.016812	0.302192
Tanc2	-0.787413	0.0114487	0.0850181		-0.586332	0.0253972	0.209024		0.00703365	0.973864	0.9996		0.201081	0.41408	0.722445
Pnkd	-0.577612	0.0114606	0.0850181		-0.31049	0.080396	0.337828		0.0974368	0.541919	0.9996		0.267122	0.159987	0.521612
Slc9a7	0.514727	0.0114669	0.0850181		0.290058	0.0695194	0.316724		-0.000612455	0.996519	0.9996		-0.22467	0.181546	0.54465
Anapc7	-0.382702	0.0114879	0.0850266		0.00259897	0.980142	0.994553		0.0272248	0.794808	0.9996		0.385301	0.011133	0.284123
S1pr1	0.432147	0.0115495	0.0852695		0.145496	0.24224	0.551498		-0.181818	0.154492	0.9996		-0.286651	0.0591328	0.392897
Wnk1	0.30955	0.0115975	0.0852695		0.259029	0.0156714	0.177559		-0.00471815	0.955545	0.9996		-0.050521	0.597281	0.832265
Apool	0.389996	0.011601	0.0852695		0.250347	0.0452271	0.264441		0.292343	0.0250077	0.9996		-0.139648	0.264168	0.617547
Fam163b	-0.477221	0.0116505	0.0852695		-0.515775	0.00461676	0.120807		-0.0632438	0.631196	0.9996		-0.0385536	0.792282	0.921802
Enah	-0.772413	0.0116562	0.0852695		-0.478341	0.0514889	0.278889		0.184654	0.395487	0.9996		0.294072	0.238267	0.593311
Mthfd1	0.461115	0.0116868	0.0852695		0.128705	0.325972	0.63387		0.111114	0.392181	0.9996		-0.332411	0.0447702	0.377354
Itgb8	0.440601	0.0116944	0.0852695		0.169471	0.188933	0.489259		-0.145607	0.251354	0.9996		-0.271131	0.0758154	0.425641
Hadh	1.01468	0.0116966	0.0852695		0.420234	0.161131	0.459546		0.16405	0.56009	0.9996		-0.59445	0.0878657	0.439528
Eif4b	-0.262455	0.0117074	0.0852695		-0.235568	0.01152	0.165377		0.0294344	0.684143	0.9996		0.0268868	0.739087	0.901
Gab1	0.75719	0.0117201	0.0852695		0.666728	0.0125936	0.168051		0.0580911	0.780126	0.9996		-0.090462	0.698201	0.879509
Cspg5	0.496385	0.0118047	0.0856068		0.33982	0.0362156	0.240471		-0.171405	0.233541	0.9996		-0.156565	0.32215	0.666782
Iqsec2	-1.14588	0.0118065	0.0856068		-0.827505	0.0294833	0.220893		0.0287451	0.927196	0.9996		0.318377	0.379333	0.707181
Tbc1d1	-0.647641	0.0118681	0.0859081		0.00328085	0.98529	0.996		0.274464	0.154015	0.9996		0.650922	0.0115946	0.284123
Ephb3	-0.404249	0.0118932	0.0859094		-0.0867612	0.44511	0.733223		-0.125729	0.279374	0.9996		0.317488	0.0330361	0.356415
Slc7a5	0.795559	0.0119084	0.0859094		0.311889	0.183083	0.482761		-0.544927	0.0364012	0.9996		-0.48367	0.079615	0.432225
Actr2	-0.41557	0.0119532	0.0859871		-0.244669	0.0621547	0.304029		0.0132007	0.90815	0.9996		0.170901	0.208565	0.565426
Erc2	-0.677318	0.0119594	0.0859871		-0.461836	0.0371558	0.243373		0.00683418	0.970756	0.9996		0.215482	0.319545	0.66564
Trim37	-0.671972	0.0120888	0.0866225		-0.106609	0.569976	0.814415		0.0927207	0.620221	0.9996		0.565364	0.0255264	0.343499
Gsn	0.872088	0.012094	0.0866225		0.45611	0.0902341	0.352853		-0.142821	0.557944	0.9996		-0.415978	0.153099	0.519018
Gnai1	0.391151	0.0121134	0.0866225		0.162567	0.162615	0.46121		0.00417799	0.96913	0.9996		-0.228584	0.0904839	0.439528
Prkg1	-0.497501	0.0121288	0.0866225		-0.309094	0.0524531	0.281062		0.049402	0.720377	0.9996		0.188407	0.244186	0.599867
Atp1a2	0.95905	0.01217	0.0867723		0.331977	0.235302	0.545594		-0.534335	0.0749957	0.9996		-0.627073	0.0643408	0.404806
Arpc3	-0.366143	0.0123717	0.0879739		-0.327529	0.0123647	0.168051		0.0174533	0.863648	0.9996		0.0386139	0.73481	0.898661
Ppib	0.308175	0.0123797	0.0879739		0.0433265	0.615552	0.835447		-0.148163	0.115459	0.9996		-0.264848	0.0239082	0.343499
Hcn1	-0.205369	0.0124805	0.0885434		-0.100336	0.111167	0.390663		-0.103718	0.101584	0.9996		0.105033	0.131703	0.49634
Ryr3	-0.331916	0.0126	0.0890952		-0.0700313	0.457968	0.743904		0.0579675	0.536364	0.9996		0.261884	0.0340611	0.358151
Nhsl2	-0.629313	0.0126374	0.0892127		-0.336914	0.0866861	0.347231		0.187	0.305519	0.9996		0.292398	0.166029	0.527593
Coro2a	-0.425194	0.0128119	0.0902953		-0.234434	0.080128	0.33726		0.0575316	0.631178	0.9996		0.190759	0.180278	0.54465
Spart	0.402366	0.0129111	0.0908446		0.424221	0.00587072	0.133872		0.102644	0.376347	0.9996		0.0218541	0.862349	0.946901
Slc14a1	0.908034	0.0129857	0.0912198		0.664494	0.030369	0.224384		-0.254944	0.333682	0.9996		-0.24354	0.404474	0.718067
Mctp1	-0.361078	0.0130571	0.0915325		-0.0193426	0.848781	0.941078		0.0624805	0.543089	0.9996		0.341735	0.0166897	0.302192
Ndufs2	0.56545	0.013073	0.0915325		-0.101782	0.527556	0.786867		0.179474	0.279539	0.9996		-0.667232	0.00592074	0.235249
Rab8a	0.355136	0.013129	0.0915384		0.297981	0.0174368	0.181938		-0.0643434	0.525315	0.9996		-0.0571545	0.611831	0.838201
Cpb1	-0.669775	0.0131375	0.0915384		-0.663039	0.00816301	0.14208		-0.175544	0.365886	0.9996		0.00673632	0.974457	0.992983
Tenm4	-0.288033	0.0131982	0.0918083		-0.0470469	0.566244	0.811249		-0.0163261	0.840509	0.9996		0.240986	0.0282015	0.347787
Wwc1	-0.438631	0.0133223	0.0925209		-0.357428	0.0200443	0.188777		-0.0103579	0.933237	0.9996		0.0812028	0.561841	0.815317
Cyld	-0.426822	0.0134313	0.0931263		-0.221095	0.0990103	0.368234		0.0292744	0.808466	0.9996		0.205726	0.157574	0.521584
Dgki	-0.348912	0.0136047	0.0940239		-0.116027	0.262991	0.575485		-0.0486934	0.625204	0.9996		0.232885	0.0651516	0.40498
Bcas3	-0.261659	0.0136512	0.0940951		0.0653283	0.391539	0.687432		0.0940164	0.23023	0.9996		0.326987	0.0046429	0.213574
Guf1	-0.521103	0.013659	0.0940951		-0.545203	0.00649139	0.140771		-0.0164378	0.911404	0.9996		-0.0240999	0.884031	0.953953
Cntnap4	0.350564	0.013699	0.0942035		0.219055	0.0563389	0.292497		-0.0636532	0.528211	0.9996		-0.131509	0.259766	0.613865
Hnrnpa2b1	-0.805059	0.0137453	0.0942035		-0.647661	0.0217808	0.195753		-0.185683	0.427477	0.9996		0.157398	0.543411	0.803431
Cd38	0.963509	0.0137687	0.0942035		0.531564	0.0838803	0.341752		-0.0254773	0.925809	0.9996		-0.431945	0.186678	0.549439
Plcg1	-0.481684	0.0138032	0.0942035		-0.0528475	0.700887	0.884482		0.0109143	0.936431	0.9996		0.428837	0.0228166	0.343499
Adss1	1.13947	0.0138338	0.0942035		0.733488	0.0512879	0.278889		-0.104645	0.747519	0.9996		-0.405982	0.28329	0.633514
Rgs7	-0.289224	0.0138592	0.0942035		-0.276045	0.0102803	0.153237		-0.134036	0.135021	0.9996		0.0131798	0.886084	0.954982
Arpc5	-0.31474	0.0139021	0.0942035		-0.313329	0.00843968	0.142439		-0.0386741	0.667973	0.9996		0.00141099	0.988754	0.995327
Ndufv3	0.852191	0.0139129	0.0942035		0.228988	0.360372	0.663546		0.377667	0.150559	0.9996		-0.623203	0.0487264	0.382104
Pip4k2b	-0.38851	0.0139129	0.0942035		-0.184199	0.127861	0.410864		0.0648656	0.562347	0.9996		0.204311	0.130429	0.495539
Sec13	0.533103	0.01392	0.0942035		0.302119	0.0779346	0.333071		0.0556265	0.715229	0.9996		-0.230984	0.201038	0.557457
Ckb	0.782924	0.013934	0.0942035		0.375005	0.124709	0.406517		-0.296404	0.210541	0.9996		-0.40792	0.13358	0.498923
Cept1	0.746764	0.0139389	0.0942035		0.455857	0.0616687	0.30324		0.0911826	0.670091	0.9996		-0.290907	0.245193	0.60072
NARS1	0.470312	0.0139679	0.0942501		0.35221	0.0295501	0.221006		-0.100786	0.461069	0.9996		-0.118101	0.440696	0.742535
Srgap2	-0.348533	0.0140822	0.0948718		-0.0264661	0.790657	0.919081		0.115834	0.266579	0.9996		0.322067	0.0198851	0.320649
Rab3ip	-0.447752	0.0141647	0.0951665		-0.127652	0.335457	0.642512		0.119426	0.36551	0.9996		0.3201	0.0534331	0.390474
Egln1	0.382179	0.0141704	0.0951665		0.377647	0.00892696	0.14632		0.07381	0.506221	0.9996		-0.00453217	0.970385	0.992422
Pi4k2a	0.429464	0.0142585	0.0954686		0.319369	0.0309253	0.225186		0.0677184	0.585766	0.9996		-0.110095	0.433656	0.736631
Cyfip2	-0.354459	0.01426	0.0954686		-0.20332	0.0763531	0.328941		0.0123848	0.902852	0.9996		0.151139	0.209648	0.566024
Atp5pd	0.430517	0.0143073	0.0956064		0.00150487	0.990259	0.997722		0.133685	0.298117	0.9996		-0.429012	0.0145333	0.292396
Itprid2	0.749307	0.0143253	0.0956064		0.4422	0.0701143	0.318417		-0.0145851	0.945821	0.9996		-0.307107	0.226333	0.582233
Hectd4	-0.668131	0.0144752	0.0963061		-0.326757	0.120831	0.402342		0.179875	0.36349	0.9996		0.341374	0.142984	0.510643
Tkt	0.5298	0.0145913	0.0968037		0.301337	0.0795802	0.335972		-0.143376	0.361956	0.9996		-0.228463	0.207166	0.564362
Vdac3	-0.289977	0.0146059	0.0968037		-0.389367	0.00188311	0.0857017		-0.0551942	0.514941	0.9996		-0.0993905	0.305902	0.653998
Ksr1	-0.540601	0.0146179	0.0968037		-0.0145184	0.925647	0.977057		0.201356	0.221604	0.9996		0.526083	0.0164887	0.302192
Prkab2	-0.467009	0.0147996	0.0978556		-0.0758126	0.578104	0.818917		-0.0685769	0.614167	0.9996		0.391196	0.0310281	0.352126
Cd99l2	0.433619	0.0148725	0.0980777		0.114593	0.374588	0.674448		-0.455025	0.00702662	0.9996		-0.319026	0.0502544	0.384963
Apmap	1.10942	0.014879	0.0980777		0.755141	0.0446238	0.262587		-0.202505	0.533464	0.9996		-0.354274	0.339589	0.681841
Rpl32	0.382964	0.0149302	0.0982539		-0.0091711	0.933988	0.979314		-0.0244352	0.825608	0.9996		-0.392135	0.0134258	0.29008
Grik4	-0.758348	0.0149715	0.0982539		-0.563502	0.0323625	0.229596		0.126979	0.567475	0.9996		0.194846	0.437455	0.738821
Sipa1l3	-0.489087	0.0150017	0.0982539		-0.300689	0.0635738	0.307135		0.142449	0.331612	0.9996		0.188398	0.25708	0.61187
Vps45	0.425914	0.0150077	0.0982539		0.276173	0.0532455	0.283208		-0.149643	0.248693	0.9996		-0.14974	0.297278	0.64543
Mtres1	0.435034	0.0150206	0.0982539		0.104189	0.419592	0.71344		-0.170132	0.204211	0.9996		-0.330845	0.0450715	0.377354
Mgrn1	0.513971	0.0150876	0.0985418		0.407159	0.025287	0.208837		0.0695916	0.642982	0.9996		-0.106811	0.527468	0.793586
Apoo	0.222702	0.0152008	0.0990836		0.147791	0.0496422	0.275662		0.210913	0.0117343	0.9996		-0.0749105	0.318348	0.664858
Inpp5k	0.461587	0.0152366	0.0990836		0.38098	0.0215459	0.194049		0.0716572	0.596825	0.9996		-0.0806073	0.59462	0.832066
Igkc	1.36478	0.0152401	0.0990836		0.370507	0.36494	0.666597		-0.123954	0.755332	0.9996		-0.994274	0.0529837	0.390474
Itsn1	-0.206819	0.0153172	0.0994179		-0.0157372	0.794045	0.919081		-0.0256097	0.672259	0.9996		0.191082	0.0215441	0.332728
Apc2	-0.569513	0.0153592	0.0994179		-0.128302	0.448645	0.736145		0.214258	0.222065	0.9996		0.441211	0.0429372	0.374105
Grm5	-0.420912	0.0153612	0.0994179		-0.282744	0.0479707	0.27235		0.0885075	0.478254	0.9996		0.138168	0.330398	0.676403
Kiaa1841	-0.550417	0.0154419	0.0997514		-0.208947	0.218845	0.525117		0.0840821	0.603652	0.9996		0.34147	0.0889358	0.439528
Aldoa	-0.335888	0.0154594	0.0997514		-0.317716	0.0120097	0.167018		0.0590446	0.551626	0.9996		0.0181723	0.868211	0.948213
Ppp1r12b	-0.478102	0.0155003	0.0998405		-0.115046	0.420639	0.714653		0.00634729	0.963677	0.9996		0.363056	0.0464687	0.380908
Hint3	0.740909	0.0155418	0.0998405		0.0624503	0.773291	0.914355		-0.423194	0.082005	0.9996		-0.678458	0.0226673	0.343499
Shank1	-0.770919	0.0155737	0.0998405		-0.493694	0.0571326	0.293766		0.0237457	0.915972	0.9996		0.277225	0.290946	0.639473
Syt2	0.571333	0.0155761	0.0998405		0.338452	0.073487	0.323371		-0.322999	0.0846782	0.9996		-0.232882	0.236527	0.591085
Pygb	0.791374	0.0155899	0.0998405		0.451846	0.0822704	0.340527		-0.209601	0.37837	0.9996		-0.339528	0.215292	0.571707
Slc12a5	-0.200666	0.0156359	0.0999858		-0.182259	0.0146045	0.174812		-0.138669	0.043996	0.9996		0.0184068	0.779425	0.918136
Strn	-0.464611	0.0157163	0.10035		-0.222184	0.133963	0.418989		0.0900895	0.514107	0.9996		0.242427	0.142133	0.509374
Slc38a3	1.13184	0.0158926	0.101227		0.190323	0.570955	0.815269		-0.487344	0.171822	0.9996		-0.941514	0.033914	0.358151
Cyth2	-0.566546	0.0159009	0.101227		-0.175927	0.308731	0.618779		0.0313991	0.850268	0.9996		0.390619	0.0656803	0.407218
Exoc2	-0.227835	0.0159411	0.101304		-0.0815765	0.246435	0.557635		-0.098776	0.169524	0.9996		0.146258	0.082132	0.436372
Strn4	-0.570303	0.0159605	0.101304		-0.211018	0.232622	0.542025		0.175416	0.313377	0.9996		0.359285	0.0869099	0.439528
Cdk14	-0.286148	0.0160636	0.101441		-0.0661616	0.441749	0.730844		0.0748143	0.387233	0.9996		0.219987	0.0457753	0.378775
Dab2ip	-0.542235	0.0161245	0.101441		-0.278036	0.11379	0.395002		0.199608	0.235758	0.9996		0.2642	0.16856	0.531161
Fam126a	-0.262815	0.0161341	0.101441		-0.134801	0.113742	0.395002		-0.0430919	0.581634	0.9996		0.128015	0.168726	0.531161
Exoc1	-0.263208	0.0161474	0.101441		-0.0327113	0.67478	0.871566		-0.011607	0.880957	0.9996		0.230497	0.0281486	0.347787
Plppr2	-0.506096	0.0161568	0.101441		-0.245316	0.131585	0.416362		-0.0874421	0.562105	0.9996		0.260779	0.148616	0.515643
Myo1d	1.12048	0.0161611	0.101441		0.573186	0.114654	0.396473		-0.137522	0.6786	0.9996		-0.54729	0.167839	0.530292
Cttn	-0.61601	0.0161681	0.101441		-0.318424	0.111559	0.390663		0.118186	0.521021	0.9996		0.297586	0.171974	0.534668
Sipa1l1	-0.503807	0.0161915	0.101441		-0.315311	0.0634565	0.307135		0.0993659	0.509919	0.9996		0.188496	0.277326	0.6264
Ptprz1	0.243032	0.0161955	0.101441		0.0714613	0.335128	0.642512		-0.0145859	0.83872	0.9996		-0.17157	0.0616573	0.398444
Prrc2a	-0.457897	0.0162755	0.101793		-0.145428	0.301026	0.612798		0.116145	0.402137	0.9996		0.312469	0.0690367	0.413062
Scp2	0.482109	0.0163118	0.101871		0.1306	0.372852	0.67359		-0.133411	0.363252	0.9996		-0.351509	0.0556802	0.390648
Itpr2	0.458595	0.0164099	0.102262		0.48395	0.00762338	0.14208		0.0422974	0.755653	0.9996		0.025355	0.867145	0.948213
Actn1	-0.431081	0.0164441	0.102262		-0.461145	0.00714872	0.14185		-0.0524179	0.682557	0.9996		-0.0300636	0.833059	0.934354
Lin7a	-0.243359	0.0164461	0.102262		-0.100508	0.190732	0.491832		-0.0691231	0.352325	0.9996		0.142851	0.108113	0.468754
Nckap1	-0.324516	0.0164988	0.102441		-0.262031	0.0254073	0.209024		-0.119259	0.238683	0.9996		0.0624844	0.565152	0.816797
Pafah1b1	0.527729	0.0165424	0.102563		0.467126	0.0173112	0.181513		0.11885	0.456086	0.9996		-0.0606024	0.729627	0.895395
Cstb	0.641797	0.0166922	0.103342		0.137296	0.478962	0.755252		-0.277268	0.17476	0.9996		-0.504501	0.0436163	0.374467
Pclo	-0.652206	0.0168488	0.104161		-0.497487	0.0324399	0.229687		0.124542	0.526707	0.9996		0.15472	0.483323	0.771882
Aplp2	0.694751	0.0169242	0.104259		0.651829	0.0136897	0.173963		0.153227	0.467323	0.9996		-0.0429219	0.852783	0.943578
Mtor	-0.298402	0.0169261	0.104259		0.0568163	0.52829	0.786917		0.0123233	0.889637	0.9996		0.355218	0.00755575	0.248642
Sbf2	-0.427668	0.0169423	0.104259		-0.0961508	0.45918	0.744139		-0.145402	0.274913	0.9996		0.331517	0.0464106	0.380908
Tollip	0.45468	0.0169836	0.104259		0.406056	0.0170972	0.17971		0.0299491	0.825168	0.9996		-0.0486234	0.748871	0.905328
Hecw1	-0.626842	0.0170136	0.104259		-0.514135	0.02453	0.206168		0.00786824	0.966376	0.9996		0.112707	0.593138	0.831499
Ppp1r9a	-0.524207	0.0170541	0.104259		-0.394712	0.0344546	0.234708		0.0794049	0.61455	0.9996		0.129495	0.467296	0.759388
Snx3	0.714976	0.0170576	0.104259		0.817543	0.00534324	0.126991		0.202936	0.356415	0.9996		0.102568	0.668866	0.866817
Slc2a1	0.471338	0.0170774	0.104259		0.0841361	0.554455	0.804327		-0.0700772	0.621092	0.9996		-0.387202	0.0378277	0.365981
Pak6	-0.592704	0.017084	0.104259		-0.206288	0.2655	0.576437		0.0981753	0.582702	0.9996		0.386417	0.082215	0.436372
Cracdl	-0.649931	0.0171425	0.104467		-0.287803	0.167826	0.468947		0.26452	0.20026	0.9996		0.362128	0.12699	0.489255
Ralb	0.908506	0.017234	0.104875		0.214491	0.43965	0.730416		-0.520377	0.087206	0.9996		-0.694015	0.0495406	0.382104
Dlg2	-0.715554	0.0172643	0.10491		-0.505139	0.044197	0.261167		0.0260567	0.90304	0.9996		0.210415	0.391953	0.71405
Pitpnm2	-0.28465	0.0173131	0.105058		-0.0799153	0.36289	0.665143		0.0820191	0.351164	0.9996		0.204735	0.0609755	0.396665
Shank3	-0.569163	0.0173801	0.105201		-0.467705	0.0248339	0.207094		0.00969246	0.954619	0.9996		0.101458	0.598008	0.832265
Pmpcb	0.550146	0.0173865	0.105201		0.129326	0.442421	0.730844		0.144122	0.394462	0.9996		-0.42082	0.049661	0.382104
Tomm22	-0.489121	0.017428	0.105201		-0.635801	0.00280178	0.0969198		-0.15483	0.309515	0.9996		-0.14668	0.384124	0.708007
RtcA	0.575912	0.0174352	0.105201		0.522633	0.0163662	0.17831		-0.364273	0.0647783	0.9996		-0.0532789	0.782893	0.918136
Cct8	0.24646	0.0174958	0.105331		0.264756	0.00750875	0.14208		-0.023378	0.752501	0.9996		0.0182952	0.824974	0.930906
Grcc10	-0.545023	0.0175199	0.105331		-0.272185	0.127927	0.410864		0.0542702	0.740794	0.9996		0.272838	0.165594	0.527593
Rimbp2	-0.6486	0.0175542	0.105331		-0.42142	0.0596325	0.299071		0.0881718	0.652836	0.9996		0.22718	0.314908	0.662301
Atp1b3	0.702634	0.0175657	0.105331		0.212079	0.331723	0.639527		-0.481381	0.0498326	0.9996		-0.490555	0.067871	0.410102
Peak1	-0.553219	0.0175798	0.105331		-0.334231	0.0753201	0.327003		0.146127	0.391911	0.9996		0.218988	0.26092	0.614844
Ppfia1	-0.380395	0.0176104	0.105345		-0.287494	0.0349379	0.236869		0.00576086	0.959759	0.9996		0.0929011	0.475319	0.765987
Crmp1	-0.408192	0.0176557	0.105345		-0.0676333	0.585376	0.823221		0.16014	0.21789	0.9996		0.340559	0.0367378	0.36465
Grid2	-0.616073	0.017689	0.105345		-0.0510745	0.783193	0.917442		0.0896029	0.631297	0.9996		0.564999	0.0254314	0.343499
H14	0.847129	0.0176954	0.105345		0.100225	0.695433	0.881529		-0.210664	0.419463	0.9996		-0.746904	0.0297723	0.350707
Atp5f1a	0.432562	0.0177053	0.105345		0.0107279	0.934239	0.979337		0.142671	0.292798	0.9996		-0.421834	0.0197201	0.319555
Ca2	0.753196	0.0177793	0.105606		0.311101	0.19774	0.502037		-0.431825	0.0888089	0.9996		-0.442095	0.113434	0.476395
Adam10	0.513415	0.0177985	0.105606		0.208702	0.204212	0.510991		-0.187952	0.247744	0.9996		-0.304713	0.110206	0.470988
Rab35	0.26197	0.0178382	0.105695		-0.0309201	0.696644	0.881989		0.0163267	0.836236	0.9996		-0.29289	0.0108004	0.281938
Arl6ip5	0.322252	0.0178712	0.105706		0.237293	0.0390127	0.249038		-0.0326345	0.737728	0.9996		-0.0849587	0.443833	0.744887
Clptm1	0.481193	0.0178895	0.105706		0.644822	0.00245471	0.0939849		0.0799052	0.58568	0.9996		0.163629	0.330182	0.676403
Caskin1	-0.451234	0.0179183	0.10573		-0.290546	0.0623978	0.304029		0.115646	0.407363	0.9996		0.160687	0.309613	0.656355
Unc13a	-0.427179	0.0180148	0.106153		-0.386945	0.0170528	0.17971		-0.0104379	0.935466	0.9996		0.0402343	0.780698	0.918136
Abcc4	1.08599	0.0180409	0.106161		0.376336	0.272892	0.586553		0.0348395	0.915381	0.9996		-0.709652	0.0847632	0.439528
Pnoc	0.627475	0.0180767	0.106226		0.456557	0.041165	0.254485		0.0638307	0.737265	0.9996		-0.170918	0.43069	0.734548
Adh5	0.831696	0.0181251	0.106364		0.367178	0.173744	0.476819		-0.358331	0.183005	0.9996		-0.464518	0.130365	0.495539
Cadm4	0.760611	0.0183545	0.107176		0.35166	0.157863	0.455694		-0.397804	0.116818	0.9996		-0.408951	0.144051	0.511517
Ech1	0.700598	0.0183555	0.107176		-0.063527	0.76552	0.911719		-0.0500828	0.81388	0.9996		-0.764125	0.012486	0.284123
Xrn1	-0.21271	0.0183756	0.107176		-0.00169111	0.979074	0.994293		0.131906	0.0717061	0.9996		0.211019	0.019016	0.315654
C1ql3	-0.512561	0.0183887	0.107176		-0.476793	0.0154947	0.176763		-0.0475074	0.760609	0.9996		0.0357686	0.837125	0.936164
Plekhg5	-0.52192	0.0183888	0.107176		-0.244615	0.153162	0.448171		0.0605351	0.70356	0.9996		0.277305	0.148301	0.515643
Adrm1	0.263714	0.0184568	0.107411		0.185367	0.0474151	0.271179		-0.161438	0.0748788	0.9996		-0.0783468	0.394277	0.714106
Nfasc	0.802088	0.0184857	0.107411		0.319432	0.216095	0.52288		-0.15094	0.541017	0.9996		-0.482655	0.10873	0.468754
Adgrb2	-0.788443	0.0185043	0.107411		-0.491389	0.0709468	0.318812		-0.0105732	0.964769	0.9996		0.297054	0.287813	0.637131
Klhl22	0.701295	0.0186512	0.107979		0.487614	0.0496809	0.275662		0.0148242	0.9446	0.9996		-0.213681	0.384033	0.708007
Tmem178b	-0.615138	0.0186528	0.107979		-0.395938	0.0643966	0.307657		-0.210839	0.281133	0.9996		0.2192	0.313497	0.660009
Wnk2	-0.392974	0.0186794	0.107987		-0.116064	0.347948	0.652575		0.188983	0.14545	0.9996		0.27691	0.0689585	0.413062
Tmem41b	1.11879	0.0188481	0.108523		-0.493964	0.177144	0.478423		-0.484772	0.184319	0.9996		-1.61276	0.00322605	0.202957
Lgi1	-0.28814	0.0189138	0.108755		-0.273308	0.0146289	0.174812		-0.0768912	0.394932	0.9996		0.0148317	0.88017	0.952331
Wipf3	-0.408143	0.0189489	0.10881		-0.0980252	0.441764	0.730844		0.216178	0.115228	0.9996		0.310118	0.0544298	0.390474
Akap13	-0.381672	0.0189752	0.108815		-0.119762	0.322308	0.631938		0.165407	0.184857	0.9996		0.26191	0.0757716	0.425641
Tmem121b	-0.967748	0.0190411	0.109046		-0.343871	0.267421	0.578231		0.0625078	0.832892	0.9996		0.623877	0.0914766	0.439528
Kcnip4	-0.227964	0.0190995	0.109093		-0.217694	0.0143397	0.174318		-0.0362781	0.606459	0.9996		0.01027	0.895246	0.960588
Dvl3	-0.788692	0.0191003	0.109093		-0.235686	0.345005	0.650481		0.0793895	0.743067	0.9996		0.553006	0.071203	0.417842
Cntfr	0.454524	0.0192284	0.109679		0.0820314	0.560793	0.808585		-0.0418807	0.764339	0.9996		-0.372492	0.0422283	0.372789
Flrt1	-0.345135	0.0192678	0.109757		0.0133604	0.899542	0.965137		-0.0313523	0.767657	0.9996		0.358495	0.0163468	0.302192
Pcdhb18	-0.493907	0.0193407	0.110026		-0.138708	0.374338	0.674282		-0.239721	0.145077	0.9996		0.3552	0.0663157	0.407613
Vdac1	-0.410103	0.0193676	0.110033		-0.402869	0.0128061	0.168051		0.0801978	0.5301	0.9996		0.00723354	0.958998	0.9862
Pcbd2	0.673162	0.0196007	0.111209		-0.0020462	0.992118	0.998479		0.129116	0.538901	0.9996		-0.675208	0.0193488	0.315933
Comt	0.715707	0.0196964	0.111604		0.647828	0.0187181	0.184083		-0.0608378	0.783197	0.9996		-0.0678789	0.78363	0.918136
Rap1gap2	-0.34868	0.0197603	0.111779		0.0208893	0.84613	0.940109		0.0892598	0.418018	0.9996		0.369569	0.0153492	0.295676
Rem2	-0.61634	0.0198039	0.111779		-0.092636	0.6291	0.842872		0.22353	0.262525	0.9996		0.523704	0.0379217	0.365981
Fam13c	-0.335046	0.0198057	0.111779		0.055987	0.592044	0.826135		0.0759359	0.471277	0.9996		0.391033	0.00989962	0.269749
Anks1b	-0.741405	0.0200405	0.112855		-0.506496	0.0559128	0.291607		0.121586	0.599801	0.9996		0.234909	0.374023	0.704434
Cyc1	0.772776	0.0200765	0.112855		0.381589	0.142186	0.430177		0.307817	0.223994	0.9996		-0.391187	0.173243	0.537641
Yes1	0.653368	0.0201025	0.112855		0.278787	0.196219	0.499954		-0.0538905	0.790424	0.9996		-0.37458	0.129743	0.495539
Adgrl2	-0.296049	0.0201283	0.112855		-0.210502	0.0489056	0.273224		0.070601	0.45102	0.9996		0.0855471	0.415701	0.723557
Myo1c	0.495286	0.0201859	0.112967		0.204627	0.209526	0.517163		-0.12621	0.422269	0.9996		-0.290658	0.122603	0.48725
Grik2	-0.478806	0.0202009	0.112967		-0.537605	0.00712547	0.14185		-0.0893971	0.552203	0.9996		-0.0587988	0.724256	0.891359
Trhde	-0.674055	0.0202539	0.113024		-0.50955	0.0394479	0.249642		0.027269	0.896263	0.9996		0.164504	0.489392	0.77611
Raph1	-0.433033	0.020294	0.113024		-0.0993958	0.468318	0.74812		0.139405	0.317887	0.9996		0.333637	0.0548394	0.390474
Rasgrp1	-0.299892	0.0202998	0.113024		-0.0104829	0.910335	0.970209		0.188917	0.0734288	0.9996		0.289409	0.0235501	0.343499
Cbarp	-0.635726	0.0203168	0.113024		-0.169552	0.402695	0.697479		0.13081	0.514112	0.9996		0.466174	0.0646561	0.404806
Grin1	-0.474358	0.0203542	0.113085		-0.517257	0.00828917	0.14208		-0.0877066	0.556657	0.9996		-0.0428984	0.794949	0.922374
Rac1	0.315822	0.0204699	0.113417		-0.225153	0.0491366	0.273706		-0.0954475	0.347272	0.9996		-0.540976	0.00138846	0.152303
Dpm1	0.517217	0.02049	0.113417		0.2403	0.165458	0.465073		-0.0475693	0.768129	0.9996		-0.276917	0.154532	0.520041
Dlgap3	-0.723648	0.0204936	0.113417		-0.554207	0.0379789	0.245675		0.0629865	0.780169	0.9996		0.169441	0.507732	0.785985
Hmgb1	0.73463	0.0207323	0.11459		0.400895	0.112615	0.39328		-0.1686	0.470538	0.9996		-0.333736	0.218913	0.574391
Sparc	1.00624	0.0207979	0.114778		0.56429	0.104849	0.380446		-0.0562107	0.858087	0.9996		-0.44195	0.233281	0.589034
Rab33b	0.295242	0.02082	0.114778		0.293563	0.0130988	0.170324		0.0107534	0.907148	0.9996		-0.00167896	0.986998	0.995327
Jak1	0.574782	0.0208842	0.114984		0.632253	0.00818451	0.14208		0.110416	0.544184	0.9996		0.0574703	0.775305	0.916919
Spata2	-0.43061	0.0209292	0.115084		-0.325182	0.0407464	0.253598		0.062398	0.645522	0.9996		0.105428	0.491305	0.776636
Dgkg	-0.438326	0.0209739	0.115181		-0.0704173	0.610895	0.8334		-0.00944015	0.945092	0.9996		0.367909	0.0417086	0.372789
Nrip3	-0.428911	0.0210449	0.115423		-0.0505153	0.708111	0.887931		0.146129	0.296387	0.9996		0.378396	0.0347533	0.361431
Wipf2	-0.358604	0.0210901	0.115523		-0.189713	0.123401	0.405855		0.269371	0.0418215	0.9996		0.168891	0.205882	0.56243
Map4k4	-0.601473	0.0211386	0.115641		-0.455121	0.0408015	0.253598		0.00869996	0.963172	0.9996		0.146352	0.49488	0.779078
Necab2	-0.458253	0.0212311	0.115741		-0.219735	0.15707	0.454324		0.161322	0.282796	0.9996		0.238517	0.167822	0.530292
Fkbp4	0.757517	0.0212737	0.115741		0.539629	0.0508608	0.278889		-0.237382	0.335056	0.9996		-0.217888	0.423553	0.728796
Yju2	0.493286	0.02128	0.115741		0.344563	0.0544204	0.287921		-0.0718145	0.645291	0.9996		-0.148723	0.402679	0.718067
Ralgapb	0.360452	0.0212871	0.115741		0.3123	0.0242878	0.206059		0.0303487	0.788994	0.9996		-0.0481516	0.704879	0.881711
Pum2	0.551328	0.021309	0.115741		-0.50009	0.020085	0.188777		-0.395333	0.0497832	0.9996		-1.05142	0.000789136	0.143209
Bcar1	0.436565	0.0213334	0.115741		0.433382	0.0135459	0.173501		0.087728	0.528357	0.9996		-0.00318272	0.983428	0.995282
Scn4a	-0.289753	0.0213955	0.115741		-0.0847739	0.366651	0.668217		0.0334986	0.71425	0.9996		0.204979	0.0752834	0.424325
Cacna1a	-0.468316	0.0213972	0.115741		-0.317488	0.0604149	0.299976		0.0286443	0.845846	0.9996		0.150828	0.373659	0.704434
Agps	0.67332	0.0214004	0.115741		0.4354	0.0703661	0.318812		0.183553	0.398429	0.9996		-0.237921	0.331854	0.6772
Cacng8	-0.446756	0.0214501	0.115863		-0.296905	0.0645961	0.308074		-0.0596273	0.673209	0.9996		0.149851	0.355604	0.693879
Ptpn12	0.438639	0.0215266	0.116015		0.45791	0.0108589	0.158547		0.158733	0.272117	0.9996		0.0192718	0.900652	0.96181
Fam98a	0.437084	0.0215324	0.116015		0.145805	0.308247	0.618779		-0.13885	0.330206	0.9996		-0.291279	0.0903951	0.439528
Kcnj12	-0.413067	0.0216607	0.116559		-0.3157	0.0401806	0.252083		-0.142905	0.292629	0.9996		0.0973667	0.510399	0.788673
Mark3	-0.495835	0.021854	0.11743		-0.492445	0.0138739	0.173963		0.110288	0.489094	0.9996		0.00338966	0.984549	0.995283
Atp5f1b	0.437109	0.0218918	0.11743		0.0139629	0.919479	0.974996		0.104642	0.457999	0.9996		-0.423147	0.0250262	0.343499
As3mt	0.848737	0.0219049	0.11743		1.05302	0.00475161	0.121234		0.141645	0.601102	0.9996		0.204283	0.502918	0.783025
Stox2	-0.560609	0.0219872	0.117459		-0.312916	0.110072	0.389723		0.0839987	0.638422	0.9996		0.247694	0.236366	0.591085
Tp53bp2	0.71236	0.0219894	0.117459		-0.00138157	0.995106	0.999383		-0.0476506	0.832743	0.9996		-0.713742	0.0218123	0.335658
Grin1	-0.650669	0.0219927	0.117459		-0.399188	0.084312	0.342548		0.0597711	0.77214	0.9996		0.251481	0.294594	0.642923
Spryd7	0.409809	0.0221081	0.117754		0.246191	0.0899996	0.352581		0.0876699	0.506425	0.9996		-0.163618	0.280762	0.631161
Cpeb4	-0.580958	0.0221219	0.117754		-0.342111	0.0953404	0.361263		0.0229355	0.900842	0.9996		0.238846	0.267965	0.620993
Ak1	0.517309	0.0221305	0.117754		0.594209	0.00708911	0.14185		-0.0381174	0.816389	0.9996		0.0769001	0.676621	0.870123
Tor1b	0.846387	0.0221762	0.117851		0.770914	0.0205494	0.191105		-0.175706	0.518993	0.9996		-0.0754732	0.801723	0.924466
RTRAF	0.402626	0.022259	0.118113		0.0457378	0.721479	0.891368		-0.12408	0.347483	0.9996		-0.356889	0.0359158	0.361524
Capza1	-0.319558	0.0222937	0.118113		-0.118531	0.264994	0.576242		-0.0270189	0.790395	0.9996		0.201027	0.108692	0.468754
C2cd5	-0.317469	0.0223084	0.118113		-0.0791982	0.442073	0.730844		0.0747234	0.467224	0.9996		0.238271	0.0644595	0.404806
Ehbp1	-0.290454	0.0223364	0.118115		0.0416397	0.653977	0.857976		0.106864	0.268741	0.9996		0.332093	0.0124411	0.284123
Slc30a1	0.572369	0.0224469	0.118466		0.288677	0.144039	0.432111		0.0951076	0.604733	0.9996		-0.283692	0.191522	0.553204
Rab26	-0.250216	0.0224581	0.118466		-0.147495	0.0960492	0.361657		0.14816	0.0948331	0.9996		0.102721	0.270185	0.622213
Dlg4	-0.529847	0.02251	0.118593		-0.472345	0.0228208	0.200786		-0.0440913	0.79408	0.9996		0.0575023	0.760984	0.909609
Katnal1	-0.397212	0.0225743	0.118786		-0.130184	0.321262	0.631599		0.0101578	0.935963	0.9996		0.267028	0.0910788	0.439528
Ddrgk1	0.601633	0.0226209	0.118885		0.322001	0.125036	0.406773		0.316698	0.130374	0.9996		-0.279631	0.218093	0.574154
Acbd5	0.666192	0.0227691	0.119307		0.558132	0.0296536	0.221286		0.174917	0.42175	0.9996		-0.108059	0.651645	0.858465
Ndufv2	0.462467	0.0227718	0.119307		-0.198892	0.204942	0.511518		0.172994	0.263543	0.9996		-0.661358	0.00425993	0.207091
Slc8a2	-0.425076	0.0227849	0.119307		-0.216626	0.141725	0.429684		-0.0224981	0.868327	0.9996		0.20845	0.197145	0.556129
Letmd1	0.287046	0.0229715	0.120137		0.112954	0.242641	0.551752		0.196724	0.0616572	0.9996		-0.174091	0.121963	0.485807
Bcas1	1.21964	0.0230468	0.120146		0.497563	0.227768	0.538041		-0.0532372	0.89151	0.9996		-0.72208	0.129904	0.495539
Ajm1	-0.632165	0.0230954	0.120146		-0.450952	0.0541689	0.287155		0.100716	0.621769	0.9996		0.181213	0.433748	0.736631
Psat1	0.827725	0.0231032	0.120146		0.313681	0.259409	0.570566		-0.43279	0.134248	0.9996		-0.514044	0.11509	0.477231
Vat1	0.598849	0.0231098	0.120146		0.472343	0.0378793	0.245675		-0.11726	0.546204	0.9996		-0.126506	0.559992	0.814292
Stoml2	0.240642	0.0231137	0.120146		0.2263	0.0187151	0.184083		0.104706	0.201709	0.9996		-0.0143415	0.867851	0.948213
Pcbp4	0.715088	0.0232077	0.120489		0.0584737	0.799005	0.921581		0.172213	0.461486	0.9996		-0.656615	0.0326237	0.355629
Rb1cc1	-0.329264	0.0232574	0.1206		-0.0462126	0.663728	0.865153		0.065542	0.540359	0.9996		0.283051	0.0418466	0.372789
Lzts3	-0.512763	0.0233517	0.120796		-0.514578	0.0142263	0.173963		-0.0131395	0.936354	0.9996		-0.0018147	0.992128	0.997022
Ehhadh	0.849915	0.0233823	0.120808		0.211736	0.447618	0.735091		-0.243255	0.386158	0.9996		-0.63818	0.0667608	0.408264
Dmxl2	-0.585035	0.0235975	0.121773		-0.1827	0.347866	0.652575		-0.102474	0.590154	0.9996		0.402334	0.0879598	0.439528
Srd5a3	0.388816	0.0237227	0.122251		0.385493	0.0152746	0.17647		0.0541355	0.667696	0.9996		-0.00332243	0.981067	0.994315
Ppp2r5c	-0.355228	0.0237473	0.122251		-0.197758	0.11644	0.39755		-0.0428684	0.709407	0.9996		0.15747	0.242852	0.599492
Galnt2	0.432542	0.0238629	0.122699		0.320485	0.0488385	0.273224		0.0203125	0.884324	0.9996		-0.112056	0.480819	0.770391
Rala	0.343272	0.0239779	0.122938		0.209977	0.0904116	0.353211		0.0478633	0.668055	0.9996		-0.133295	0.301822	0.650022
Naca	0.499888	0.0240091	0.122938		0.311316	0.0858748	0.345925		0.0520179	0.748276	0.9996		-0.188571	0.314923	0.662301
Tpm1	-0.480728	0.0240273	0.122938		-0.235749	0.159714	0.457028		-0.0781416	0.618178	0.9996		0.244979	0.187126	0.549485
Glg1	0.416683	0.0240554	0.122938		0.323937	0.0414179	0.254884		-0.0460123	0.73369	0.9996		-0.0927459	0.543527	0.803431
Cct7	0.363148	0.0240668	0.122938		0.250907	0.0623063	0.304029		-0.0089491	0.939233	0.9996		-0.112242	0.404832	0.718116
Tjp2	0.863866	0.0240819	0.122938		0.663542	0.0433113	0.260233		0.0534788	0.848325	0.9996		-0.200325	0.527389	0.793586
Begain	-0.931168	0.024123	0.123001		-0.951439	0.0135942	0.1736		-0.409894	0.201221	0.9996		-0.020271	0.951992	0.98325
Ckap5	0.214671	0.0241612	0.12305		0.0228475	0.743165	0.906749		0.0302816	0.665043	0.9996		-0.191824	0.0375432	0.365854
Dync1i1	-0.450851	0.0242665	0.123292		-0.0312379	0.830871	0.934422		-0.0711549	0.629057	0.9996		0.419613	0.0322913	0.353613
Arhgap32	-0.551103	0.0242929	0.123292		-0.321893	0.103905	0.379649		0.0934117	0.604483	0.9996		0.22921	0.27282	0.623463
Agpat1	0.358568	0.0242953	0.123292		0.0490249	0.675018	0.871566		-0.0289577	0.803572	0.9996		-0.309543	0.0428319	0.373948
Ighg	1.60723	0.0244211	0.123637		0.489671	0.362791	0.665143		-0.0851491	0.870378	0.9996		-1.11756	0.0872781	0.439528
Akr1a1	0.632454	0.0245741	0.124201		0.257033	0.235924	0.546268		-0.234513	0.275479	0.9996		-0.375421	0.134157	0.499003
Shank1	-0.614145	0.0246005	0.124201		-0.506575	0.0338838	0.231928		0.0466255	0.815627	0.9996		0.10757	0.632658	0.850837
Uqcrh	0.638165	0.0246195	0.124201		0.162994	0.442239	0.730844		-0.295066	0.183899	0.9996		-0.475171	0.0713479	0.417898
Myef2	-0.45335	0.0247658	0.124792		-0.57085	0.00512968	0.124331		-0.176877	0.25415	0.9996		-0.1175	0.484457	0.772171
Ndufa13	0.423616	0.0248451	0.124991		-0.073229	0.599442	0.828385		0.194296	0.187875	0.9996		-0.496845	0.0124624	0.284123
Uqcrq	0.770931	0.0248931	0.124991		0.274355	0.295049	0.607123		9.04e-05	0.999713	0.999713		-0.496576	0.109616	0.469998
Wdr47	-0.362665	0.0249772	0.125235		-0.135761	0.273053	0.586553		0.00864837	0.941723	0.9996		0.226903	0.118634	0.483744
Prkaa2	-0.694691	0.0250002	0.125235		-0.157412	0.494975	0.764994		-0.269095	0.258257	0.9996		0.537278	0.063973	0.404806
Nebl	-0.64761	0.0251255	0.125544		-0.526522	0.0365	0.241061		0.182672	0.40055	0.9996		0.121088	0.612111	0.838201
Sgsm1	-0.214057	0.025139	0.125544		0.247886	0.00792632	0.14208		0.232647	0.0107236	0.9996		0.461943	0.000480019	0.116982
Ubxn4	0.299201	0.0251673	0.125544		0.239423	0.0387896	0.248416		0.106573	0.295852	0.9996		-0.0597782	0.5886	0.829664
Pds5b	1.18314	0.0251871	0.125544		-0.209275	0.592388	0.826292		-0.890772	0.0483635	0.9996		-1.39241	0.0124591	0.284123
Bsn	-0.705804	0.0252086	0.125544		-0.570911	0.0373195	0.243373		0.0880793	0.704173	0.9996		0.134893	0.604693	0.834745
Eml5	-0.47859	0.0252804	0.125731		-0.327305	0.0669613	0.312948		0.0392073	0.802699	0.9996		0.151286	0.400176	0.716899
Mtus2	-0.612465	0.0253126	0.125731		-0.30367	0.160359	0.458261		0.124927	0.538891	0.9996		0.308796	0.19631	0.555065
Snap29	0.326815	0.0253701	0.125763		0.24256	0.0511515	0.278889		-0.0863821	0.43045	0.9996		-0.084255	0.48918	0.77611
Eps15l1	-0.329042	0.0254689	0.126107		-0.115724	0.302819	0.613755		-0.0210697	0.8453	0.9996		0.213318	0.10937	0.469998
Pex11b	0.41905	0.0255239	0.126156		0.269213	0.0818669	0.339696		0.0634338	0.646939	0.9996		-0.149837	0.34579	0.686106
Lims1	1.15142	0.025538	0.126156		0.717228	0.0897038	0.352104		0.188715	0.620477	0.9996		-0.434192	0.321884	0.666782
Synj1	-0.504467	0.025658	0.126603		-0.0630626	0.704906	0.886933		-0.09025	0.589922	0.9996		0.441404	0.0428198	0.373948
Homer1	-0.655242	0.0257215	0.12677		-0.435024	0.0744995	0.3259		0.0333671	0.876919	0.9996		0.220218	0.374588	0.704434
Rhof	-0.309065	0.0258563	0.127205		-0.157695	0.151999	0.447192		0.0857073	0.411287	0.9996		0.151369	0.210037	0.566024
Shank2	-0.623134	0.0258896	0.127205		-0.451484	0.0564843	0.292542		0.0119845	0.953395	0.9996		0.17165	0.46319	0.757571
Gpx1	0.575215	0.0259249	0.127205		0.371342	0.0816186	0.339696		0.25806	0.200705	0.9996		-0.203874	0.3515	0.689811
Traf3	-0.690189	0.0259286	0.127205		-0.713449	0.0139745	0.173963		-0.234813	0.319677	0.9996		-0.0232606	0.927055	0.971399
Podxl2	0.233537	0.025959	0.127208		0.153329	0.0776352	0.332456		-0.104255	0.202815	0.9996		-0.0802081	0.365847	0.699625
Vdac3	-0.593927	0.02604	0.127459		-0.337527	0.117055	0.398512		0.165802	0.409108	0.9996		0.256399	0.264003	0.617547
Ptges3	0.523416	0.0260996	0.127605		0.323962	0.0927998	0.356371		-0.0129881	0.940017	0.9996		-0.199454	0.319594	0.66564
Afg3l2	0.17356	0.0261753	0.127782		-0.107732	0.0922278	0.355131		0.0958472	0.126422	0.9996		-0.281293	0.00262684	0.185307
Nceh1	0.524177	0.0261955	0.127782		0.5519	0.0130078	0.170176		-0.0241877	0.888872	0.9996		0.0277232	0.886099	0.954982
Rab23	0.519038	0.026351	0.12831		0.470012	0.0250653	0.208213		0.0364309	0.832086	0.9996		-0.0490254	0.798715	0.922988
Myo6	0.738048	0.0263638	0.12831		0.572424	0.0453109	0.264447		0.136638	0.579818	0.9996		-0.165624	0.549137	0.805351
Vcan	0.764585	0.0266738	0.12956		0.279602	0.290544	0.603595		0.0277295	0.912915	0.9996		-0.484983	0.119409	0.483744
Syn3	-0.537981	0.0266813	0.12956		-0.35366	0.0789555	0.335424		0.0985651	0.584761	0.9996		0.184321	0.370011	0.703153
Map4k4	-0.309694	0.0267693	0.129746		-0.170202	0.129771	0.4143		0.118442	0.271174	0.9996		0.139492	0.248629	0.602626
Scfd1	0.299519	0.0267802	0.129746		0.468383	0.00178595	0.0839593		0.0881722	0.388492	0.9996		0.168865	0.159296	0.521584
Itih2	1.29384	0.0268714	0.129888		0.339792	0.439516	0.730416		0.204836	0.636422	0.9996		-0.954046	0.0785985	0.431597
Clmn	0.473416	0.0269019	0.129888		0.231729	0.170614	0.472439		0.145055	0.371001	0.9996		-0.241688	0.19734	0.556129
Prkcg	-0.328252	0.0269265	0.129888		-0.0451854	0.680598	0.874353		0.124478	0.27554	0.9996		0.283066	0.0470815	0.382104
Psmc5	0.3393	0.026931	0.129888		0.341364	0.0164336	0.17831		-0.111768	0.338459	0.9996		0.00206342	0.986939	0.995327
Lrrfip1	-0.4586	0.0270414	0.13027		-0.244777	0.140287	0.427761		-0.0402097	0.792612	0.9996		0.213823	0.235013	0.589681
Lsm14b	-0.321847	0.0270829	0.13027		-0.0265855	0.804384	0.924886		0.0921674	0.402094	0.9996		0.295262	0.0378037	0.365981
Fam177a1	0.666477	0.0271161	0.13027		0.545553	0.0381894	0.245675		-0.18024	0.427635	0.9996		-0.120924	0.628905	0.849475
Mapk8ip3	0.349339	0.0271497	0.13027		0.42282	0.00700994	0.14185		0.135803	0.265581	0.9996		0.0734817	0.576555	0.823961
Atp5f1d	0.433687	0.0271624	0.13027		-0.0814525	0.577241	0.818812		0.176862	0.244968	0.9996		-0.515139	0.0130086	0.288337
Praf2	0.359481	0.0272813	0.130549		0.30999	0.03151	0.226325		0.165133	0.196351	0.9996		-0.049491	0.713233	0.884883
Mrps6	0.681543	0.0272816	0.130549		0.288836	0.229179	0.539586		-0.152822	0.508258	0.9996		-0.392707	0.15317	0.519018
Srp9	0.705171	0.0273839	0.130727		0.178222	0.458237	0.743904		0.051957	0.825544	0.9996		-0.526949	0.0765619	0.426729
Ndufs4	0.364026	0.0274188	0.130727		-0.223486	0.0983244	0.366404		0.148943	0.244567	0.9996		-0.587511	0.00286016	0.188243
Kyat3	0.616932	0.0274214	0.130727		-0.0553522	0.788637	0.919081		-0.275089	0.208773	0.9996		-0.672285	0.0192223	0.315933
Cntn2	0.51587	0.027441	0.130727		0.259919	0.1618	0.460531		0.124365	0.478647	0.9996		-0.255952	0.210783	0.566057
Gria2	-0.355709	0.0274814	0.130774		-0.37154	0.0142326	0.173963		-0.174084	0.172664	0.9996		-0.0158312	0.905167	0.962151
Rab13	0.538358	0.0275852	0.131122		0.258738	0.17987	0.48147		-0.211049	0.263653	0.9996		-0.27962	0.193012	0.553274
Ddx5	-0.636547	0.0276217	0.131149		-0.349107	0.133006	0.417396		-0.295387	0.193578	0.9996		0.28744	0.250902	0.606417
Strn3	-0.407313	0.027766	0.131616		-0.0971203	0.484536	0.758729		0.0856124	0.536116	0.9996		0.310193	0.0729878	0.42133
Asrgl1	0.27169	0.0277844	0.131616		-0.0264852	0.77168	0.91422		-0.114035	0.235154	0.9996		-0.298175	0.0189122	0.315654
Cdc42bpb	-0.280652	0.0278122	0.131616		-0.118721	0.231972	0.541986		-0.0168506	0.857912	0.9996		0.161931	0.1544	0.520041
Camkv	-0.509764	0.0279921	0.13232		-0.249121	0.174935	0.477176		-0.0582546	0.734506	0.9996		0.260643	0.200681	0.557457
Omg	0.637803	0.028202	0.133054		-0.000756694	0.997184	0.999383		-0.21749	0.328076	0.9996		-0.63856	0.0280694	0.347787
Celf5	-0.712108	0.028227	0.133054		-0.125046	0.60514	0.830805		0.140195	0.563142	0.9996		0.587062	0.0572504	0.390648
Dlgap1	-0.541237	0.028246	0.133054		-0.456899	0.0353505	0.238157		0.0113056	0.950475	0.9996		0.0843377	0.680471	0.872095
Tsc2	-0.480067	0.0282904	0.133054		-0.0369796	0.819231	0.930114		0.0207532	0.897809	0.9996		0.443088	0.038496	0.367533
Hpcal4	-0.595039	0.0283239	0.133054		-0.34399	0.118251	0.399778		-0.165624	0.419734	0.9996		0.251049	0.283284	0.633514
Dlgap4	-0.490719	0.0283339	0.133054		-0.440071	0.0280384	0.216981		0.00865132	0.958224	0.9996		0.0506476	0.784437	0.918136
Pak5	-0.474005	0.0283916	0.133179		-0.299927	0.0925226	0.355946		0.0874445	0.587934	0.9996		0.174078	0.345705	0.686106
Scarb2	1.0051	0.0284916	0.133398		0.548447	0.13727	0.423085		-0.415653	0.244128	0.9996		-0.456657	0.251617	0.607117
Fam117b	-0.50326	0.0285006	0.133398		0.0848965	0.619973	0.838002		0.131195	0.449166	0.9996		0.588156	0.0147758	0.292643
Tnr	0.30253	0.0286071	0.133654		-0.0516653	0.616063	0.835583		0.101329	0.337777	0.9996		-0.354195	0.0147205	0.292643
Nectin1	0.282681	0.028638	0.133654		-0.0953772	0.334595	0.642512		-0.0314332	0.742763	0.9996		-0.378058	0.00792739	0.253534
Snx6	0.433101	0.0286647	0.133654		0.551234	0.00584087	0.133872		-0.0170949	0.90695	0.9996		0.118133	0.478249	0.76771
Slc25a25	0.391001	0.0286803	0.133654		-0.135788	0.321763	0.631938		-0.170999	0.221325	0.9996		-0.526789	0.00766234	0.250225
Kctd8	-0.574455	0.0288279	0.134091		-0.246684	0.229459	0.539947		-0.0749944	0.700912	0.9996		0.327771	0.161651	0.522767
Gsk3a	0.27193	0.0288368	0.134091		0.361419	0.00472263	0.121234		0.219094	0.0428363	0.9996		0.0894892	0.396859	0.716726
Gart	0.200983	0.0289145	0.134306		0.292153	0.00296021	0.0981689		-0.118171	0.114675	0.9996		0.0911706	0.253895	0.608776
Usp31	-0.35873	0.0290028	0.13457		-0.15856	0.218111	0.525117		0.288029	0.0436036	0.9996		0.20017	0.170409	0.532124
Rab5c	0.798394	0.0290532	0.134658		0.466141	0.117183	0.398512		-0.169173	0.53744	0.9996		-0.332253	0.29221	0.640407
Ndufa2	0.452413	0.0291627	0.135019		-0.031044	0.839829	0.938555		0.202987	0.212545	0.9996		-0.483457	0.0222834	0.341679
Hba	1.17437	0.0293927	0.13584		1.03947	0.0306231	0.225055		-0.36259	0.377585	0.9996		-0.134902	0.763071	0.910831
Ndufa10	0.399557	0.0294035	0.13584		-0.0750506	0.584576	0.822506		0.276798	0.0724355	0.9996		-0.474607	0.0142339	0.291652
Apex1	0.277791	0.0295021	0.136149		0.0896563	0.358029	0.660763		-0.137524	0.175059	0.9996		-0.188135	0.107349	0.468754
Tpm4	0.388622	0.0299111	0.137887		0.088461	0.511604	0.776081		0.169532	0.226789	0.9996		-0.300161	0.0740626	0.423582
Gstm1	0.583564	0.0299744	0.137966		0.241686	0.248993	0.557691		-0.207244	0.316747	0.9996		-0.341878	0.155711	0.521584
Clic4	1.17257	0.0299926	0.137966		0.707569	0.109698	0.389439		-0.118342	0.768266	0.9996		-0.464996	0.317372	0.664245
Arhgef5	-0.273533	0.0300483	0.13803		-0.299709	0.0126941	0.168051		-0.19693	0.0652408	0.9996		-0.0261762	0.80259	0.925023
Prickle2	-0.54919	0.030071	0.13803		-0.34022	0.102313	0.377175		0.0420179	0.823127	0.9996		0.20897	0.336277	0.681475
Dmwd	-0.40075	0.0301567	0.138275		-0.184411	0.205755	0.511785		0.0513185	0.709452	0.9996		0.216339	0.186743	0.549439
Srcin1	-0.462852	0.0303886	0.138921		-0.350673	0.0556539	0.291445		0.103703	0.519685	0.9996		0.112179	0.532931	0.797439
Sec11a	0.212134	0.0303998	0.138921		0.172014	0.0439338	0.261167		-0.0427697	0.561234	0.9996		-0.0401203	0.624624	0.846955
Epb41l5	0.669921	0.0304276	0.138921		0.501106	0.0581591	0.295889		-0.0574843	0.802727	0.9996		-0.168815	0.517408	0.790525
Maco1	-0.263668	0.0304727	0.138979		-0.0391035	0.667474	0.866662		0.130123	0.179371	0.9996		0.224564	0.0547665	0.390474
Gjc2	0.894204	0.0305829	0.139333		0.370539	0.250964	0.560276		0.0914054	0.766523	0.9996		-0.523665	0.157682	0.521584
Rab2b	0.202103	0.0306626	0.139547		-0.187964	0.0262606	0.211967		-0.214336	0.0150495	0.9996		-0.390067	0.00123921	0.151161
Echs1	0.564915	0.030741	0.139662		-0.184269	0.357976	0.660763		0.178287	0.372857	0.9996		-0.749184	0.00900422	0.259117
Fundc2	0.44942	0.0307531	0.139662		0.0751186	0.629679	0.842984		-0.0501899	0.746141	0.9996		-0.374301	0.0594985	0.392904
Cldn12	-0.689699	0.0308466	0.139677		-0.502301	0.0642331	0.307657		0.0583063	0.806234	0.9996		0.187398	0.487745	0.775102
Sema4d	0.184817	0.0309371	0.139677		0.02842	0.657384	0.860774		-0.120096	0.0912612	0.9996		-0.156397	0.0567072	0.390648
Cnih3	-0.500665	0.0309402	0.139677		-0.634668	0.00656729	0.14118		-0.276859	0.139836	0.9996		-0.134003	0.494369	0.779078
Nnt	0.514756	0.0309601	0.139677		0.0646581	0.716516	0.889859		-0.161091	0.377478	0.9996		-0.450098	0.050746	0.386526
Rasal1	-0.410998	0.0309688	0.139677		-0.272356	0.086264	0.347166		0.0540648	0.703894	0.9996		0.138643	0.393915	0.714106
Wdr7	-0.501732	0.0309973	0.139677		-0.161382	0.365256	0.666623		-0.0523498	0.762652	0.9996		0.340349	0.110577	0.471495
Slc12a9	0.85345	0.0310266	0.139677		0.559386	0.0892003	0.352035		-0.0917451	0.755794	0.9996		-0.294064	0.38462	0.708311
Triobp	1.20657	0.0310502	0.139677		0.813094	0.0822363	0.340527		-0.0296207	0.943192	0.9996		-0.393473	0.409324	0.719812
Cacnb2	-0.563838	0.0312769	0.140549		-0.31189	0.14067	0.428372		0.133643	0.499658	0.9996		0.251949	0.269127	0.622003
Ajap1	-0.627217	0.0313178	0.140585		-0.309477	0.182127	0.482761		0.149452	0.497609	0.9996		0.31774	0.215969	0.572161
Dnajb5	-0.569874	0.0315505	0.141481		-0.0564469	0.775259	0.915165		0.297618	0.161632	0.9996		0.513427	0.0464782	0.380908
Ppp6r2	-0.344411	0.0316609	0.141608		0.0299485	0.802131	0.923218		0.281252	0.0444692	0.9996		0.37436	0.0226556	0.343499
Gpd2	-0.334081	0.0316778	0.141608		-0.364476	0.0137642	0.173963		0.0451027	0.698225	0.9996		-0.0303952	0.814559	0.929464
Rab10	0.512165	0.0316782	0.141608		0.240197	0.203198	0.510142		-0.294596	0.128829	0.9996		-0.271967	0.198153	0.55633
Asph	0.541435	0.0317136	0.141619		0.581498	0.0147866	0.176203		0.135541	0.47825	0.9996		0.0400634	0.848654	0.941516
Ankrd50	-0.229981	0.0318009	0.14186		-0.0968615	0.248292	0.557691		-0.0806029	0.329509	0.9996		0.13312	0.165558	0.527593
Far1	0.574335	0.0319167	0.142157		0.515314	0.031531	0.226325		0.0913465	0.649183	0.9996		-0.0590211	0.791577	0.921611
Ranbp9	-0.508666	0.0319442	0.142157		-0.239868	0.201867	0.508243		-0.233752	0.212294	0.9996		0.268798	0.20095	0.557457
Parva	0.529483	0.031967	0.142157		0.533153	0.0197557	0.18865		-0.0451642	0.806278	0.9996		0.0036707	0.985745	0.995283
Arhgap26	-0.254577	0.0320687	0.142461		-0.0937011	0.308482	0.618779		0.0268308	0.762351	0.9996		0.160876	0.135596	0.499333
Septin4	0.402362	0.0323685	0.143644		0.203215	0.176491	0.477278		0.0737808	0.602178	0.9996		-0.199147	0.229125	0.584883
Sfxn1	0.53129	0.0325701	0.143836		0.36342	0.0815956	0.339696		0.202523	0.294635	0.9996		-0.167869	0.428778	0.733138
Naa15	0.483757	0.0325799	0.143836		0.457749	0.0260876	0.211371		0.036712	0.82804	0.9996		-0.0260078	0.890412	0.957562
Slc48a1	0.872437	0.0326079	0.143836		0.465948	0.156637	0.453377		0.177368	0.564936	0.9996		-0.406489	0.255635	0.610272
Garem1	-0.341085	0.0326181	0.143836		0.207537	0.113652	0.395002		0.189219	0.143376	0.9996		0.548622	0.00368537	0.205502
Adgrl2	-0.770281	0.0326267	0.143836		-0.203493	0.458376	0.743904		0.0319594	0.905385	0.9996		0.566787	0.0915192	0.439528
Arhgef7	-0.338886	0.0326424	0.143836		-0.17732	0.164145	0.463202		0.0481677	0.685602	0.9996		0.161566	0.24588	0.60133
Fads2	0.40632	0.0326473	0.143836		0.0486921	0.732414	0.899285		-0.176614	0.237756	0.9996		-0.357628	0.0520072	0.388284
Phpt1	0.470856	0.0327066	0.14395		0.372238	0.0513429	0.278889		-0.15677	0.355933	0.9996		-0.0986184	0.595487	0.832243
Grn	0.55522	0.0329629	0.144928		0.455016	0.0455761	0.264666		-0.00550896	0.977372	0.9996		-0.100204	0.647094	0.857897
Scn8a	0.301284	0.0330055	0.144967		0.232856	0.0559129	0.291607		0.118423	0.282569	0.9996		-0.0684286	0.566423	0.817805
Trappc9	-0.378762	0.0331006	0.145235		-0.281009	0.0641666	0.307657		-0.117501	0.389163	0.9996		0.0977535	0.516523	0.790525
Dlg3	-0.418884	0.0331346	0.145236		-0.388826	0.0286684	0.217691		0.0254896	0.86224	0.9996		0.0300583	0.8548	0.943965
Agpat4	0.443212	0.0332428	0.145425		0.147085	0.359314	0.662004		-0.0591602	0.704927	0.9996		-0.296127	0.120673	0.484687
Arpc4	-0.400071	0.0332458	0.145425		-0.285467	0.072894	0.322483		0.110194	0.442391	0.9996		0.114605	0.473582	0.764811
Serpinh1	0.935226	0.0336026	0.146468		0.396035	0.252101	0.560836		-0.301521	0.373615	0.9996		-0.539191	0.17233	0.535386
Icam5	-0.255653	0.0336151	0.146468		-0.373449	0.00354397	0.106022		0.000376162	0.996661	0.9996		-0.117796	0.263893	0.617547
Tcp1	0.211515	0.0336702	0.146468		0.288219	0.0050966	0.124331		0.0911435	0.24486	0.9996		0.0767037	0.371136	0.703153
Acadl	0.657179	0.0336785	0.146468		0.0230626	0.920563	0.975238		-0.106297	0.648255	0.9996		-0.634116	0.0385341	0.367533
Agpat3	0.392155	0.0336897	0.146468		0.325661	0.0443628	0.26141		0.126228	0.374648	0.9996		-0.0664941	0.668574	0.866817
Tmem132b	-0.391668	0.0337673	0.146656		-0.19317	0.189844	0.490134		0.0317573	0.818187	0.9996		0.198497	0.223848	0.580035
Srp68	0.193886	0.033885	0.147018		0.203197	0.0177581	0.182638		-0.0231562	0.73573	0.9996		0.00931092	0.903025	0.961938
Cdh4	-0.383374	0.0339226	0.147032		-0.44611	0.0111151	0.161188		-0.212329	0.147463	0.9996		-0.0627359	0.679885	0.87162
Cplx1	-0.420475	0.0340358	0.147083		-0.521735	0.00823127	0.14208		-0.248247	0.126441	0.9996		-0.101261	0.546991	0.804388
Mapre1	0.268225	0.0340375	0.147083		0.189546	0.0765459	0.32944		0.01639	0.862628	0.9996		-0.0786788	0.466085	0.759388
Ptpn14	-0.383456	0.034088	0.147153		-0.028178	0.835309	0.936442		0.170182	0.233721	0.9996		0.355278	0.0451913	0.377588
Edil3	0.788361	0.0341986	0.147481		0.423699	0.158837	0.456247		-0.0584658	0.833957	0.9996		-0.364662	0.264165	0.617547
Gja1	0.6332	0.0343437	0.147958		0.122633	0.588042	0.82426		0.0471317	0.833539	0.9996		-0.510567	0.0723987	0.421289
Luc7l3	0.985573	0.0343823	0.147975		1.1567	0.0108581	0.158547		-0.22356	0.527594	0.9996		0.171131	0.662871	0.863509
Pitrm1	0.348008	0.0345369	0.148491		0.0184947	0.8808	0.954906		-0.0486148	0.694902	0.9996		-0.329513	0.0423123	0.372789
Ppfia2	-0.712224	0.0345809	0.148516		-0.282492	0.283957	0.596847		0.213486	0.409634	0.9996		0.429732	0.158401	0.521584
Myh11	0.592199	0.034612	0.148516		0.15808	0.46055	0.744607		-0.0452111	0.829688	0.9996		-0.434119	0.0966617	0.450947
Pdia3	0.627479	0.0347515	0.148965		0.415389	0.0943487	0.359416		-0.325131	0.17383	0.9996		-0.21209	0.406402	0.718645
Dapk1	-0.201067	0.0348082	0.149059		-0.198157	0.0237151	0.202098		-0.00890189	0.900761	0.9996		0.0029097	0.970902	0.992478
Lrrc73	-0.451016	0.0349597	0.149448		-0.302914	0.0909316	0.353235		0.0943151	0.561131	0.9996		0.148102	0.419939	0.725289
Scn8a	0.676343	0.0350686	0.149587		0.424313	0.110179	0.389723		0.161627	0.508563	0.9996		-0.25203	0.363689	0.698636
Gmpr	-0.304607	0.0350716	0.149587		-0.185114	0.119819	0.402026		0.0789599	0.474587	0.9996		0.119493	0.340512	0.68264
Clasp2	-0.267788	0.0351187	0.149639		-0.083442	0.394133	0.687923		0.121478	0.227825	0.9996		0.184346	0.115905	0.479074
Nav1	-0.610984	0.0351806	0.149754		-0.242745	0.285214	0.597818		0.313187	0.17913	0.9996		0.368239	0.160434	0.521612
Slc12a2	1.00783	0.0352447	0.149878		0.403792	0.281716	0.594943		-0.217737	0.5494	0.9996		-0.604043	0.162631	0.524291
Magi3	-0.450159	0.0352974	0.149953		-0.310893	0.0844281	0.342548		0.134668	0.412908	0.9996		0.139266	0.447225	0.748524
Lmtk3	-0.271475	0.0353729	0.150124		-0.0361677	0.709952	0.888582		0.203862	0.0652775	0.9996		0.235308	0.0588073	0.392897
Htra1	0.96089	0.035446	0.150285		0.520259	0.159568	0.456917		-0.241267	0.489226	0.9996		-0.440631	0.272069	0.623463
Eef1d	0.218479	0.0354924	0.150333		-0.0123256	0.874434	0.951874		-0.0499205	0.52803	0.9996		-0.230805	0.0286977	0.347787
Rab11fip5	-0.471835	0.0357172	0.151136		-0.128814	0.454425	0.740156		0.19169	0.277138	0.9996		0.343021	0.101257	0.460152
Synrg	0.320021	0.0358868	0.15153		0.178985	0.149214	0.442367		0.173187	0.160925	0.9996		-0.141037	0.291037	0.639473
Spns2	-0.879534	0.0358947	0.15153		-0.391261	0.238478	0.547965		0.174737	0.582969	0.9996		0.488273	0.193496	0.553274
Rogdi	-0.548334	0.0359167	0.15153		-0.0700053	0.722488	0.892071		-0.0433597	0.825396	0.9996		0.478328	0.0583481	0.392897
Ssh2	-0.457919	0.0359612	0.151568		-0.191309	0.265685	0.576437		0.0835205	0.613759	0.9996		0.26661	0.175347	0.541222
Hspa14	0.661411	0.0359966	0.151568		-0.311158	0.215477	0.522864		-0.366134	0.153112	0.9996		-0.972569	0.00665383	0.235249
Shisa9	-0.48973	0.0360838	0.151786		-0.419861	0.0422076	0.257214		-0.03823	0.827795	0.9996		0.0698692	0.72294	0.890253
Trim46	-0.283164	0.0361602	0.151958		-0.167969	0.130064	0.414308		-0.0234981	0.817268	0.9996		0.115195	0.327764	0.67372
Rgs14	-0.490732	0.0362905	0.152343		0.0168566	0.923749	0.977057		-0.00467009	0.978838	0.9996		0.507588	0.0318992	0.352622
Syngap1	-0.734434	0.0363414	0.152343		-0.701922	0.0281174	0.216981		-0.172547	0.519346	0.9996		0.0325124	0.912192	0.963783
Gnb2	0.537793	0.0363585	0.152343		0.13064	0.505761	0.77153		-0.132407	0.500215	0.9996		-0.407153	0.0915057	0.439528
App	0.478969	0.0364433	0.152548		0.493116	0.0207973	0.191105		0.140367	0.425774	0.9996		0.0141468	0.941378	0.976768
Aldoc	0.543495	0.0365096	0.152677		0.188237	0.351171	0.654317		-0.26081	0.208925	0.9996		-0.355258	0.135666	0.499333
Arhgef1	0.395605	0.0366922	0.152829		0.544645	0.00542759	0.127796		0.208723	0.172447	0.9996		0.14904	0.364159	0.69891
Slc1a3	1.46937	0.0366972	0.152829		0.590915	0.284793	0.597521		-0.442349	0.414693	0.9996		-0.878458	0.167475	0.530292
Ptpra	0.44558	0.0367073	0.152829		0.173972	0.297952	0.610167		-0.139225	0.398146	0.9996		-0.271608	0.160411	0.521612
Capza2	-0.482546	0.0367077	0.152829		-0.484085	0.0233571	0.201679		-0.321142	0.0968393	0.9996		-0.00153842	0.993678	0.997606
Iqsec2	-0.566802	0.0368682	0.153277		-0.474275	0.0470003	0.270252		0.0399237	0.845215	0.9996		0.0925275	0.687103	0.87509
Ndufa9	0.400802	0.0371065	0.154118		-0.143393	0.338484	0.643856		0.0639714	0.660636	0.9996		-0.544195	0.01017	0.275363
Atp5pf	0.391533	0.0371463	0.154134		0.0743591	0.602575	0.829413		0.119885	0.408597	0.9996		-0.317174	0.0761034	0.426139
Lamtor2	0.544202	0.0373134	0.154324		-0.0393017	0.841861	0.939479		-0.214417	0.295853	0.9996		-0.583503	0.0285222	0.347787
Astn1	-0.312226	0.0373606	0.154324		-0.0163227	0.885121	0.957062		0.0309654	0.784446	0.9996		0.295903	0.0454553	0.377588
Trpc4	-0.479551	0.0373812	0.154324		-0.198969	0.273213	0.586553		0.15269	0.391882	0.9996		0.280582	0.177384	0.544367
Cyb5b	-0.307425	0.0374043	0.154324		-0.231567	0.0677888	0.313409		0.0162969	0.883561	0.9996		0.0758577	0.547248	0.804388
Srm	0.590413	0.0374106	0.154324		0.355874	0.127822	0.410864		-0.283306	0.211591	0.9996		-0.234539	0.342577	0.683237
Adh7	0.731399	0.0374792	0.154324		0.200176	0.45888	0.744139		-0.277107	0.313887	0.9996		-0.531222	0.105163	0.466203
Cldn11	1.05282	0.0375372	0.154324		0.675469	0.108903	0.388204		0.0575944	0.879988	0.9996		-0.377353	0.389324	0.711834
Bzw1	0.719768	0.0375519	0.154324		0.672524	0.031801	0.227212		-0.0316127	0.903497	0.9996		-0.0472436	0.871311	0.948213
Gabarapl2	-0.257402	0.0375677	0.154324		-0.294763	0.0135387	0.173501		0.054625	0.562806	0.9996		-0.0373614	0.721228	0.888912
Adam23	-0.240948	0.0375891	0.154324		-0.157	0.104523	0.380446		-0.0333856	0.703563	0.9996		0.0839476	0.402173	0.718015
Nmt2	0.336598	0.0376563	0.154408		0.162535	0.209743	0.517163		-0.0617508	0.616	0.9996		-0.174062	0.227462	0.583733
Slc9a3r2	0.670137	0.03771	0.154408		0.438598	0.103503	0.379649		0.0889437	0.715601	0.9996		-0.231538	0.406281	0.718645
Yme1l1	0.262556	0.0377176	0.154408		0.186559	0.0817546	0.339696		0.263155	0.0241533	0.9996		-0.0759968	0.483308	0.771882
Pcdhgc3	1.06272	0.0377891	0.154553		0.553441	0.180343	0.48147		-0.225623	0.563244	0.9996		-0.509278	0.260285	0.614176
Baiap2	-0.583501	0.0378275	0.154555		-0.640484	0.0164821	0.17831		-0.0270078	0.898532	0.9996		-0.0569824	0.81013	0.929152
Adgrb3	-0.548637	0.0378731	0.154555		-0.294884	0.168693	0.469835		0.131515	0.515656	0.9996		0.253753	0.276044	0.626002
Nyap1	-0.556799	0.0379378	0.154555		-0.334637	0.129973	0.414308		0.236885	0.263988	0.9996		0.222161	0.342283	0.683237
Gyg1	0.587143	0.0379624	0.154555		0.958644	0.0023158	0.0925888		0.14169	0.513188	0.9996		0.371501	0.150332	0.518197
Cpne1	0.743598	0.0379703	0.154555		0.0513378	0.849413	0.941078		-0.439716	0.13537	0.9996		-0.69226	0.0491572	0.382104
Gjb6	0.766328	0.0381301	0.155057		0.280623	0.331273	0.639236		-0.177247	0.530791	0.9996		-0.485705	0.150148	0.518197
Lrrc4c	-0.68134	0.0382481	0.15539		-0.261632	0.310306	0.620033		-0.208671	0.411979	0.9996		0.419707	0.160588	0.521612
Iqsec1	-0.594625	0.0383721	0.15563		-0.373125	0.117329	0.398512		0.234052	0.299638	0.9996		0.2215	0.374655	0.704434
Rtn3	-0.310169	0.0383799	0.15563		-0.0826238	0.473203	0.751833		0.145559	0.223551	0.9996		0.227545	0.104122	0.464961
Rnh1	0.434638	0.0386884	0.156732		0.378791	0.0425518	0.257842		-0.386621	0.0394833	0.9996		-0.0558471	0.753728	0.905898
Psmc1	0.372007	0.0388496	0.157236		0.412948	0.0161912	0.17831		0.0306121	0.822142	0.9996		0.0409405	0.78818	0.91975
Kit	-0.1957	0.0389206	0.157268		-0.156559	0.0576665	0.294774		0.00869691	0.903293	0.9996		0.0391416	0.627656	0.849475
Akap5	-0.596881	0.0391428	0.157974		-0.225884	0.319645	0.629662		0.033912	0.876786	0.9996		0.370997	0.159596	0.521584
Cd2ap	0.486262	0.0392765	0.158365		0.258383	0.176646	0.47738		-0.0844792	0.638259	0.9996		-0.227878	0.274578	0.624549
Kctd4	-0.462976	0.039329	0.158427		-0.284555	0.125888	0.408151		-0.019678	0.907743	0.9996		0.178421	0.362337	0.697783
Tbc1d5	0.255693	0.0394324	0.158694		0.178496	0.0892385	0.352035		0.0843688	0.382329	0.9996		-0.0771969	0.470507	0.762146
Rpl10l	0.53668	0.0396108	0.159165		0.118798	0.552094	0.802534		0.112461	0.572975	0.9996		-0.417882	0.0901717	0.439528
Extl2	0.559173	0.0396237	0.159165		0.253809	0.241173	0.550554		-0.168141	0.424338	0.9996		-0.305365	0.21066	0.566057
Rab6b	0.482916	0.0397547	0.159529		0.52373	0.018408	0.182898		0.0513742	0.773005	0.9996		0.0408141	0.837351	0.936164
Agtpbp1	-0.48652	0.039789	0.159529		0.0402947	0.822143	0.931196		0.0150519	0.932971	0.9996		0.526815	0.0293763	0.350113
Mag	0.961945	0.0402064	0.161052		1.04995	0.0181454	0.182638		0.0253724	0.942993	0.9996		0.0880035	0.824726	0.930906
Snx5	0.542209	0.0403198	0.161326		0.683018	0.00950959	0.149018		0.08541	0.671629	0.9996		0.140809	0.535109	0.7993
Cryzl1	-0.289102	0.0403502	0.161326		-0.0777101	0.47513	0.752816		0.0886949	0.417639	0.9996		0.211392	0.108999	0.469113
B630019K06Rik	-0.770471	0.0404376	0.161524		-0.546616	0.0868427	0.347366		-0.00419079	0.988251	0.9996		0.223855	0.489632	0.77611
Ube2o	-0.304737	0.0405704	0.161903		-0.109224	0.348523	0.652795		0.0932476	0.419453	0.9996		0.195513	0.151764	0.518197
Ppp2r5e	-0.555486	0.0406836	0.162044		-0.040607	0.843595	0.940063		0.111521	0.591447	0.9996		0.514879	0.0532348	0.390474
Ppp2r1a	-0.469422	0.0407115	0.162044		-0.194658	0.283609	0.596793		0.0363542	0.834494	0.9996		0.274763	0.186061	0.549439
Gnao1	0.278434	0.0407194	0.162044		0.0146687	0.886879	0.957728		-0.158368	0.155257	0.9996		-0.263765	0.0494157	0.382104
Mmab	-0.533006	0.0407899	0.162174		-0.393168	0.0778393	0.332996		0.232765	0.26116	0.9996		0.139838	0.532312	0.797006
Fut8	0.284445	0.040888	0.162413		0.316926	0.0169283	0.17971		0.183019	0.114939	0.9996		0.0324805	0.783399	0.918136
Aff4	-0.576993	0.0409767	0.162615		-0.969587	0.00221528	0.0908552		-0.264624	0.240656	0.9996		-0.392595	0.132695	0.496909
Nploc4	0.37336	0.0412178	0.163365		0.666888	0.00159191	0.083051		0.236589	0.120296	0.9996		0.293528	0.0904854	0.439528
D430041D05Rik	-0.380306	0.0412741	0.163365		-0.205119	0.176113	0.477278		-0.0243257	0.863426	0.9996		0.175187	0.288119	0.637131
H12	0.769574	0.0412805	0.163365		0.0464668	0.870998	0.950253		-0.253054	0.389481	0.9996		-0.723107	0.0514988	0.387192
Taok2	-0.451234	0.0413718	0.163475		-0.21401	0.227632	0.538018		0.184085	0.292798	0.9996		0.237224	0.231227	0.586707
Mtnd3	1.1561	0.0414595	0.163475		0.212599	0.624135	0.839087		0.543812	0.231324	0.9996		-0.943504	0.0814371	0.436372
Exoc7	-0.285302	0.04147	0.163475		-0.0480716	0.653011	0.857716		-0.0192977	0.855863	0.9996		0.237231	0.0769685	0.426729
Mtmr2	-0.386075	0.0415252	0.163475		0.00527234	0.970721	0.99115		0.0681341	0.638086	0.9996		0.391347	0.0395095	0.367533
Fam110b	-0.562181	0.0415365	0.163475		-0.483449	0.047818	0.272029		0.140559	0.508682	0.9996		0.0787325	0.737453	0.900093
Ndufa1	0.210646	0.0415374	0.163475		-0.245617	0.0141088	0.173963		0.236553	0.0166674	0.9996		-0.456263	0.00101337	0.145203
Tmem30a	-0.163974	0.0416126	0.163589		-0.26256	0.002946	0.0981689		-0.215994	0.00799908	0.9996		-0.0985857	0.178084	0.54465
Rab33a	0.377085	0.0416624	0.163589		0.240556	0.119131	0.401293		-0.0985666	0.490605	0.9996		-0.136529	0.397453	0.716726
Inf2	0.525747	0.0417155	0.163589		0.655603	0.0104229	0.154823		0.125528	0.527845	0.9996		0.129856	0.5583	0.812926
Pcdhga2	-0.49765	0.0417195	0.163589		-0.132721	0.482318	0.757816		-0.0176526	0.924166	0.9996		0.364929	0.110844	0.471495
Gprin1	-0.401242	0.0418434	0.163925		-0.532823	0.00774799	0.14208		-0.0666653	0.658242	0.9996		-0.131581	0.441791	0.743502
Akr1b1	0.570499	0.0419425	0.164163		0.348038	0.133997	0.418989		-0.201314	0.359671	0.9996		-0.22246	0.364945	0.698976
Cnp	0.812483	0.0421604	0.164675		0.470763	0.152073	0.447192		-0.0132164	0.965274	0.9996		-0.34172	0.331454	0.677162
Cpm	0.690743	0.0421879	0.164675		0.145142	0.578372	0.818969		0.131811	0.61304	0.9996		-0.5456	0.0909303	0.439528
Cisd2	0.231599	0.0421889	0.164675		0.256413	0.0180619	0.182638		0.126262	0.174335	0.9996		0.0248138	0.798091	0.922801
Micu3	-0.154582	0.0422848	0.164899		-0.156462	0.0263316	0.211993		0.242479	0.00336636	0.9996		-0.00187969	0.976795	0.992983
Stat3	0.410055	0.0424566	0.16519		-0.0422021	0.783961	0.917588		-0.332558	0.0596278	0.9996		-0.452257	0.0293026	0.350113
Anp32a	0.92748	0.0424751	0.16519		0.389721	0.28291	0.595999		-0.428758	0.241471	0.9996		-0.537759	0.194297	0.553639
Dnajb6	-0.537034	0.0425853	0.165468		-0.324435	0.138648	0.425492		0.134519	0.510737	0.9996		0.212599	0.360019	0.696774
Lrp1	0.310792	0.0427568	0.165909		0.10868	0.366155	0.667694		-0.20606	0.109648	0.9996		-0.202112	0.152075	0.518197
Unc5a	-0.478433	0.0427996	0.165909		-0.190898	0.306858	0.61805		0.0679009	0.70671	0.9996		0.287535	0.181182	0.54465
Nat14	-0.247648	0.0428153	0.165909		0.234193	0.0348218	0.236781		0.171483	0.0974071	0.9996		0.481842	0.00195193	0.168266
Nek7	0.712455	0.0428874	0.166038		0.695744	0.0308247	0.225186		0.0272867	0.918764	0.9996		-0.016711	0.955435	0.985559
Doc2b	-0.61221	0.0431277	0.166478		-0.531373	0.0480019	0.27235		0.0353483	0.878048	0.9996		0.0808377	0.754297	0.906173
Vps4a	-0.502301	0.0431779	0.166478		-0.0127364	0.946253	0.982927		-0.191067	0.329418	0.9996		0.489564	0.0473244	0.382104
Grik1	-0.596302	0.0431982	0.166478		-0.375603	0.126256	0.408705		0.154819	0.49758	0.9996		0.220699	0.392076	0.71405
Ank2	-0.264527	0.0432341	0.166478		-0.302298	0.0162033	0.17831		0.12783	0.224887	0.9996		-0.0377711	0.735358	0.899074
Sntb1	0.643606	0.0432429	0.166478		0.290982	0.253109	0.562785		-0.0908787	0.708902	0.9996		-0.352624	0.219123	0.574391
Anxa1	0.967185	0.0432479	0.166478		0.15281	0.676556	0.872506		-0.499725	0.197728	0.9996		-0.814375	0.076738	0.426729
Ndufv1	0.449125	0.0432735	0.166478		-0.117496	0.49462	0.764994		0.160751	0.357153	0.9996		-0.566621	0.0171442	0.30273
Rap1a	0.2813	0.0433915	0.166782		0.139055	0.215937	0.52288		-0.183656	0.115472	0.9996		-0.142245	0.253352	0.608529
Myh14	0.572851	0.0435426	0.167141		0.221293	0.323518	0.632835		-0.0115566	0.957323	0.9996		-0.351558	0.17505	0.541088
Habp4	-0.288571	0.0435812	0.167141		-0.201405	0.0965894	0.362613		0.105286	0.349383	0.9996		0.0871659	0.481941	0.771046
Rasal2	-0.441383	0.043602	0.167141		-0.270286	0.136302	0.42223		0.174978	0.312063	0.9996		0.171097	0.372444	0.703474
Ddhd2	-0.350557	0.0438237	0.167607		-0.0900845	0.503488	0.77153		0.0929334	0.490549	0.9996		0.260472	0.110969	0.471495
Itih3	1.25423	0.0438412	0.167607		0.535903	0.279402	0.593191		0.35293	0.465329	0.9996		-0.718329	0.202658	0.560059
Khdrbs3	-0.654052	0.0439816	0.167941		-0.209779	0.408429	0.703406		-0.0579649	0.815009	0.9996		0.444273	0.139753	0.5041
Slc30a6	0.378026	0.0440069	0.167941		0.387767	0.0260878	0.211371		0.174797	0.245548	0.9996		0.00974112	0.951395	0.983108
Dmtn	-0.405803	0.044123	0.168234		-0.266972	0.114567	0.396473		0.12085	0.441559	0.9996		0.138831	0.42966	0.73406
Lzts1	-0.58249	0.0441711	0.168267		-0.249945	0.278446	0.592968		0.233756	0.308203	0.9996		0.332545	0.204773	0.56243
Fmnl2	0.46889	0.0442401	0.16838		0.369156	0.0681344	0.313666		-0.00982322	0.955879	0.9996		-0.099734	0.618645	0.842587
Homer2	-0.467223	0.0443563	0.168666		-0.36386	0.0706857	0.318812		0.169352	0.354558	0.9996		0.103364	0.605181	0.834871
Atad3	0.217642	0.0443942	0.168666		-0.00776345	0.925038	0.977057		0.246619	0.0173641	0.9996		-0.225405	0.0390719	0.367533
Kcnj4	-0.478077	0.0444364	0.168677		-0.518818	0.0209125	0.191105		0.025016	0.890293	0.9996		-0.0407407	0.840887	0.937219
Tex2	0.266139	0.0444992	0.168766		0.537205	0.000891824	0.0716566		0.217882	0.0603455	0.9996		0.271066	0.0416445	0.372789
Gm10050	-0.834482	0.0447523	0.169477		-0.48567	0.156361	0.453194		0.134568	0.673247	0.9996		0.348812	0.341698	0.682798
Mdga1	-0.385307	0.044802	0.169477		-0.189606	0.221471	0.529527		0.101866	0.494266	0.9996		0.195701	0.255287	0.610123
Pfn1	0.64387	0.0448057	0.169477		0.178797	0.473573	0.751833		-0.271182	0.288439	0.9996		-0.465072	0.121462	0.485761
Lrpap1	0.41013	0.0448918	0.169514		0.283247	0.101795	0.375966		-0.16344	0.313361	0.9996		-0.126882	0.475307	0.765987
Aldh3a2	0.181452	0.0449165	0.169514		0.0821825	0.256902	0.568854		0.0196721	0.776209	0.9996		-0.0992694	0.224101	0.580035
Smad2	-0.516171	0.0449798	0.169514		0.0315018	0.872652	0.950946		-0.0320514	0.870455	0.9996		0.547673	0.036189	0.363124
Prkag2	-0.366149	0.0450011	0.169514		-0.0828533	0.557155	0.805784		0.0250552	0.857423	0.9996		0.283295	0.101414	0.460152
Actn4	-0.361943	0.0450134	0.169514		-0.28056	0.0726532	0.32175		0.122274	0.388114	0.9996		0.0813834	0.600873	0.833917
Map4	0.572764	0.0451016	0.169696		0.246083	0.280454	0.594835		0.0870916	0.691319	0.9996		-0.326681	0.207502	0.564362
Sqor	0.802766	0.045249	0.170014		0.206014	0.507719	0.772411		-0.23793	0.446708	0.9996		-0.596753	0.113496	0.476395
Picalm	0.245505	0.0453038	0.170014		0.177456	0.0901272	0.352758		0.0508259	0.591094	0.9996		-0.0680487	0.52192	0.790846
Rbmxl1	-0.340179	0.0453051	0.170014		-0.482806	0.00622232	0.138877		0.237538	0.0994345	0.9996		-0.142627	0.341878	0.682798
Sorcs3	-0.569242	0.0454323	0.170178		-0.280854	0.222004	0.529986		0.145675	0.509336	0.9996		0.288388	0.258079	0.612686
Hk1	-0.575639	0.0454451	0.170178		-0.612296	0.0233365	0.201679		-0.0262551	0.90488	0.9996		-0.0366569	0.881409	0.952331
Prag1	-0.502859	0.0454687	0.170178		-0.275078	0.180934	0.481562		0.0640845	0.739416	0.9996		0.227781	0.307555	0.654352
Nhsl2	-0.654379	0.0455081	0.170178		-0.328397	0.215196	0.52286		0.24387	0.34526	0.9996		0.325982	0.265599	0.618862
Pcdhgc5	-0.436222	0.0455855	0.170319		-0.146275	0.393035	0.687691		-0.012395	0.940687	0.9996		0.289947	0.150665	0.518197
Lrpprc	0.153847	0.0460147	0.171633		-0.0648662	0.291274	0.604302		-0.102925	0.113056	0.9996		-0.218713	0.0108083	0.281938
Gria1	-0.348733	0.046025	0.171633		-0.388906	0.0194257	0.186749		-0.0133696	0.920262	0.9996		-0.040173	0.788388	0.91975
Nxph3	-0.684429	0.0460577	0.171633		-0.387217	0.169615	0.471178		-0.011766	0.964193	0.9996		0.297212	0.328138	0.67372
Plxna1	0.278151	0.0461535	0.17184		0.206328	0.0848336	0.343315		0.142647	0.207989	0.9996		-0.071823	0.55201	0.807625
Lancl2	-0.317005	0.0462933	0.172209		-0.185021	0.15875	0.456247		-0.171391	0.187392	0.9996		0.131984	0.347772	0.68725
Sdcbp	-0.604922	0.0463329	0.172209		-0.318084	0.198404	0.503125		-0.00025209	0.999133	0.9996		0.286838	0.289528	0.638161
Ptprj	0.460559	0.046443	0.172468		0.362413	0.0712446	0.318812		-0.101399	0.570937	0.9996		-0.0981465	0.622672	0.845717
Sh3pxd2a	-0.664053	0.0466377	0.173041		-0.36662	0.180141	0.48147		0.25301	0.338393	0.9996		0.297433	0.3158	0.662576
Prkcsh	0.543419	0.0468508	0.173531		0.277412	0.211565	0.518667		-0.152014	0.475788	0.9996		-0.266008	0.276853	0.626002
Rpl19	0.271	0.0469491	0.173744		0.136041	0.218677	0.525117		0.17325	0.128976	0.9996		-0.134959	0.269565	0.622006
Csrp1	0.745503	0.0472331	0.174616		0.133937	0.644004	0.851882		0.0887116	0.758494	0.9996		-0.611566	0.0892851	0.439528
Lmf2	0.41713	0.0472663	0.174616		-0.0414542	0.797177	0.920962		-0.318511	0.079373	0.9996		-0.458584	0.0333426	0.356635
Aak1	-0.191605	0.0475655	0.17557		-0.0651128	0.392432	0.687479		0.0623529	0.411767	0.9996		0.126492	0.15733	0.521584
Pdap1	0.198815	0.0477208	0.175931		0.421236	0.000753431	0.0716566		0.0582833	0.457962	0.9996		0.222421	0.0314986	0.352622
Scamp4	0.568603	0.0477785	0.175931		-0.444489	0.0745642	0.3259		-0.424372	0.0857555	0.9996		-1.01309	0.003709	0.205502
Arhgef9	-0.201182	0.0478295	0.175931		0.0165667	0.831789	0.934697		-0.0562767	0.478281	0.9996		0.217749	0.0358394	0.361524
Nampt	0.313821	0.0478328	0.175931		0.261467	0.0609027	0.301205		-0.103612	0.40604	0.9996		-0.052354	0.701424	0.881002
Acaa1a	0.546547	0.047869	0.175931		0.267597	0.231346	0.541224		-0.139382	0.51677	0.9996		-0.27895	0.26126	0.615117
Rims2	-0.557211	0.0481166	0.176689		-0.356789	0.130723	0.415329		0.0882745	0.684674	0.9996		0.200422	0.418308	0.724502
Cask	-0.452775	0.0481659	0.176718		-0.3432	0.0824624	0.340527		-0.0196825	0.910788	0.9996		0.109575	0.581113	0.825639
Ncor2	-0.270083	0.0482941	0.177037		-0.107804	0.321896	0.631938		0.140499	0.207412	0.9996		0.162279	0.194428	0.553639
Prkaa1	-0.287717	0.0483961	0.177259		-0.055826	0.620572	0.838007		0.178696	0.141411	0.9996		0.231891	0.0958088	0.449912
Atp5f1e	0.732284	0.048695	0.178201		-0.112776	0.693889	0.881529		-0.0518755	0.855676	0.9996		-0.845061	0.0285227	0.347787
Pgam5	-0.242894	0.048861	0.178656		-0.164151	0.115137	0.396473		0.0438199	0.64579	0.9996		0.0787435	0.465561	0.759374
Ccdc85a	-0.391407	0.0490784	0.179298		-0.167773	0.292071	0.604781		0.0700323	0.648871	0.9996		0.223634	0.216524	0.572161
Golga2	0.27039	0.0491733	0.179491		0.295321	0.0229421	0.200786		0.274182	0.0309217	0.9996		0.0249312	0.832843	0.934354
Nrn1	-0.590151	0.0492414	0.179586		-0.643008	0.0232106	0.201679		-0.0800774	0.729246	0.9996		-0.0528571	0.837608	0.936164
Ndufa12	0.388471	0.0495184	0.180443		-0.0827308	0.589978	0.825249		0.254001	0.126619	0.9996		-0.471201	0.0237807	0.343499
Ybx1	0.578674	0.0497035	0.180963		0.479292	0.064351	0.307657		0.113502	0.619473	0.9996		-0.0993813	0.696309	0.879484
Pip5k1a	-0.362267	0.0499267	0.181582		-0.15671	0.290188	0.603595		0.0487585	0.732345	0.9996		0.205557	0.221399	0.577528
Mccc1	0.511197	0.0499642	0.181582		0.0817143	0.685207	0.87626		0.0116037	0.953815	0.9996		-0.429483	0.0872699	0.439528
Camk1d	-0.368335	0.0500043	0.181582		0.126091	0.395545	0.689375		0.0755033	0.604691	0.9996		0.494426	0.0156201	0.295676
Efhd2	0.645429	0.0500432	0.181582		0.458772	0.102361	0.377175		-0.266485	0.311284	0.9996		-0.186657	0.516165	0.790525
Rps4x	0.279981	0.0501282	0.181736		0.0156033	0.887104	0.957728		0.0560068	0.613517	0.9996		-0.264378	0.060863	0.396665
Tspan3	0.498818	0.0502098	0.181878		0.220317	0.281697	0.594943		-0.162996	0.416807	0.9996		-0.278501	0.228795	0.584883
Etfa	0.589913	0.0504111	0.182452		0.114472	0.624534	0.839087		-0.173512	0.463282	0.9996		-0.475441	0.0990186	0.455026
Fkbp2	0.300321	0.0506157	0.183038		0.0499759	0.674313	0.871566		-0.427852	0.00713868	0.9996		-0.250345	0.0902599	0.439528
Hook1	-0.624515	0.0507599	0.183383		-0.0489504	0.842413	0.939479		0.0493048	0.84129	0.9996		0.575564	0.0666336	0.408264
Ak2	0.562901	0.0507968	0.183383		0.0252004	0.909521	0.970065		0.0438407	0.84343	0.9996		-0.5377	0.0593295	0.392897
Dbi	0.867911	0.0508492	0.183417		0.221269	0.523892	0.783914		-0.66602	0.0832611	0.9996		-0.646642	0.123009	0.48725
Mzt2	-0.309184	0.050894	0.183424		-0.178617	0.172433	0.474683		0.304581	0.0358873	0.9996		0.130568	0.353566	0.692024
Hspb1	1.08684	0.0509764	0.183567		1.07933	0.0348695	0.236781		-0.298366	0.493852	0.9996		-0.00751148	0.987487	0.995327
Gprc5b	0.725712	0.0510327	0.183615		0.296315	0.318814	0.629099		0.0393128	0.890797	0.9996		-0.429398	0.206864	0.564362
Sntg1	-0.583444	0.0510955	0.183642		-0.0226611	0.921584	0.975634		0.365052	0.14421	0.9996		0.560783	0.05845	0.392897
Trim3	-0.266038	0.0511263	0.183642		0.0335159	0.750384	0.909184		0.0236152	0.8223	0.9996		0.299554	0.0331588	0.356415
Rbm8a	-0.79495	0.0511748	0.183663		-0.205962	0.518122	0.779369		0.220602	0.489812	0.9996		0.588987	0.125357	0.489255
Trim9	-0.41969	0.0513936	0.184108		-0.210196	0.230391	0.540654		0.222351	0.20725	0.9996		0.209494	0.279909	0.6301
Arc	-0.558642	0.0514238	0.184108		-0.387622	0.111636	0.390663		0.00262665	0.990506	0.9996		0.17102	0.495984	0.779795
Scrib	0.266373	0.051428	0.184108		-0.114562	0.296564	0.60849		-0.199908	0.0897529	0.9996		-0.380935	0.0121799	0.284123
Nmt1	0.288075	0.0515266	0.184307		0.192088	0.124026	0.406305		0.156868	0.196578	0.9996		-0.0959866	0.460348	0.756682
Psd	-0.476486	0.0516826	0.18471		-0.127872	0.504912	0.77153		0.137141	0.475626	0.9996		0.348613	0.130328	0.495539
Agap1	-0.429446	0.0517489	0.184793		-0.321259	0.0910643	0.353235		0.0307873	0.856469	0.9996		0.108187	0.573852	0.823041
Manf	0.698939	0.051857	0.185025		0.293797	0.307864	0.618779		-0.361137	0.218525	0.9996		-0.405142	0.217123	0.572829
Bdh2	0.759741	0.0520256	0.185179		0.458005	0.159129	0.456268		0.174876	0.566416	0.9996		-0.301736	0.384093	0.708007
Pgd	0.459713	0.0520289	0.185179		0.366325	0.0757947	0.327523		0.00184901	0.991906	0.9996		-0.0933881	0.649339	0.857989
Cox7a2l	0.317145	0.0520303	0.185179		-0.0419051	0.739994	0.904484		-0.032258	0.798031	0.9996		-0.35905	0.0331122	0.356415
Phactr1	-0.51352	0.0521151	0.185327		-0.109316	0.595473	0.828258		0.183396	0.381911	0.9996		0.404205	0.108489	0.468754
Sccpdh	0.367513	0.0522737	0.185481		0.221996	0.158908	0.456247		0.159775	0.293873	0.9996		-0.145517	0.386079	0.71019
Lmo7	-0.304564	0.0522884	0.185481		-0.226749	0.0931288	0.357309		0.202099	0.126929	0.9996		0.0778151	0.569695	0.820784
Hsp90b1	0.686468	0.0522961	0.185481		0.331203	0.248364	0.557691		-0.356274	0.217704	0.9996		-0.355265	0.266283	0.619181
Agap2	-0.410479	0.0523932	0.185481		-0.341524	0.0666106	0.312948		0.269396	0.130674	0.9996		0.0689552	0.706797	0.882053
Strn3	-0.462023	0.0524015	0.185481		-0.00821316	0.964316	0.989232		0.240682	0.216417	0.9996		0.45381	0.0557024	0.390648
Rps16	0.291204	0.0524185	0.185481		0.0290924	0.80195	0.923218		-0.0788578	0.502882	0.9996		-0.262111	0.0739259	0.423367
Lnpk	0.314482	0.0524853	0.185564		0.26533	0.0637839	0.30763		-0.0329962	0.792348	0.9996		-0.0491516	0.7263	0.892849
Rps15	0.40679	0.0526875	0.185943		0.154376	0.355975	0.659674		0.144151	0.386839	0.9996		-0.252414	0.191643	0.553204
Pbxip1	0.846399	0.0527229	0.185943		0.191401	0.574539	0.81793		-0.377996	0.283059	0.9996		-0.654999	0.114546	0.476395
Nlgn3	-0.390841	0.0527229	0.185943		-0.223483	0.180185	0.48147		0.0243605	0.875679	0.9996		0.167358	0.351927	0.690254
Ran	0.394523	0.0528607	0.186158		0.373624	0.0432328	0.260233		-0.0567194	0.719472	0.9996		-0.0208987	0.905368	0.962151
Tmem109	0.374467	0.052871	0.186158		0.0889666	0.556123	0.805257		-0.0932755	0.537676	0.9996		-0.2855	0.119353	0.483744
Glra3	-0.777992	0.0529487	0.186278		-0.421145	0.202085	0.508243		-0.0432129	0.889234	0.9996		0.356846	0.321492	0.666349
Dennd11	0.401597	0.0529943	0.186286		0.497789	0.0146087	0.174812		0.0943397	0.560718	0.9996		0.0961922	0.594932	0.832066
Sec22b	0.705325	0.0530745	0.186414		0.479853	0.120429	0.402342		0.132915	0.639348	0.9996		-0.225472	0.4817	0.771046
Elmo2	-0.250882	0.0533136	0.187007		-0.15817	0.145848	0.435563		-0.078714	0.442356	0.9996		0.0927117	0.419441	0.725289
Katnb1	-0.304089	0.0533682	0.187007		0.182371	0.163702	0.46248		0.104657	0.401594	0.9996		0.48646	0.00753586	0.248642
Rheb	0.508038	0.0533743	0.187007		0.245927	0.249498	0.557691		-0.260744	0.224778	0.9996		-0.262111	0.270237	0.622213
Slc25a1	0.431142	0.0537187	0.188059		0.0531019	0.759103	0.910473		0.0775775	0.655439	0.9996		-0.37804	0.0818341	0.436372
Fermt2	0.606791	0.0538188	0.188256		0.718412	0.0182239	0.182638		0.192444	0.43885	0.9996		0.111622	0.68305	0.873308
Arfip1	0.297072	0.0540617	0.188951		0.254759	0.062216	0.304029		-0.0727412	0.546959	0.9996		-0.0423136	0.751599	0.905328
Hbbb1	1.59683	0.0543541	0.189739		1.20115	0.0934065	0.357738		-0.268797	0.677109	0.9996		-0.395683	0.585289	0.828068
Plch2	-0.363339	0.0543759	0.189739		-0.0634207	0.666082	0.866296		0.0130744	0.928632	0.9996		0.299918	0.0985025	0.455026
Rasa1	-0.288556	0.0544834	0.189959		-0.0268262	0.817418	0.929783		-0.0565143	0.629061	0.9996		0.26173	0.0747616	0.423616
Abi2	-0.486711	0.0546633	0.190431		-0.277766	0.184988	0.484237		-0.0118697	0.951664	0.9996		0.208945	0.355549	0.693879
Micos13	0.20133	0.0547897	0.190716		0.00254295	0.974969	0.993538		0.145398	0.105351	0.9996		-0.198787	0.0571894	0.390648
Etfb	0.554634	0.0549612	0.191158		-0.0376239	0.866438	0.948713		-0.348632	0.14999	0.9996		-0.592258	0.0436943	0.374467
Ndufb7	0.324989	0.0550703	0.191382		-0.268645	0.0712199	0.318812		0.0442248	0.736791	0.9996		-0.593634	0.00403827	0.205502
Itm2b	0.655414	0.0551697	0.191552		0.752459	0.021425	0.193596		0.174441	0.516118	0.9996		0.0970452	0.743666	0.903742
Psap	0.457848	0.0552088	0.191552		0.177201	0.353297	0.656561		-0.38834	0.0657818	0.9996		-0.280647	0.201905	0.558338
Epb41	-0.14445	0.0555557	0.192485		-0.239107	0.0038226	0.109181		-0.0385584	0.515768	0.9996		-0.0946577	0.176631	0.542837
Rgs7	-0.124536	0.0557591	0.192485		-0.149106	0.0181637	0.182638		0.0134921	0.789449	0.9996		-0.0245704	0.664995	0.865221
Dtna	0.227966	0.055773	0.192485		0.200766	0.0587442	0.297054		-0.0696569	0.459589	0.9996		-0.0272008	0.792517	0.921802
Cbln1	1.07278	0.0557737	0.192485		-1.84854	0.00310933	0.0992667		-1.66415	0.00537594	0.9996		-2.92132	0.000429494	0.116982
Atp5mg	0.822119	0.0558231	0.192485		0.185092	0.582409	0.821208		-0.0171043	0.959011	0.9996		-0.637026	0.119288	0.483744
Tmx4	0.291097	0.055865	0.192485		0.169952	0.178736	0.481203		-0.295007	0.0357416	0.9996		-0.121145	0.372456	0.703474
Cdv3	0.855267	0.0558739	0.192485		-0.462967	0.208458	0.51548		-0.805264	0.0467903	0.9996		-1.31823	0.00961895	0.267207
Fndc3a	0.406649	0.0558771	0.192485		0.344583	0.066743	0.312948		0.224375	0.200778	0.9996		-0.0620667	0.737069	0.900093
Cotl1	0.691047	0.0558828	0.192485		0.407626	0.174881	0.477176		-0.354978	0.230058	0.9996		-0.283421	0.379075	0.707181
Timm10b	-0.388523	0.0562204	0.193492		-0.482183	0.0156955	0.177559		-0.174904	0.287886	0.9996		-0.0936601	0.598876	0.833169
Reep5	0.47128	0.0563498	0.193689		0.392194	0.0712413	0.318812		-0.131137	0.500444	0.9996		-0.0790856	0.712954	0.884883
Apba2	-0.404411	0.0564475	0.193689		-0.0977874	0.556767	0.805495		0.173337	0.310299	0.9996		0.306624	0.127174	0.489255
Tiam1	-0.512585	0.0564901	0.193689		-0.0728377	0.727672	0.89608		0.206535	0.3382	0.9996		0.439747	0.0911524	0.439528
Arfgef3	-0.308004	0.0565272	0.193689		0.209771	0.125937	0.408151		0.0950824	0.456888	0.9996		0.517775	0.00641577	0.235249
Got2	0.256718	0.0565276	0.193689		-0.080591	0.449625	0.736745		-0.124861	0.254742	0.9996		-0.337309	0.0200137	0.320669
Sec62	0.676178	0.0565493	0.193689		0.518098	0.0916171	0.353671		0.0418611	0.879006	0.9996		-0.15808	0.61035	0.838194
Asah1	0.354145	0.0566262	0.193798		0.35442	0.0380354	0.245675		-0.216801	0.162584	0.9996		0.000274292	0.99864	0.999009
Hars1	0.254524	0.0567311	0.194001		0.145722	0.188008	0.48775		0.0145342	0.888424	0.9996		-0.108802	0.362432	0.697783
Mob1a	0.34475	0.0568981	0.194417		0.431481	0.015361	0.176481		0.174414	0.23873	0.9996		0.0867313	0.584695	0.828068
Tut7	0.31271	0.057005	0.194627		0.279125	0.0573967	0.294063		0.166372	0.217943	0.9996		-0.0335845	0.813934	0.929464
Kidins220	0.40919	0.0571552	0.194829		0.316819	0.0897134	0.352104		-0.133778	0.433332	0.9996		-0.0923717	0.623543	0.846035
Sgip1	-0.173557	0.0573182	0.195229		-0.0837796	0.259791	0.571109		0.08906	0.233664	0.9996		0.0897772	0.278337	0.627851
Adcy3	0.238067	0.0576866	0.196233		0.160535	0.131097	0.415452		-0.179109	0.0981413	0.9996		-0.0775323	0.484242	0.772116
Mtss2	-0.31844	0.0577135	0.196233		-0.0389938	0.765297	0.911719		0.151044	0.268324	0.9996		0.279446	0.0869432	0.439528
Iars1	0.323782	0.0578167	0.196286		0.0959601	0.477219	0.753504		0.0820455	0.541334	0.9996		-0.227822	0.15487	0.520041
Phgdh	0.63285	0.0578588	0.196286		0.668677	0.0317081	0.227212		0.155975	0.55224	0.9996		0.0358262	0.901556	0.96181
Rida	0.621212	0.0579039	0.196286		0.495428	0.0831816	0.340527		-0.131086	0.609633	0.9996		-0.125784	0.660407	0.861377
Dpy19l3	0.292844	0.0580447	0.196607		0.172058	0.180668	0.48147		-0.167381	0.191325	0.9996		-0.120786	0.381618	0.707348
Ctnna2	-0.352501	0.0584632	0.197868		-0.32567	0.0523936	0.281062		-0.0420536	0.771984	0.9996		0.0268309	0.868376	0.948213
Tbc1d17	0.437959	0.0586137	0.198198		0.355724	0.0796083	0.335972		-0.145104	0.430791	0.9996		-0.0822354	0.684469	0.874218
Atp5po	0.583293	0.058691	0.198198		0.00679506	0.977381	0.993876		-0.0761152	0.751697	0.9996		-0.576497	0.0610111	0.396665
Nagk	-0.376861	0.0586997	0.198198		-0.0111061	0.942833	0.982927		-0.17009	0.292466	0.9996		0.365755	0.0647498	0.404806
Rps2	0.286221	0.0587883	0.198341		0.0410665	0.728258	0.896285		-0.0837984	0.484493	0.9996		-0.245155	0.0947537	0.446428
Pin1	-0.320757	0.0589213	0.198633		0.019844	0.880551	0.954906		-0.110356	0.414823	0.9996		0.340601	0.047987	0.382104
Tmem38b	0.445094	0.0589847	0.19869		0.305967	0.127039	0.409549		0.109312	0.555841	0.9996		-0.139127	0.504131	0.783959
Clip4	-0.446652	0.0590455	0.198739		-0.221777	0.251456	0.560276		0.0703944	0.703352	0.9996		0.224876	0.294255	0.642637
Rims2	-0.747769	0.0591316	0.198872		-0.716466	0.0466993	0.268883		0.150957	0.627061	0.9996		0.0313026	0.927575	0.971399
Syt11	0.538232	0.0592529	0.198989		0.50955	0.0488203	0.273224		0.16204	0.473682	0.9996		-0.0286818	0.907956	0.962482
Rims3	-0.781079	0.0592594	0.198989		-0.347098	0.30065	0.612466		0.0102999	0.974471	0.9996		0.433981	0.251554	0.607117
Trappc2l	-0.45386	0.0597879	0.200606		-0.251319	0.207473	0.513679		-0.141001	0.461398	0.9996		0.20254	0.350125	0.68866
Pde8b	-0.24002	0.0599863	0.201114		-0.266682	0.0271465	0.215423		-0.191159	0.0861898	0.9996		-0.0266619	0.810555	0.92939
Dtd1	0.325731	0.0601518	0.201511		0.0781596	0.566967	0.81147		0.0413234	0.760054	0.9996		-0.247572	0.132567	0.496909
Papss1	0.257122	0.0602741	0.201763		0.459329	0.0029027	0.0981689		0.00675566	0.949426	0.9996		0.202207	0.121829	0.485761
Cep250	-0.519056	0.0604424	0.202168		-0.439993	0.0718231	0.319868		0.0272117	0.89942	0.9996		0.0790625	0.743418	0.903742
Abcf2	0.189526	0.0606162	0.202591		0.0532431	0.505547	0.77153		0.0576954	0.471886	0.9996		-0.136283	0.152227	0.518197
Myo5a	-0.248739	0.0606822	0.202653		-0.251343	0.039639	0.250112		-0.0171952	0.867848	0.9996		-0.00260438	0.981998	0.994552
Wdfy3	-0.253917	0.0607479	0.202714		0.129176	0.24474	0.555436		0.114312	0.298202	0.9996		0.383092	0.0119494	0.284123
Pgk1	0.355636	0.0609552	0.203046		0.103456	0.491773	0.76333		-0.167436	0.278816	0.9996		-0.25218	0.157798	0.521584
Shisa6	-0.457768	0.0610162	0.203046		-0.330057	0.11535	0.396473		0.0607391	0.750521	0.9996		0.127711	0.553653	0.809137
Them6	0.291597	0.0610579	0.203046		0.192947	0.143131	0.430892		0.212788	0.111799	0.9996		-0.0986501	0.475385	0.765987
Ndufb3	0.539697	0.0610657	0.203046		-0.0829961	0.71292	0.889435		-0.120795	0.594383	0.9996		-0.622693	0.0369152	0.364718
Gpd1	0.491541	0.0610964	0.203046		0.242296	0.259056	0.570083		-0.257573	0.232941	0.9996		-0.249245	0.295682	0.644384
Slc25a32	0.291486	0.0611323	0.203046		0.0855365	0.488493	0.762062		0.111473	0.372464	0.9996		-0.205949	0.159409	0.521584
Gde1	0.549191	0.0612279	0.203095		0.2207	0.350322	0.654317		-0.429677	0.0924186	0.9996		-0.328491	0.224548	0.580083
Tmem200a	-0.788517	0.0612419	0.203095		-0.165295	0.617813	0.836923		0.244101	0.46605	0.9996		0.623221	0.121775	0.485761
Sparcl1	0.518798	0.0613213	0.203201		0.285782	0.212709	0.520279		-0.232871	0.300792	0.9996		-0.233015	0.350685	0.689127
Btbd10	-0.373849	0.0613853	0.203256		0.00448663	0.977012	0.993876		0.0190183	0.902838	0.9996		0.378336	0.0590136	0.392897
Plekha5	-0.372721	0.0615325	0.203585		-0.365744	0.0447769	0.263126		0.0109328	0.943903	0.9996		0.00697711	0.967958	0.991838
Zc2hc1a	-0.462924	0.0619318	0.204591		0.0315407	0.870528	0.950253		-0.0253764	0.895633	0.9996		0.494465	0.0495611	0.382104
Myo5a	-0.40248	0.061975	0.204591		-0.244877	0.174942	0.477176		-0.111831	0.51282	0.9996		0.157604	0.413703	0.722445
Zer1	-0.208447	0.0620136	0.204591		-0.00540013	0.950562	0.984296		0.037065	0.67248	0.9996		0.203047	0.0675047	0.409279
Stk24	-0.346044	0.0620277	0.204591		-0.155094	0.303024	0.613755		-0.101297	0.491381	0.9996		0.19095	0.260509	0.614365
Rab15	-0.216409	0.0621526	0.204701		-0.153324	0.122496	0.404349		-0.081039	0.384197	0.9996		0.0630856	0.538703	0.800974
Mbnl1	0.346622	0.0621568	0.204701		0.12831	0.389389	0.686081		0.0828444	0.572212	0.9996		-0.218312	0.205307	0.56243
Akap1	-0.290611	0.0622196	0.20475		0.0500079	0.682633	0.874866		0.281294	0.0475771	0.9996		0.340619	0.0355475	0.361524
Jcad	-0.595196	0.0623541	0.204816		-0.42015	0.12396	0.406305		0.102889	0.681473	0.9996		0.175046	0.5356	0.799475
Prrt3	-0.284348	0.0623655	0.204816		-0.175406	0.170496	0.472439		0.111571	0.363638	0.9996		0.108942	0.424218	0.728837
Irs2	-0.425797	0.0623832	0.204816		0.0436712	0.806844	0.925383		0.223032	0.235789	0.9996		0.469468	0.0446536	0.377354
Denr	0.161076	0.0625312	0.205145		0.320309	0.00171397	0.0835315		0.00054557	0.993548	0.9996		0.159233	0.0649128	0.404806
Nrbf2	-0.164128	0.0625819	0.205154		0.0387767	0.577306	0.818812		0.057394	0.415724	0.9996		0.202904	0.0291272	0.350017
Cul2	0.206471	0.062634	0.205167		0.23821	0.0245845	0.20622		0.124413	0.179827	0.9996		0.0317386	0.743837	0.903742
Rer1	0.307545	0.0628315	0.205576		0.353638	0.0250198	0.208213		0.175106	0.202359	0.9996		0.0460922	0.750216	0.905328
Diaph2	-0.309664	0.0628548	0.205576		-0.0213266	0.869728	0.950168		0.185149	0.183216	0.9996		0.288338	0.0786874	0.431597
Sacs	-0.210539	0.062942	0.205703		-0.0704911	0.435683	0.727499		0.126764	0.180704	0.9996		0.140048	0.185278	0.549287
Raph1	-0.463681	0.0630531	0.205759		-0.118828	0.547206	0.799231		0.197718	0.327633	0.9996		0.344853	0.144679	0.511517
Cald1	0.607903	0.0630553	0.205759		0.21449	0.412774	0.706621		-0.19251	0.460128	0.9996		-0.393413	0.196229	0.555065
RO60	0.173914	0.0633218	0.206398		0.0655817	0.38363	0.681266		-0.11573	0.145009	0.9996		-0.108333	0.212083	0.567109
Acad9	0.25459	0.0633692	0.206398		0.0248055	0.817152	0.929728		0.0543246	0.615289	0.9996		-0.229785	0.087003	0.439528
Trpm1	0.262089	0.0634411	0.206398		0.0851915	0.449659	0.736745		0.111334	0.330193	0.9996		-0.176898	0.180614	0.54465
Rufy1	0.279718	0.0634439	0.206398		0.42279	0.00742742	0.14185		0.273947	0.0466181	0.9996		0.143071	0.296955	0.64543
Ppp2ca	-0.412583	0.0636807	0.206921		-0.135024	0.447208	0.734699		0.0604693	0.729046	0.9996		0.277559	0.182317	0.544684
Cdh9	-0.367391	0.0637283	0.206921		-0.195917	0.231009	0.540918		0.156572	0.329359	0.9996		0.171474	0.338669	0.681841
Atp5if1	0.428993	0.0637603	0.206921		-0.176159	0.346179	0.6516		-0.0447647	0.804846	0.9996		-0.605152	0.0172507	0.30273
Nxf1	-0.519843	0.0637981	0.206921		-0.0390679	0.858631	0.946464		0.12643	0.568664	0.9996		0.480775	0.0814303	0.436372
Rnpep	0.577759	0.0638561	0.206952		0.50837	0.0673129	0.312986		-0.159326	0.519616	0.9996		-0.0693886	0.799339	0.923211
Eif2s1	0.368019	0.063994	0.207115		0.323195	0.0678728	0.313409		0.139825	0.38171	0.9996		-0.044824	0.796709	0.922801
Snta1	0.371946	0.0640032	0.207115		0.21755	0.193934	0.49561		-0.0625437	0.691923	0.9996		-0.154396	0.39208	0.71405
Fry	-0.278621	0.0642276	0.207684		-0.0157013	0.893913	0.962723		0.156304	0.211064	0.9996		0.26292	0.0770959	0.426729
Ddx6	0.210807	0.0643404	0.207807		0.0699628	0.442491	0.730844		0.0631609	0.486346	0.9996		-0.140845	0.186193	0.549439
Ppp1r16b	-0.160986	0.0643627	0.207807		-0.0521255	0.45327	0.739264		-0.00821415	0.903945	0.9996		0.108861	0.181601	0.54465
[truncated: 2,887 more rows]
