# Supplementary material for: Complement C1q-dependent excitatory and inhibitory synapse elimination by astrocytes and microglia in Alzheimer’s disease mouse models
Source: Nat Aging. 2022 Sep 20;2(9):837–50. doi: 10.1038/s43587-022-00281-1 (PMC10154216; doi:10.1038/s43587-022-00281-1)
Supplement: Source Data Fig. 1 — Numerical source data. [file 43587_2022_281_MOESM3_ESM.xlsx]

## Sheet: Sheet1
Fig. 1c
	WT										C1q het										C1q KO										TauP301S										TauP301SxC1q het
3 mo	0	0	0	0	0	0	0	0	0		0	0	0	0	0	0	0	0	0	0	0	0	0	0	0	0	0	0	0	0	0	0	0	0	0	0	0	0	0			0	0	0	0	0	0	0	0
6 mo	18.2824	-1.566	11.394	1.6605	6.08175	9.98325	-0.52988	20.5166	6.14588		-1.28588	11.2354	21.4414	3.27375	3.33112	6.40238	-8.559	12.4538	10.179	7.49588	-4.56638	5.38987	5.98388	6.88162	8.4105	6.6285	4.52588	0.11812	-1.85962	-5.30212	12.069	15.2584	15.8422	5.589	-11.9813	3.83062	-4.78238	1.242	-3.82724			-7.6275	10.3545	8.37337	6.87826	0.756	14.6475	4.44825	7.62075
9 mo	16.875	11.4413	11.8665	8.42737	16.6759	29.0284	0.648	26.5781	14.8163		1.11038	4.32676	25.3868	8.67713	6.43612	3.41212	5.16037	5.616	19.5851	13.2401	3.78	5.90625			10.4558	5.2515	5.33588	7.857	2.76075	3.45938	6.87487	1.9305	-11.1206	0.28012	-48.0735	-8.61638	-30.7091	-19.0991	-22.0759			-36.3083	3.5505	-6.05813	-10.7561	-19.7336		-13.6283	-19.6763
Fig 1d			6 months							9 months
	WT	C1q het	C1q KO	TauP301S	TauP301SxC1q het	TauP301SxC1q KO		WT	C1qHet	C1qKO	P301S	P301S;C1qHet	P301S;C1qKO
	10.2859	-7.88266	-7.18741	4.0725	-14.2243	11.9691		1.72425	-8.18471	-1.82081	-8.27588	-45.6034	0.572066
	-9.5625	4.6386	2.76884	7.26188	3.75772	5.67136		-3.70949	-4.96833	0.305436	-13.2203	-5.74459	-11.0582
	3.3975	14.8446	3.36286	7.84574	1.77659	-1.79415		-3.28425	16.0917	4.85494	-26.2714	-15.3532	-17.339
	-6.336	-3.32303	4.2606	-2.4075	0.281483	9.41761		-6.72338	-0.617959	-0.349314	-14.8706	-20.0512	-17.8453
	-1.91475	-3.26566	5.78948	-19.9778	-5.84078	6.97748		1.52512	-2.85897	-0.264934	-63.2242	-29.0287	-18.0579
	1.98675	-0.194397	4.00748	-4.16588	8.05072	6.72434		13.8776	-5.88297	2.25619	-23.7671	-22.9234	-19.8298
	-8.52638	-15.1558	1.90485	-12.7789	-2.14853	-4.0419		-14.5028	-4.13472	-2.84006	-45.8599	-28.9714	-5.52319
	12.5201	5.85698	-2.50291	-6.7545	1.02397	7.54786		11.4274	-3.67909	-2.14143	-34.2499	-23.7705	-2.70168
	-1.85062	3.58222	-4.48064	-11.8237	-8.3619	14.3518		-0.33449	10.29		-37.2266		11.4159
		0.899103	-7.92314						3.94504
Fig. 1e
	WT										C1q het										C1q KO										TauP301S										TauP301SxC1q het
3 mo	0	0	0	0	0	0	0	0	0	0	0	0	0	0	0	0	0	0	0	0	0	0	0	0	0	0	0	0	0	0	0	0	0	0	0	0	0	0	0			0	0	0	0	0	0	0	0
6 mo	0.20587	-0.8505	1.728	-0.08775	0.8505	0.2295	0.38138	1.98788	0.3915		0.40163	0.41512	1.19812	0.4995	0.30713	0.837	0.65813	0.85387	0.63113	-0.87075	1.05975	0.57713	0.162	0.68513	0.23963	0.64462	-0.1755	0.47924	0.38474	0.94163	-0.10462	-0.02362	-2.76074	0.09788	-4.49888	0.081	-4.21537	-2.20387	-2.53463			-5.45737	0.41175	-4.29974	-0.8775	-0.864	0.35437	-0.567	0.9045
9 mo	0.20925	0.30038	1.64025	0.0945	0.23288	1.07325	0.68512	2.77762	0.03375		-0.45	0.11475	2.41312	-0.027	0.12488	0.8235	1.82926	1.512	2.01487	-1.458	0.75263	-0.3105			-0.0135	0.44887	-0.26326	-0.162	-0.054	-0.20925	-3.8475	-4.54612	-7.09087	-2.6325	-7.91776	-6.588	-8.05274	-4.44487	-2.9025			-7.64774	-2.89913	-8.29912	-5.30212	-4.47524		-4.99837	-4.44487
Fig. 1f			6 months							9months
	WT	C1qHet	C1qKO	P301S	P301S;C1qHet	P301S;C1qKO		WT	C1qHet	C1qKO	P301S	P301S;C1qHet	P301S;C1qKO
	-0.331506	-0.091458	0.559913	-0.641996	-5.95046	0.117793		-0.57375	-1.13974	0.729006	-4.6305	-8.33748	-4.83299
	-1.38788	-0.077968	0.077293	-0.560996	-0.081338	0.367543		-0.48262	-0.574988	-0.334124	-5.32912	-3.58887	-4.10736
	1.19062	0.705032	-0.337837	-3.29812	-4.79283	0.087423		0.85725	1.72338	-0.0371238	-7.87387	-8.98886	-0.894364
	-0.625126	0.006412	0.185293	-0.439496	-1.37059	-3.00409		-0.6885	-0.716738	0.425246	-3.4155	-5.99186	-5.36287
	0.313124	-0.185958	-0.260207	-5.03626	-1.35709	1.21804		-0.55012	-0.564858	-0.286884	-8.70076	-5.16498	-4.87349
	-0.307876	0.343912	0.144783	-0.456376	-0.138718	-0.121837		0.29025	0.133762	-0.185624	-7.371	-5.68811	-6.24712
	-0.155996	0.165042	-0.675337	-4.75275	-1.06009	-0.243337		-0.09788	1.13952	-0.0776238	-8.83574	-5.13461	-3.05775
	1.4505	0.360782	-0.020597	-2.74125	0.411412	0.084043		1.99462	0.822262	-0.232874	-5.22787	-6.28212	-4.76887
	-0.145876	0.138042	-0.115097	-3.07201	-3.61159	0.219033		-0.74925	1.32513		-3.6855		-4.95787
		-1.36384	0.441793						-2.14774
Fig. 1g
	WT										C1qHet										C1qKO										P301S										P301S;C1qHet
Total Beam Breaks	1655	1172	1467	990	1664	1742	1522	1561	1408		1318	1885	2478	1966	1333	1803	1572	1995	2291	2022	1811	2105	2228	1231	1679	1592	2483	1073	1193	1744	2191	1955	4386	1221	2995	1977	2785	2626	5025			4675	1420	3890	2712	2363	1910	2090	2488
[truncated: 10 more columns]
