# Supplementary material for: Complement C1q-dependent excitatory and inhibitory synapse elimination by astrocytes and microglia in Alzheimer’s disease mouse models
Source: Nat Aging. 2022 Sep 20;2(9):837–50. doi: 10.1038/s43587-022-00281-1 (PMC10154216; doi:10.1038/s43587-022-00281-1)
Supplement: Source Data Fig. 2 — Numerical source data. [file 43587_2022_281_MOESM4_ESM.xlsx]

## Sheet: Sheet1
Fig. 2c		6 mo	9 mo
	C1qKO vs WT	1.29559	0.263473
	P301S vs WT	2.47852	16.4551
	P301S;C1qKO vs WT	0.506971	7.25749
	P301S;C1qKO vs P301S	0.352063	4.47904
Fig. 2e									Fig. 2f								Fig. 2g
6mo P301S vs WT				9 mo P301S vs WT					6mo P301S;C1qKO vs WT				9mo P301S;C1qKO vs WT					Upregulated Pathways
																		P301S vs WT	P301S vs WT	P301S;C1qKO vs WT	P301S;C1qKO vs WT
	log2FC	log10			log2FC	log10				log2FC	log10			log2FC	log10		Metabolic pathways	0	19.1907	0	0
Mapt	1.40066	4.6038		Hadhb	1.09544	5.70115			Mapt	1.57148	4.93373		Hadhb	0.349069	2.84406		Fatty acid degradation	0	16.1872	0	1.26767
Rnf182	0.691167	4.18642		Ptpn6	2.24563	5.68825			Rnf182	0.37271	2.57723		Ptpn6	1.86712	5.4724		Peroxisome	2.67407	12.4607	0	2.52775
Cemip2	0.276633	4.1343		Gcc2	-0.438262	5.25493			Cemip2	0.228041	3.60486		Gcc2	-0.0944237	1.66857		PPAR signaling	0	4.69476	0	1.37032
Fam163b	0.338975	3.8802		Capg	2.09836	5.12726			Fam163b	0.262955	3.20292		Capg	1.61828	4.6989		Alzheimer disease	0	4.33537	0	0
Ca12	0.894286	3.78934		Slc20a1	1.27266	4.9914			Ca12	0.561799	2.59835		Slc20a1	0.728683	3.73646		Ion homeostasis	0	4.06474	0	1.37032
Ntf3	0.523919	3.71889		Cpt1a	1.20873	4.8729			Ntf3	0.518706	3.69181		Cpt1a	0.692888	3.62807		Cell adhesion molecules	1.69676	3.77435	0	1.19643
Htr1a	0.642818	3.70535		Clec16a	1.08841	4.86328			Htr1a	0.178664	1.04684		Clec16a	0.7031	3.94245		Actin cytoskeleton	1.36366	3.43142	0	1.16865
Dnajc25	0.573317	3.68841		C4b	3.05176	4.84771			Dnajc25	0.379326	2.6331		C4b	2.63832	4.75004		Leukocyte migration	1.61324	3.43142	0	1.9127
Atp11a	0.448313	3.66415		Sirt2	0.84574	4.81816			Atp11a	0.181454	1.59027		Sirt2	0.739135	4.75108		Tight junction	1.37342	2.74972	0	1.37032
Ttc7b	-0.548425	3.60865		Mlc1	2.40487	4.67572			Ttc7b	-0.292846	2.0859		Mlc1	1.5535	3.76565		Proteoglycans in cancer	0	2.74972	0	3.80104
Nudt12	0.450134	3.57265		Ahnak2	2.05817	4.66154			Nudt12	0.299548	2.54531		Ahnak2	1.72265	4.47142		Focal adhesion	1.37342	0	0	2.52775
Tmem176b	0.661726	3.5298		Tns3	0.886856	4.56864			Tmem176b	0.421263	2.40615		Tns3	0.781114	4.52498
Vangl2	0.483048	3.49302		Syt17	-0.761013	4.54668			Vangl2	0.289863	2.24342		Syt17	-0.451197	3.41429			Downregulated Pathways
Nxf7	0.244766	3.45565		Wasf1	-0.654408	4.54516			Nxf7	0.139326	2.09974		Wasf1	-0.341375	3.08134			P301S vs WT	P301S vs WT	P301SxC1qKO vs WT	P301SxC1qKO vs WT
Dlg2	0.74503	3.36189		Ahnak	2.72838	4.5376			Dlg2	0.407226	1.94292		Ahnak	1.75978	3.62982		Glutamatergic synapse	1.64363	10.0626	0	8.14874
Plin5	0.35574	3.35873		Lrrc8a	0.512348	4.53313			Plin5	0.345344	3.28122		Lrrc8a	0.156459	1.85461		Endocytosis	1.4934	3.39412	0	1.88606
Arhgap44	-0.287621	3.33122		Sbf1	-0.552907	4.44249			Arhgap44	-0.0791852	0.872489		Sbf1	-0.237024	2.51417		Axon guidance	0	2.7492	0	0
Vps13d	-0.240338	3.2916		Ttc9b	-0.566548	4.43652			Vps13d	-0.17672	2.53002		Ttc9b	-0.0166539	0.113062		MAPK signaling	0	2.59077	0	0
Hspb1	-0.986653	3.28439		Pxmp2	0.690916	4.4168			Hspb1	-0.866772	2.95362		Pxmp2	0.316863	2.6517		Ras signaling	0	2.25436	0	1.3279
Ntrk3	0.400067	3.26104		Ppp3cb	-0.912093	4.36151			Ntrk3	0.27003	2.3082		Ppp3cb	-0.571861	3.38929		Phosphatidylinositol sig.	0	1.72842	0	0
Acbd5	0.606118	3.18164		Epb41l2	0.832684	4.35655			Acbd5	0.301958	1.63446		Epb41l2	0.421271	2.83753		Wnt signaling	0	1.53039	0	0
Myl12b	-0.373434	3.17555		Dclk2	-0.52726	4.28988			Myl12b	-0.28137	2.48265		Dclk2	-0.172391	1.82088		Actin cytoskeleton	0	1.50892	0	0
Pnn	0.507337	3.16736		Ahnak	2.58832	4.26922			Pnn	0.119401	0.665121		Ahnak	1.74532	3.4948		AMPK signaling	0	1.44977	0	0
Sgcd	0.449892	3.10806		Ehd4	0.812269	4.25493			Sgcd	0.232369	1.64774		Ehd4	0.576215	3.61675		Purine metabolism	1.688	0	0	0
Ssbp2	-0.81869	3.07687		Wdr48	-0.336815	4.25181			Ssbp2	-0.430152	1.65653		Wdr48	-0.127744	2.09257
Klhdc8b	-0.486461	3.05667		Kiaa1549	-0.610817	4.24336			Klhdc8b	-0.114322	0.6292		Kiaa1549	-0.549106	4.25755
Nrp2	0.332895	2.97908		Acsbg1	0.957863	4.20551			Nrp2	0.335634	2.99967		Acsbg1	0.715131	3.70715
Fam126b	-0.537927	2.97593		Abl2	-0.592979	4.1986			Fam126b	-0.261291	1.4518		Abl2	-0.361614	3.16602
Aak1	0.290031	2.97456		Apoe	1.89963	4.18575			Aak1	0.172568	1.81311		Apoe	1.4145	3.68108
5031439G07Rik	-0.239252	2.95338		Neo1	0.637131	4.17718			5031439G07Rik	0.14241	1.79763		Neo1	0.39578	3.19406
Enah	0.838382	2.95092		Sh3glb2	-0.82335	4.17198			Enah	0.550248	1.98888		Sh3glb2	-0.333442	2.17164
Stox2	0.324663	2.92333		Mink1	-0.687484	4.1463			Stox2	0.210797	1.94461		Mink1	-0.391231	2.94388
Mtcl1	-0.561146	2.91826		Nap1l5	2.63495	4.08145			Mtcl1	-0.261196	1.34675		Nap1l5	2.3318	4.05187
Lrp1b	0.428795	2.889		Ugp2	1.03137	4.07263			Lrp1b	0.130854	0.800108		Ugp2	0.809543	3.71399
Pi4ka	-0.47434	2.88687		Cpne6	-0.580086	4.07263			Pi4ka	-0.207815	1.23685		Cpne6	-0.444645	3.64974
Rnf128	0.540209	2.88667		Arhgef2	-0.382891	3.995			Rnf128	0.600826	3.15487		Arhgef2	-0.22412	2.87838
Rhoq	0.473575	2.84954		Hdgfl2	0.958328	3.98736			Rhoq	0.231094	1.37723		Hdgfl2	0.816992	3.85532
Adgrl1	0.22725	2.84849		Gfap	1.50904	3.98452			Adgrl1	0.204139	2.58991		Gfap	0.832768	2.72514
Fgd6	-0.271176	2.82893		Clu	1.53114	3.98019			Fgd6	-0.114538	1.15221		Clu	1.33911	3.91833
Usp21	0.175282	2.82608		Flnc	2.58618	3.9367			Usp21	0.158737	2.58751		Flnc	1.83907	3.32018
Ccdc28a	-0.537823	2.82264		Dbn1	-0.71646	3.93342			Ccdc28a	-0.144517	0.661311		Dbn1	-0.455104	3.02698
Ptpra	0.34042	2.82112		S100a4	3.49374	3.91685			Ptpra	0.133959	1.05476		S100a4	2.63966	3.46073
Srm	-0.226417	2.81131		Acadvl	0.537839	3.90297			Srm	-0.169155	2.14146		Acadvl	0.0238049	0.144132
Ezr	0.626464	2.79335		Atpif1	0.515673	3.85024			Ezr	0.118965	0.424566		Atpif1	-0.005304	0.0296643
Ehhadh	0.688038	2.78998		Msn	2.06409	3.8406			Ehhadh	0.339291	1.35557		Msn	1.24112	2.80645
Il1rap	0.455124	2.78625		Aqp4	2.10126	3.8231			Il1rap	0.28813	1.78611		Aqp4	1.19851	2.66335
Pnkd	0.304012	2.77005		Gng12	1.06977	3.81498			Pnkd	0.0641036	0.477161		Gng12	0.463558	2.0418
Crtac1	0.445399	2.76572		Slit3	-0.550434	3.80451			Crtac1	0.308735	1.94731		Slit3	-0.202846	1.71588
Vstm2a	0.366744	2.76252		Ampd3	0.835008	3.80074			Vstm2a	0.286872	2.19716		Ampd3	0.608644	3.25537
Ror1	0.389267	2.75836		Prex2	1.2285	3.79556			Ror1	0.283836	2.04463		Prex2	0.706217	2.65797
Chek1	-0.502549	2.75124		Stx4	1.51855	3.77902			Chek1	-0.212129	1.10851		Stx4	0.914489	2.75523
Atp2b3	0.361367	2.74793		Map2	-0.750551	3.77831			Atp2b3	0.110004	0.742981		Map2	-0.413352	2.54173
Pbxip1	0.759671	2.72696		Tub	-0.432954	3.74286			Pbxip1	0.563996	2.05515		Tub	-0.0688211	0.614877
Xxylt1	0.46821	2.72332		Prr7	-0.72162	3.73308			Xxylt1	0.309706	1.82049		Prr7	-0.672968	3.84694
Myl6b	-0.408305	2.71908		Vwa5a	0.698318	3.73178			Myl6b	-0.276597	1.86343		Vwa5a	0.651721	3.84766
Tmem108	0.279207	2.67413		Decr1	1.11353	3.73057			Tmem108	0.122179	1.11386		Decr1	0.243961	0.908303
Sgce	0.421382	2.66441		Slc9a3r1	1.35849	3.72614			Sgce	0.186047	1.12033		Slc9a3r1	0.901221	2.94559
Pnpla6	0.324259	2.62966		Rapgef2	-0.491039	3.71597			Pnpla6	0.147141	1.13753		Rapgef2	-0.237016	2.19319
Rspry1	0.280442	2.62613		Itpka	-0.70602	3.70218			Rspry1	0.127217	1.13509		Itpka	-0.230747	1.44062
Dzip1	-0.267659	2.6172		Itsn2	-0.612036	3.69932			Dzip1	0.0156884	0.10008		Itsn2	-0.236686	1.73355
Lrp1	0.190709	2.61546		Abcd2	0.924434	3.69738			Lrp1	0.0598223	0.720131		Abcd2	0.661618	3.1104
Pex11b	0.472107	2.60574		Cnn3	1.45481	3.69688			Pex11b	0.289502	1.59		Cnn3	1.31469	3.72479
Lrrc7	0.292965	2.5988		Crtc1	-0.675621	3.68105			Lrrc7	0.246052	2.20319		Crtc1	-0.179753	1.12332
Setd3	-0.421723	2.59491		Znf365	-0.822729	3.64387			Setd3	-0.341535	2.12163		Znf365	-0.482783	2.57413
Aplp1	0.389632	2.59443		Ak3	0.667204	3.63995			Aplp1	0.257792	1.71872		Ak3	0.171983	1.06206
Fmnl2	0.288687	2.59329		Slc7a14	-0.505155	3.63688			Fmnl2	0.140016	1.20858		Slc7a14	-0.206931	1.7987
Map9	-0.398321	2.59129		Gjb1	1.4013	3.61997			Map9	-0.173081	1.05936		Gjb1	0.844124	2.61501
Hspa13	0.536689	2.58918		Maob	1.05273	3.61851			Hspa13	0.382272	1.85502		Maob	0.25637	0.98219
Clptm1	0.741451	2.58709		Serpina3n	2.11488	3.61773			Clptm1	0.591266	2.08206		Serpina3n	1.87679	3.59661
Vdac3	0.551627	2.57471		Cryab	3.15908	3.61416			Vdac3	0.564481	2.62914		Cryab	2.11957	2.87069
Echdc2	0.379453	2.56429		Srgap3	-0.626075	3.61201			Echdc2	0.131443	0.792446		Srgap3	-0.125844	0.774233
Celf2	0.183252	2.55956		Plxnb1	1.17418	3.6087			Celf2	0.111913	1.5487		Plxnb1	0.596864	2.21924
Rab15	-0.395899	2.55938		Atad1	0.460746	3.60371			Rab15	-0.129312	0.735102		Atad1	0.278922	2.61238
Apmap	0.541165	2.55468		Svip	0.394868	3.59899			Apmap	0.441808	2.10246		Svip	0.187408	2.06521
Trim2	-0.226784	2.55288		Acot8	0.725836	3.59851			Trim2	-0.0920341	0.956295		Acot8	0.518642	3.01326
Tmeff1	0.289557	2.55042		Glipr2	2.57498	3.58821			Tmeff1	0.181542	1.58766		Glipr2	1.85937	3.03008
Smc4	0.356803	2.54152		Farp1	1.20049	3.56207			Smc4	0.21379	1.50303		Farp1	0.736725	2.60792
Nkain3	0.42137	2.53254		Hexa	0.945867	3.551			Nkain3	0.153458	0.828859		Hexa	0.546408	2.45726
Jakmip1	-0.352452	2.52472		Ndrg1	1.09001	3.53015			Jakmip1	-0.0899717	0.531952		Ndrg1	0.638818	2.47246
Pde4a	-0.734251	2.52348		Ctnna1	1.50916	3.52921			Pde4a	-0.307479	0.978372		Ctnna1	0.932857	2.5959
Tmx4	0.533902	2.51126		Neo1	0.6841	3.49826			Tmx4	0.387982	1.82923		Neo1	0.386289	2.36049
Cmip	0.286729	2.5098		Capg	2.67345	3.48324			Cmip	0.185948	1.6166		Capg	2.03132	3.05942
Fibp	-0.243249	2.49928		Cd9	1.87684	3.4645			Fibp	-0.142484	1.43531		Cd9	0.968796	2.13599
Cep135	0.422575	2.49574		Padi2	1.42303	3.45879			Cep135	0.159171	0.847247		Padi2	0.900104	2.58774
Grin2a	0.350009	2.49568		Anxa4	1.68088	3.44064			Grin2a	0.17976	1.2308		Anxa4	0.69595	1.68112
Atrn	0.436974	2.49307		Rapgef2	-0.457748	3.43754			Atrn	0.27426	1.54663		Rapgef2	-0.200285	1.78195
Itm2b	0.647738	2.48986		S100a13	1.03155	3.41947			Itm2b	0.441569	1.69129		S100a13	0.660548	2.58167
Neo1	0.226897	2.48812		Ifit1	4.2956	3.40287			Neo1	0.102366	1.05096		Ifit1	3.65807	3.27433
Galk2	0.388356	2.48562		Hexb	1.03025	3.38984			Galk2	0.282075	1.80693		Hexb	0.489447	1.90689
Flii	-0.402278	2.48467		Csnk1a1	0.741349	3.38414			Flii	-0.233065	1.40732		Csnk1a1	0.342997	1.8505
C1qtnf4	0.298977	2.48033		Skp1	-0.421574	3.3827			C1qtnf4	0.217552	1.80603		Skp1	-0.287539	2.69863
Csnk1g1	0.316497	2.47576		Slc16a1	1.71686	3.38128			Csnk1g1	0.166924	1.25694		Slc16a1	1.06795	2.48026
Sipa1l3	0.316258	2.47398		Dgkb	-0.737506	3.37772			Sipa1l3	0.302783	2.37464		Dgkb	-0.45945	2.48062
Eif2a	0.284287	2.47007		Ass1	0.945779	3.37658			Eif2a	0.175593	1.50233		Ass1	0.704121	2.907
Gpr22	0.267587	2.46812		Mvp	1.82328	3.37316			Gpr22	0.111326	0.94285		Mvp	1.21742	2.6391
Serinc1	0.370889	2.46183		Hepacam	1.78222	3.35781			Serinc1	0.200536	1.28483		Hepacam	1.05412	2.34525
Tppp	-0.333729	2.45916		Ndufa5	0.604677	3.34192			Tppp	-0.175098	1.23879		Ndufa5	-0.0721605	0.359536
Anp32e	-0.315565	2.4461		Cirbp	-1.18611	3.3403			Anp32e	-0.0645465	0.388693		Cirbp	-0.899864	2.91953
Rab8b	-0.353425	2.4393		Rtf1	1.21013	3.33426			Rab8b	-0.203269	1.3644		Rtf1	1.11926	3.42239
Mydgf	0.658846	2.4385		Prdx6	1.82431	3.32215			Mydgf	0.36914	1.32331		Prdx6	1.07893	2.31462
Smc2	0.313691	2.4365		Ubqln2	1.92589	3.32192			Smc2	0.284017	2.21476		Ubqln2	1.63978	3.19404
Myh10	-0.525098	2.43072		Vcam1	1.54736	3.3154			Myh10	-0.228697	0.97724		Vcam1	1.06384	2.65624
Cyb5a	-0.234504	2.42982		Acadm	0.960133	3.25947			Cyb5a	-0.201017	2.0915		Acadm	0.264005	0.965226
Capn5	0.252725	2.42754		Nyap2	-0.562003	3.25866			Capn5	0.0858292	0.718936		Nyap2	-0.212359	1.40496
Tmem205	0.40315	2.42436		Septin2	0.754214	3.2481			Tmem205	0.249114	1.46966		Septin2	0.3625	1.82339
Myzap	0.437564	2.42193		Prodh	1.06628	3.24342			Myzap	0.292275	1.60128		Prodh	0.205899	0.619927
Cep104	0.291762	2.42011		Arhgap25	0.989842	3.22727			Cep104	0.226704	1.88266		Arhgap25	0.825321	3.04756
Elfn2	0.296146	2.41797		Cacna2d1	-0.740184	3.21903			Elfn2	0.229197	1.87298		Cacna2d1	-0.579852	2.88347
Fubp3	0.331845	2.39954		Chl1	1.0824	3.21213			Fubp3	0.170405	1.17123		Chl1	0.668176	2.31577
Cycs	-0.481575	2.39512		Mtnd1	0.648271	3.20211			Cycs	-0.111155	0.438392		Mtnd1	-0.195266	1.04917
Chrm1	0.365706	2.39254		Prdx1	1.00142	3.19809			Chrm1	0.108663	0.597798		Prdx1	0.521894	1.94488
Cacybp	-0.414067	2.37579		Map4k3	-0.327182	3.19548			Cacybp	-0.237178	1.31492		Map4k3	-0.0577871	0.542518
Pde4d	-0.681579	2.37559		Dip2a	0.734989	3.18853			Pde4d	-0.267363	0.834894		Dip2a	0.23629	1.12714
Thsd7a	0.459663	2.37135		Sh3rf1	-0.651931	3.17965			Thsd7a	0.167975	0.763341		Sh3rf1	-0.222809	1.20689
Gja1	0.400915	2.36943		Dhrs7	0.887849	3.17305			Gja1	0.318169	1.88024		Dhrs7	0.630179	2.6015
Map7	-0.381086	2.36516		Hadha	0.945425	3.16952			Map7	-0.317673	1.97484		Hadha	0.370597	1.4085
Lrrn1	0.47995	2.36122		Tnik	-0.805886	3.16752			Lrrn1	0.306385	1.47747		Tnik	-0.478112	2.19065
Agap1	-0.472054	2.35835		Rftn2	1.53548	3.16347			Agap1	-0.0778518	0.286269		Rftn2	0.961722	2.30603
Mdga2	0.266064	2.35708		Dcc	-0.491532	3.16135			Mdga2	0.216424	1.91829		Dcc	-0.131907	0.894628
Yes1	0.223038	2.3511		Psd3	-0.863745	3.15545			Yes1	0.0810869	0.750132		Psd3	-0.56425	2.3935
Dnajc1	0.54048	2.34855		Ccdc177	-0.721772	3.13984			Dnajc1	0.279056	1.14766		Ccdc177	-0.472771	2.38578
Gsk3b	-0.264863	2.34826		Rab21	0.546872	3.12832			Gsk3b	-0.151556	1.29483		Rab21	0.429055	2.80038
Lamb1	0.503221	2.3444		Slc25a18	1.34692	3.1261			Lamb1	0.381216	1.76891		Slc25a18	0.39628	0.984014
Adam11	0.308612	2.33879		Lgals1	1.35497	3.11773			Adam11	0.161791	1.16261		Lgals1	0.671006	1.7836
Brsk2	-0.481632	2.33398		Septin10	0.718551	3.11272			Brsk2	-0.225409	1.01232		Septin10	0.52284	2.60455
Clip2	-0.573113	2.33088		Itgav	0.61564	3.11253			Clip2	-0.19902	0.700919		Itgav	0.192306	1.05103
Kcnj3	0.349108	2.32888		Dtd2	0.539612	3.10649			Kcnj3	0.0677022	0.342204		Dtd2	0.0585259	0.287333
Dock1	0.308485	2.32871		Slc1a4	1.16941	3.10492			Dock1	0.171391	1.23836		Slc1a4	0.58387	1.78962
Tufm	-0.493819	2.32712		Slc4a4	1.12505	3.09698			Tufm	-0.445874	2.10518		Slc4a4	0.657406	2.0994
Map2	-0.421002	2.32639		Maoa	0.747941	3.08997			Map2	-0.179859	0.902385		Maoa	0.214949	0.940051
Dst	0.378058	2.32453		Ddhd1	-0.425795	3.08642			Dst	0.24727	1.49068		Ddhd1	-0.166826	1.35626
Pecr	0.492381	2.32351		Mark2	-0.533317	3.08319			Pecr	0.234285	1.02692		Mark2	-0.421567	2.77549
Msn	0.583342	2.3174		Arfgap1	-0.55635	3.0765			Msn	0.137067	0.429491		Arfgap1	-0.296575	1.89521
Usp13	0.520283	2.31423		Flot2	0.365245	3.07402			Usp13	0.277276	1.1701		Flot2	-0.130532	1.21167
Aldh3b1	0.581817	2.31087		Dhrs1	1.31118	3.07241			Aldh3b1	0.257148	0.9326		Dhrs1	0.861904	2.3343
Tmtc1	0.51313	2.30814		Cryzl2	1.92459	3.07016			Tmtc1	0.3919	1.75362		Cryzl2	1.09725	2.02604
Amt	0.312502	2.30668		Gpnmb	2.87387	3.06087			Amt	0.0392405	0.20234		Gpnmb	2.51438	3.00513
Slit3	0.344267	2.30495		Abcd1	1.1995	3.05855			Slit3	0.386321	2.56844		Abcd1	0.801085	2.35761
Gtpbp8	0.319281	2.29382		Kcnj10	1.43706	3.05521			Gtpbp8	0.279906	2.01256		Kcnj10	0.985954	2.4156
Fnbp1l	-0.598832	2.29128		Ugt2b1	1.52602	3.04337			Fnbp1l	-0.254223	0.878323		Ugt2b1	1.33608	2.98953
Mmab	-0.808456	2.28547		Abi1	-0.486705	3.03638			Mmab	-0.502637	1.37942		Abi1	-0.252698	1.81283
Nxph1	0.380733	2.28195		Fubp3	0.601705	3.02377			Nxph1	0.300271	1.7921		Fubp3	0.390321	2.26227
Dlg2	0.285094	2.27972		Mark4	-0.634815	3.02234			Dlg2	0.188152	1.47201		Mark4	-0.580011	3.07624
Sorbs3	0.36761	2.27142		Tax1bp1	0.675328	3.01952			Sorbs3	0.2793	1.71292		Tax1bp1	0.54373	2.7591
Ppp2r5b	-0.278091	2.26788		Mtatp8	0.51016	3.01619			Ppp2r5b	-0.0759586	0.502798		Mtatp8	0.0458227	0.220655
Selenof	0.192672	2.25776		Sec24c	-0.259139	3.00335			Selenof	0.091409	0.987213		Sec24c	-0.104027	1.34299
Syngap1	0.517939	2.25624		Inpp5j	-0.240362	2.99694			Syngap1	0.219278	0.858489		Inpp5j	-0.123972	1.77032
Lrp4	0.371737	2.25295		Daam2	1.14352	2.99332			Lrp4	0.168677	0.932704		Daam2	0.786404	2.36539
Dcc	0.379871	2.25195		Idh2	1.05325	2.98664			Dcc	0.223548	1.2719		Idh2	0.232272	0.645167
Ctnna3	0.644702	2.24273		Jam3	1.6372	2.98522			Ctnna3	0.435588	1.4831		Jam3	1.3684	2.81706
Rtf2	-0.227521	2.23773		Plin3	0.81155	2.97801			Rtf2	-0.0805374	0.681264		Plin3	0.496506	2.09703
Ncoa1	-0.411872	2.23117		Mapt	1.89077	2.97283			Ncoa1	-0.239761	1.24198		Mapt	1.81782	3.15606
Efr3b	-0.364344	2.2309		Uba52	1.13047	2.96106			Efr3b	-0.295966	1.80419		Uba52	0.93009	2.75515
P4htm	0.643839	2.2304		Armc10	-0.313681	2.95542			P4htm	0.516626	1.78031		Armc10	-0.271603	2.87471
Edc4	-0.249466	2.22811		Erc2	-0.809868	2.94824			Edc4	-0.202244	1.79791		Erc2	-0.551179	2.30185
Slitrk2	0.306361	2.2234		Dgkd	-0.527545	2.94677			Slitrk2	0.251649	1.81897		Dgkd	-0.265206	1.68526
Enah	0.480205	2.22113		Atp5mc1	0.866779	2.94509			Enah	0.236247	1.01085		Atp5mc1	-0.405803	1.55719
Iars2	-0.377491	2.21458		Sacm1l	0.462087	2.94383			Iars2	-0.581461	3.25149		Sacm1l	0.424366	3.01008
Necab3	-1.26548	2.20834		Hapln1	0.76272	2.93956			Necab3	-0.618242	0.995232		Hapln1	0.153256	0.561711
Usp53	0.311341	2.19362		Hecw2	-0.331234	2.9392			Usp53	0.211872	1.45754		Hecw2	-0.202229	2.06017
Klhl15	0.207617	2.19245		Tln1	0.692949	2.93722			Klhl15	0.259425	2.70202		Tln1	0.579955	2.77351
Dipk1b	0.364998	2.19162		Gda	-0.723835	2.93452			Dipk1b	0.116093	0.58125		Gda	-0.411315	1.91009
Trim28	-0.566097	2.19116		Aldh7a1	0.930047	2.93239			Trim28	-0.149868	0.46331		Aldh7a1	0.449899	1.60556
Syt6	-0.977527	2.183		Anxa2	2.04858	2.92984			Syt6	-0.477153	0.980189		Anxa2	1.26303	2.07278
Cfap97	-0.268336	2.17886		Tgm1	3.21386	2.92748			Cfap97	-0.145744	1.11203		Tgm1	2.4605	2.55141
Dnajb8	-0.386145	2.17817		Ppfia3	-0.648473	2.92411			Dnajb8	-0.243089	1.32234		Ppfia3	-0.183075	0.848627
Prkab2	-0.464384	2.17719		Fbxl16	-0.781065	2.92401			Prkab2	-0.17789	0.725702		Fbxl16	-0.249897	0.988521
Ttll7	-0.391169	2.17426		Sbds	0.807908	2.92249			Ttll7	-0.121085	0.556473		Sbds	0.584662	2.41673
Srd5a3	0.355645	2.17106		Tmem237	0.833084	2.92229			Srd5a3	0.298847	1.81615		Tmem237	0.439106	1.75495
Rhou	0.334711	2.16386		Pkp2	-0.728283	2.91852			Rhou	0.281747	1.81305		Pkp2	-0.479511	2.20305
Ush1c	0.517904	2.16127		Reps2	-0.450226	2.91727			Ush1c	0.369885	1.51322		Reps2	-0.119919	0.78732
Mtcl1	-0.305993	2.15278		Plin4	1.84704	2.90859			Mtcl1	-0.218105	1.50315		Plin4	1.28681	2.31849
Prkrip1	-0.253266	2.15265		Ogt	-0.655736	2.90092			Prkrip1	-0.0800496	0.563945		Ogt	-0.181073	0.816438
Ltbp4	0.305166	2.15043		Cpne3	1.55153	2.89911			Ltbp4	0.186831	1.26107		Cpne3	0.99009	2.11927
Tor1a	1.05935	2.14827		Flna	1.72453	2.89434			Tor1a	0.932423	1.88585		Flna	1.10873	2.13101
gag	1.15064	2.14252		Capn2	0.630968	2.89366			gag	0.719459	1.28688		Capn2	0.722541	3.53082
Grin2b	0.311744	2.13451		Pcdh1	-0.457568	2.89244			Grin2b	0.177483	1.14748		Pcdh1	-0.252318	1.81809
Ube2e1	-0.312185	2.13019		Impa1	-0.445488	2.88946			Ube2e1	-0.127095	0.761443		Impa1	-0.221858	1.62655
Camk2d	-1.03408	2.13003		Pacsin3	0.85122	2.88684			Camk2d	-0.252172	0.404567		Pacsin3	0.249495	0.872351
Begain	0.296201	2.12946		Trim25	1.10224	2.88616			Begain	0.24473	1.74702		Trim25	0.677395	2.02953
Ppfibp1	-0.51359	2.1216		Tnik	-0.709167	2.88058			Ppfibp1	-0.15194	0.510397		Tnik	-0.330819	1.5066
Prss45	0.42687	2.11283		Amt	0.37133	2.87803			Prss45	0.123175	0.49242		Amt	-0.0571711	0.392773
Gnao1	0.249901	2.10795		Acsl6	0.436997	2.87736			Gnao1	0.0508091	0.320534		Acsl6	0.240354	1.80143
Kdsr	0.397083	2.10332		Tst	1.30242	2.87679			Kdsr	0.201173	0.980016		Tst	0.525908	1.2749
Rhobtb2	-0.394153	2.10329		Ftl1	1.20045	2.86843			Rhobtb2	-0.115323	0.498133		Ftl1	0.728362	1.98852
Map7d1	-0.344924	2.10203		Nwd2	-0.625184	2.86324			Map7d1	-0.351079	2.13954		Nwd2	-0.470317	2.45072
Plppr4	0.296872	2.10002		Scn2a	-0.306156	2.85402			Plppr4	0.234799	1.64117		Scn2a	-0.188023	2.00136
Csnk2b	0.446935	2.09632		Arfgap1	-1.02123	2.85216			Csnk2b	0.296871	1.34582		Arfgap1	-0.365289	1.09179
Ergic2	0.241923	2.0957		Poglut1	0.451775	2.85208			Ergic2	0.212952	1.83747		Poglut1	0.284671	2.05275
C2cd5	-0.200583	2.09001		Arhgef12	0.568077	2.84976			C2cd5	-0.0696057	0.610352		Arhgef12	0.419282	2.39474
Dock5	0.497471	2.08671		Gnb4	0.554691	2.837			Dock5	0.328859	1.33135		Gnb4	0.335264	1.95483
Lsmem1	0.42732	2.08487		Kars1	0.291023	2.83598			Lsmem1	0.176211	0.753367		Kars1	0.0202823	0.151833
Nudt17	0.247522	2.0826		Eci1	0.959931	2.83212			Nudt17	0.0100934	0.0525004		Eci1	0.227571	0.653309
Samhd1	0.295601	2.08216		Golgb1	0.652767	2.82433			Samhd1	0.262556	1.84246		Golgb1	0.2185	0.994334
Zcchc24	0.295426	2.07866		Ppp1r9a	-0.522666	2.82173			Zcchc24	0.134187	0.845523		Ppp1r9a	-0.457052	2.76661
Camk2a	-0.635632	2.07639		Acad11	0.96894	2.8185			Camk2a	-0.168725	0.435047		Acad11	0.471731	1.53644
Arpc5	0.425144	2.07585		Ndufab1	0.692251	2.8159			Arpc5	0.259581	1.20616		Ndufab1	-0.130827	0.489568
Agap3	-0.475534	2.07558		Cct6a	0.295364	2.81255			Agap3	-0.171808	0.636172		Cct6a	0.194856	2.11531
Prokr2	0.443037	2.07229		Glud1	0.68354	2.81201			Prokr2	0.303681	1.37712		Glud1	-0.0064062	0.0179225
Tbc1d24	0.298623	2.06689		Sestd1	-0.599819	2.78999			Tbc1d24	0.316525	2.19059		Sestd1	-0.338263	1.78127
Agps	0.407077	2.06266		Madd	-0.485457	2.78977			Agps	0.214593	1.00445		Madd	-0.154463	0.91899
Igf1r	0.292425	2.05131		Ahcyl2	0.744584	2.78189			Igf1r	0.169885	1.12141		Ahcyl2	0.411297	1.73597
Tecr	0.339151	2.05077		Cpt2	1.10518	2.78119			Tecr	0.259105	1.53892		Cpt2	0.509126	1.41891
Pde4d	-0.676141	2.04991		Anxa5	1.53848	2.77581			Pde4d	-0.0756747	0.15478		Anxa5	0.738807	1.48361
Disp1	0.341712	2.04795		Git1	-0.462434	2.7616			Disp1	0.310846	1.85706		Git1	-0.206201	1.35439
Creld1	0.47827	2.04414		Erlec1	-0.400035	2.76094			Creld1	0.209265	0.791241		Erlec1	0.0915779	0.603435
App	0.395515	2.04325		Isyna1	-0.41196	2.75676			App	0.234814	1.14542		Isyna1	-0.176167	1.28738
Ppp1r18	0.96519	2.04262		Qki	0.672734	2.75452			Ppp1r18	0.879463	1.85528		Qki	0.45435	2.11458
Ilvbl	0.45023	2.04156		C2cd4c	-0.87051	2.7543			Ilvbl	0.154279	0.583873		C2cd4c	-0.595746	2.14248
Mas1	0.658022	2.0408		Ahcyl1	0.825161	2.75207			Mas1	0.476546	1.44123		Ahcyl1	0.440176	1.64933
Cpeb3	-0.47648	2.03691		Map2	-0.583056	2.74776			Cpeb3	-0.212234	0.805353		Map2	-0.155853	0.726193
Lsm14a	-0.320112	2.03584		Prdx6	1.53986	2.74675			Lsm14a	-0.183589	1.0945		Prdx6	0.990494	2.00627
Slc4a10	0.36373	2.03247		Mctp2	-0.485365	2.74555			Slc4a10	0.219775	1.16238		Mctp2	0.0415925	0.184149
Sema4f	0.34464	2.02558		Brsk1	-0.589798	2.74371			Sema4f	0.26671	1.54014		Brsk1	-0.238213	1.19648
Plxna4	0.27798	2.02435		Sqstm1	1.43587	2.73411			Plxna4	0.125451	0.812344		Sqstm1	1.20363	2.57936
Pik3r3	-0.21633	2.02123		Thop1	-0.342539	2.73313			Pik3r3	-0.104759	0.884115		Thop1	-0.23	2.0837
Igfbp5	0.338619	2.01971		Endod1	0.631605	2.72707			Igfbp5	0.381068	2.27164		Endod1	0.35369	1.71933
Camk2n1	-1.23983	2.01787		Slc1a2	0.768985	2.72293			Camk2n1	-0.429063	0.582723		Slc1a2	0.330447	1.2738
Map1a	-0.280856	2.01629		Tom1l2	0.348653	2.71945			Map1a	-0.245177	1.74875		Tom1l2	0.355862	3.046
Marchf3	0.231318	2.0112		Dst	0.501659	2.71384			Marchf3	0.218333	1.89465		Dst	0.326998	2.00557
Commd7	0.311265	2.00905		Usp11	-0.557933	2.71045			Commd7	0.104805	0.560295		Usp11	-0.197405	1.00474
Rasgef1a	0.240719	2.00261		Tanc2	-0.583385	2.69894			Rasgef1a	0.00489266	0.0244689		Tanc2	-0.406647	2.13276
Ap2b1	0.268932	2.00102		Map2	-0.565607	2.6937			Ap2b1	0.13552	0.917094		Map2	-0.358314	1.93076
Gjc2	0.483559	1.99981		Epb41l2	1.06221	2.68823			Gjc2	0.135944	0.446091		Epb41l2	0.816065	2.33541
Kcnip4	0.468674	1.98829		Dclk1	-0.501108	2.68296			Kcnip4	0.117933	0.386889		Dclk1	-0.214957	1.24674
Kalrn	0.127586	1.98091		Hsd17b11	0.624242	2.68275			Kalrn	0.155684	2.41048		Hsd17b11	0.497312	2.41217
Iffo1	-0.754057	1.97928		Rab11fip2	-0.752538	2.68073			Iffo1	-0.245076	0.526762		Rab11fip2	-0.307878	1.17787
Arhgap25	-0.657772	1.97361		Cplx2	-0.499517	2.67398			Arhgap25	-0.593024	1.77019		Cplx2	-0.319481	1.93341
Hapln3	0.456144	1.96975		Dock4	-0.36034	2.67279			Hapln3	0.337124	1.41793		Dock4	-0.231845	1.94439
Syn3	-0.611711	1.9659		Shmt2	0.374025	2.67118			Syn3	-0.264419	0.74362		Shmt2	-0.0502762	0.300895
Adam9	0.334648	1.96378		Eif2ak2	1.23558	2.6699			Adam9	0.14931	0.772271		Eif2ak2	1.10173	2.66251
Grb2	0.497102	1.9619		Acot11	0.55578	2.66896			Grb2	0.296731	1.09958		Acot11	0.537623	2.85932
Tbr1	-0.418475	1.96163		Anp32b	1.1266	2.66891			Tbr1	-0.248307	1.09157		Anp32b	0.561153	1.47069
Arhgap21	-0.32171	1.95771		Anxa3	1.36171	2.66679			Arhgap21	-0.118483	0.606841		Anxa3	0.841401	1.85915
Akap11	-0.412491	1.95756		Neto1	-1.03145	2.66358			Akap11	-0.0027468	0.00769883		Neto1	-0.686359	2.00495
Dcn	0.403237	1.955		Xxylt1	0.731595	2.66259			Dcn	0.400266	1.9401		Xxylt1	0.393452	1.59752
Pnpla7	0.477618	1.95401		Noct	-0.819013	2.66219			Pnpla7	0.119673	0.377065		Noct	0.12717	0.356278
Tubgcp6	-0.38844	1.95164		Myo6	0.761432	2.66093			Tubgcp6	-0.0955453	0.368169		Myo6	0.484596	1.91263
Mctp1	0.136102	1.94655		Ephx1	1.32029	2.65981			Mctp1	0.151019	2.16286		Ephx1	1.18015	2.65829
Lipt2	-0.341238	1.94454		Cacna1e	-0.648335	2.65661			Lipt2	-0.373814	2.13333		Cacna1e	-0.372376	1.7119
Thsd7b	0.231494	1.94284		Ctnna3	1.44743	2.65347			Thsd7b	0.250417	2.10483		Ctnna3	0.764383	1.55899
Map1b	-0.362148	1.94197		Sars1	0.756263	2.65214			Map1b	-0.228094	1.15844		Sars1	0.312394	1.17462
Znf385b	-0.505791	1.93742		Camsap2	-0.56889	2.65026			Znf385b	-0.282224	0.999197		Camsap2	-0.0720665	0.277457
Mark4	0.243978	1.93618		Ksr2	-0.645148	2.64954			Mark4	0.134615	0.984956		Ksr2	-0.228975	0.977968
Celsr2	0.234927	1.93425		Cttnbp2	-0.523515	2.64583			Celsr2	0.151608	1.18685		Cttnbp2	-0.221593	1.20517
Decr2	0.404916	1.93159		Aldh3a1	0.348429	2.64442			Decr2	0.170372	0.704246		Aldh3a1	0.327106	2.76087
Dusp12	-0.556859	1.92824		Flnb	1.64182	2.64157			Dusp12	-0.385843	1.28551		Flnb	1.16063	2.11171
Nrp1	0.402878	1.92605		Arhgap5	0.394756	2.63706			Nrp1	0.216267	0.946825		Arhgap5	0.442176	3.19567
Set	-0.532139	1.92591		Fth1	0.791543	2.63628			Set	-0.252585	0.814367		Fth1	0.485264	1.81903
Sez6	0.391921	1.92363		Kiaa1107	-0.50176	2.63226			Sez6	0.282923	1.34444		Kiaa1107	-0.294594	1.73376
Frrs1l	0.355847	1.92282		Stmn3	0.49494	2.62702			Frrs1l	0.222995	1.13851		Stmn3	0.16184	0.874821
Cpne2	0.332716	1.91783		Mtmr10	0.771265	2.61765			Cpne2	0.264781	1.49738		Mtmr10	0.401567	1.50888
Syt3	0.395679	1.91647		Capzb	-0.388006	2.61747			Syt3	0.175171	0.742972		Capzb	-0.295258	2.24853
Adgrb3	0.244128	1.90687		Anxa7	0.776642	2.61593			Adgrb3	0.221027	1.71584		Anxa7	0.363413	1.33501
Kctd12	0.316124	1.90537		Myo1e	1.27762	2.61304			Kctd12	0.124679	0.639541		Myo1e	0.927259	2.14208
Cpne7	0.426699	1.90322		Cdc42	0.54066	2.61102			Cpne7	0.417159	1.85866		Cdc42	0.22934	1.1875
Neu3	0.233396	1.90287		Mtarc2	0.641768	2.61067			Neu3	-0.189951	1.52262		Mtarc2	0.269726	1.1744
C2cd4c	-0.531785	1.90139		Sdc4	1.47101	2.61001			C2cd4c	-0.104335	0.272368		Sdc4	1.04553	2.09508
Syt11	0.313937	1.89874		Metap2	0.798329	2.60949			Syt11	0.173256	0.963059		Metap2	0.585765	2.16223
Amacr	0.344524	1.89747		Ppp2r5d	-0.525186	2.60896			Amacr	0.0219134	0.0765008		Ppp2r5d	-0.153866	0.757107
Pym1	0.267732	1.89726		Map1a	-0.387933	2.60538			Pym1	0.173787	1.16911		Map1a	-0.396244	2.92792
Clip4	-0.573337	1.89494		Cacnb1	-0.550483	2.60503			Clip4	-0.0645006	0.142848		Cacnb1	-0.323756	1.71557
Astn1	0.115776	1.89392		Cpne7	-0.715383	2.6003			Astn1	0.0820252	1.29301		Cpne7	-0.404597	1.64048
Tdrd3	0.210536	1.89382		Ostc	0.558607	2.59695			Tdrd3	0.164139	1.4432		Ostc	0.416642	2.18606
Mesd	0.370599	1.89269		Ezr	1.57855	2.5966			Mesd	0.130872	0.553354		Ezr	0.900209	1.6526
Ppp1r16b	0.385805	1.89162		Arhgap12	-0.4975	2.59411			Ppp1r16b	0.356186	1.73789		Arhgap12	-0.160455	0.84565
Slc22a17	0.516158	1.89073		Arpc1b	1.27842	2.58935			Slc22a17	0.348376	1.21944		Arpc1b	0.83607	1.90676
Pitpnm3	-0.887196	1.89016		Des	1.03652	2.584			Pitpnm3	-0.258972	0.436938		Des	0.411519	1.08276
Reln	0.363263	1.88702		Wdtc1	-0.348005	2.58286			Reln	0.273895	1.38377		Wdtc1	0.113438	0.851744
Qpctl	0.36661	1.88342		Slc4a4	1.39915	2.58266			Qpctl	0.235384	1.14452		Slc4a4	0.633243	1.26348
Erbb4	0.303049	1.88		Fxyd1	1.75709	2.57947			Erbb4	0.178618	1.03095		Fxyd1	1.08374	1.78461
Col25a1	0.383981	1.87629		Sfxn5	1.82006	2.57551			Col25a1	0.183741	0.797583		Sfxn5	0.999875	1.57039
Fyn	0.365999	1.87577		Kcnq3	-0.429795	2.57535			Fyn	0.201281	0.945497		Kcnq3	-0.188339	1.21212
Adamts4	0.55836	1.87498		Dgkq	-0.614842	2.57214			Adamts4	0.310546	0.958062		Dgkq	0.0117612	0.0336579
Pdcd6ip	-0.603642	1.87442		Tamalin	-0.89586	2.5716			Pdcd6ip	-0.200058	0.5058		Tamalin	-0.525057	1.68304
Clstn3	0.297495	1.8724		F3	0.779661	2.56862			Clstn3	0.265299	1.65615		F3	0.439946	1.61237
Minar2	0.293565	1.87183		Ppp1r9b	-0.435618	2.56853			Minar2	0.298436	1.90433		Ppp1r9b	-0.383966	2.53425
Gulp1	0.404451	1.87		Arhgef6	-0.545644	2.56826			Gulp1	0.245345	1.06077		Arhgef6	-0.126397	0.55415
Sv2c	-0.407556	1.86915		Srprb	0.395296	2.56712			Sv2c	-0.457391	2.10421		Srprb	0.209918	1.50603
Rab11fip5	-0.757298	1.868		Utrn	1.19565	2.56488			Rab11fip5	-0.177647	0.330441		Utrn	0.840325	2.03169
Vldlr	0.344024	1.86716		Plppr4	-0.682022	2.56365			Vldlr	0.215715	1.10178		Plppr4	-0.444584	1.8787
Dlgap1	0.291526	1.86433		Sgpl1	0.864083	2.56335			Dlgap1	0.172227	1.02396		Sgpl1	0.738319	2.45719
Gnb1	0.241416	1.86244		Twf1	-0.484685	2.56334			Gnb1	0.0546191	0.315306		Twf1	-0.405398	2.4084
Sec13	-0.399769	1.86167		Cct4	0.226875	2.56252			Sec13	-0.192061	0.794194		Cct4	0.194356	2.46232
Mink1	0.267876	1.8609		Tenm2	-0.433451	2.55531			Mink1	0.349341	2.42503		Tenm2	-0.171097	1.05963
Prex2	0.364545	1.8591		Dbn1	-0.928838	2.55529			Prex2	0.114047	0.466608		Dbn1	-0.620591	1.92053
Cpne4	0.284611	1.85383		Mpdu1	0.527591	2.54525			Cpne4	0.210612	1.32816		Mpdu1	0.421136	2.28624
Anks1b	0.16503	1.85352		Gnas	0.773037	2.54084			Anks1b	0.198456	2.23545		Gnas	0.248502	0.819073
Rgma	0.328405	1.85291		Atp5f1c	0.660223	2.53481			Rgma	0.203713	1.07822		Atp5f1c	-0.0782671	0.242143
Trim3	-0.302984	1.84458		Sft2d2	0.999936	2.53041			Trim3	-0.259249	1.55772		Sft2d2	0.606415	1.71353
Insr	0.257926	1.84342		Osbpl6	-0.497111	2.52656			Insr	0.142218	0.929613		Osbpl6	0.0200984	0.0724604
Lct	0.576241	1.84333		Add3	0.486751	2.52525			Lct	0.541233	1.72406		Add3	0.232941	1.31033
Tmem135	0.484731	1.84288		Ddn	-0.742215	2.52284			Tmem135	0.178351	0.564187		Ddn	-0.36858	1.36585
Sowahb	-0.759675	1.83777		Nfasc	0.335231	2.5227			Sowahb	-0.51756	1.19434		Nfasc	0.0363494	0.216855
Itih1	1.00867	1.83576		Nos1	-0.762825	2.52091			Itih1	0.637879	1.09184		Nos1	-0.32328	1.13343
Ptprs	0.332317	1.82666		Aifm2	0.618275	2.51895			Ptprs	0.273086	1.47341		Aifm2	0.29064	1.27935
Rnf121	0.359886	1.8254		Hapln2	1.20265	2.51513			Rnf121	0.102213	0.405766		Hapln2	0.3183	0.635413
Myo1d	0.577511	1.82366		Pcdh19	-0.692726	2.51151			Myo1d	0.288469	0.813385		Pcdh19	-0.19274	0.674695
Kiaa1109	-0.345851	1.82276		Tanc1	-0.421337	2.50438			Kiaa1109	-0.138824	0.620363		Tanc1	-0.290007	1.93634
gag	0.867252	1.8222		Pex14	0.703664	2.50259			gag	0.514954	1.00364		Pex14	0.500954	2.00321
Dock6	-0.246574	1.82076		Dact3	-0.690136	2.50194			Dock6	-0.0556901	0.306673		Dact3	-0.521101	2.12541
Sec16a	-0.580424	1.81843		Ppfia2	-0.641608	2.50108			Sec16a	-0.243338	0.652887		Ppfia2	-0.472276	2.07097
Erbb2	0.239019	1.81476		Dock1	0.834748	2.49987			Erbb2	0.201505	1.50596		Dock1	0.435312	1.42817
Abcd3	0.560677	1.81396		Serpine2	0.409451	2.49781			Abcd3	0.244989	0.685237		Serpine2	0.22984	1.55005
Lrrc8d	0.2765	1.81143		Abcd3	0.801377	2.49536			Lrrc8d	0.165631	1.00755		Abcd3	0.432331	1.48084
Ddb1	-0.403528	1.8094		Cct2	0.301857	2.49453			Ddb1	-0.23619	0.978433		Cct2	0.324714	2.93893
Dnm3	-0.282657	1.80904		Dock2	1.42472	2.48798			Dnm3	-0.11659	0.636009		Dock2	1.15954	2.27471
Cc2d1b	-0.316695	1.80841		Lap3	0.949446	2.48747			Cc2d1b	-0.13278	0.648739		Lap3	0.581105	1.69633
Rdx	0.430657	1.80751		Slc7a11	0.837971	2.48262			Rdx	0.138418	0.466834		Slc7a11	0.300421	0.907925
Itm2c	0.408822	1.80675		Asap2	-0.799369	2.4824			Itm2c	0.305087	1.30394		Asap2	-0.387156	1.30048
Lnpep	0.169541	1.80503		Crat	0.54258	2.47991			Lnpep	0.0131704	0.0902075		Crat	0.160434	0.715273
Rgs6	-0.246845	1.8033		Pdlim5	0.517473	2.47468			Rgs6	-0.243896	1.78035		Pdlim5	0.44982	2.40933
Dctn4	0.147445	1.80011		Syngap1	-0.790081	2.47007			Dctn4	0.148572	1.81474		Syngap1	-0.644673	2.26325
Dnaja4	-1.0882	1.80009		Glod4	1.07174	2.46809			Dnaja4	-0.318613	0.414412		Glod4	0.802763	2.07756
Myl1	-0.326873	1.79875		Vcan	1.19607	2.46787			Myl1	-0.207963	1.07475		Vcan	0.337789	0.671403
Anp32b	-0.45182	1.79367		Agap3	-0.491767	2.46473			Anp32b	-0.147998	0.473609		Agap3	-0.301074	1.6788
B630019K06Rik	0.290427	1.79322		Dst	0.825721	2.45895			B630019K06Rik	0.192525	1.12494		Dst	0.81408	2.68774
Trim37	-0.335616	1.79097		Baalc	0.43964	2.45671			Trim37	-0.0067431	0.0216707		Baalc	0.187766	1.10671
Grin3a	0.344867	1.78784		Pnpla8	0.31221	2.45509			Grin3a	0.223504	1.09131		Pnpla8	0.0222253	0.12993
Dnaja1	-0.926999	1.7873		Fdxr	0.647466	2.45397			Dnaja1	-0.338404	0.539127		Fdxr	0.290305	1.17091
Rftn1	0.338832	1.78473		Ppp2r2a	-0.276675	2.45267			Rftn1	0.225028	1.12145		Ppp2r2a	-0.0681918	0.562608
Nav2	-0.447093	1.78448		Fryl	0.530002	2.44753			Nav2	-0.054329	0.146132		Fryl	0.524212	2.68352
Rps5	0.228816	1.78371		Camsap3	-0.456718	2.44673			Rps5	0.109095	0.748523		Camsap3	-0.0732509	0.331535
Gprasp1	-0.742975	1.78347		Ptbp1	1.11092	2.44558			Gprasp1	-0.146663	0.255354		Ptbp1	0.493422	1.15287
Zfp651	-0.580674	1.78304		Gprin3	-0.502535	2.44332			Zfp651	-0.269263	0.722928		Gprin3	-0.268704	1.42893
Keap1	-0.611492	1.78271		Shisa7	-0.720079	2.44107			Keap1	-0.138829	0.301343		Shisa7	-0.481801	1.82644
Prr36	-0.231449	1.78193		Mtmr1	-0.453225	2.44042			Prr36	-0.059464	0.349474		Mtmr1	-0.214339	1.23815
Rac1	0.202004	1.78167		Sh3bp4	-0.606846	2.43723			Rac1	-0.0208404	0.121513		Sh3bp4	-0.018889	0.0526699
Mvp	0.481992	1.78051		G6pdx	0.740208	2.43489			Mvp	0.221683	0.714475		G6pdx	0.650511	2.39481
Chd1	0.542337	1.77828		Gnai2	0.903835	2.42926			Chd1	0.229193	0.642461		Gnai2	0.469385	1.37242
Dnaja2	-0.911311	1.7776		Myo1f	1.42257	2.42489			Dnaja2	-0.258536	0.393069		Myo1f	0.786492	1.47059
Prdx3	-0.398789	1.77614		Thbs4	1.40226	2.4216			Prdx3	-0.469354	2.10292		Thbs4	0.997705	1.93063
Alyref	-0.722474	1.77224		Gldc	0.858809	2.41646			Alyref	-0.309372	0.650474		Gldc	0.00298444	0.00554573
Bcas3	-0.517901	1.77153		Slitrk5	-0.668176	2.41354			Bcas3	-0.1917	0.542848		Slitrk5	-0.301762	1.15649
Hdgfl2	-0.854257	1.77013		Pde2a	-0.205868	2.41194			Hdgfl2	-0.509355	0.975989		Pde2a	-0.0797411	0.960863
Tmem59	0.437601	1.76905		Dnm2	0.357264	2.41156			Tmem59	0.114351	0.353798		Dnm2	0.326292	2.45934
Snrk	-0.452654	1.76858		Fam81a	-0.916759	2.40853			Snrk	-0.0148183	0.0354025		Fam81a	-0.722346	2.12951
Clasp2	-0.295124	1.76701		Mink1	-0.784545	2.40399			Clasp2	-0.102269	0.498925		Mink1	-0.33781	1.08711
Ppm1h	-0.365786	1.76465		Rims1	-0.775775	2.40377			Ppm1h	-0.226291	1.01694		Rims1	-0.517899	1.79069
Lrrc4c	0.218404	1.76338		Grin2a	-0.535156	2.39854			Lrrc4c	0.0283409	0.155405		Grin2a	-0.481306	2.41107
Ildr2	0.138627	1.76253		Mrpl22	0.382125	2.39205			Ildr2	0.178494	2.28148		Mrpl22	0.120903	0.741643
Irf2bpl	-0.362598	1.76221		Kdelr1	0.86661	2.39077			Irf2bpl	-0.136482	0.550841		Kdelr1	-0.0037677	0.00687037
Csmd1	0.373323	1.7621		Nt5e	0.374886	2.38627			Csmd1	0.0744173	0.254902		Nt5e	-0.0300471	0.143442
Sgpl1	0.2963	1.76209		Akt1s1	-0.434954	2.38568			Sgpl1	0.217511	1.24468		Akt1s1	0.0642654	0.290998
Dlg5	-0.371752	1.76192		Cbln4	-0.980242	2.37904			Dlg5	-0.0268494	0.0813474		Cbln4	-0.388385	0.970403
Agap2	-0.577332	1.75955		Ap3b1	0.450302	2.37902			Agap2	-0.0858004	0.180926		Ap3b1	0.321731	1.90156
Spock2	0.177598	1.75561		Arl8b	0.565428	2.377			Spock2	0.225218	2.23995		Arl8b	0.54734	2.55899
Zfp113	0.682945	1.75509		Mpp6	0.512825	2.37493			Zfp113	0.100818	0.179057		Mpp6	0.36802	1.90672
Wrnip1	-0.540934	1.75367		Fbxo41	-0.548921	2.36938			Wrnip1	-0.132672	0.324555		Fbxo41	-0.397521	1.91993
Cd101	0.377666	1.75339		Eif1b	0.409937	2.36556			Cd101	-0.167223	0.669661		Eif1b	0.238078	1.50927
Pitpnm2	-0.301515	1.75295		Smg1	0.670185	2.36488			Pitpnm2	-0.113087	0.545101		Smg1	0.31649	1.18863
Creg2	0.229222	1.75235		Kcnma1	-0.51066	2.36369			Creg2	0.176827	1.31082		Kcnma1	-0.246446	1.21865
Pld1	0.472224	1.75217		Fabp5	0.77565	2.36272			Pld1	0.226878	0.740237		Fabp5	0.376666	1.22696
Psd4	-0.58229	1.75158		Jagn1	0.277802	2.36087			Psd4	0.0192911	0.0355104		Jagn1	0.209523	1.99439
Mrpl3	0.464911	1.74831		Mapk1	-0.543794	2.35557			Mrpl3	-0.0261961	0.0618827		Mapk1	-0.428264	2.07902
Csnk2a1	0.452225	1.74476		Map9	-0.6359	2.34962			Csnk2a1	0.259851	0.917898		Map9	-0.324488	1.29129
Slc24a3	0.444101	1.74453		Smcr8	-0.398594	2.34842			Slc24a3	0.278865	1.02213		Smcr8	-0.12953	0.748434
Fndc3b	0.336161	1.74419		Plcb3	0.681318	2.34524			Fndc3b	0.222814	1.09052		Plcb3	0.410861	1.55825
Arhgap17	-0.428003	1.74175		Bsg	0.58499	2.34152			Arhgap17	-0.0916345	0.273846		Bsg	0.233821	0.961126
Alpl	0.61381	1.74077		Rapgef3	0.578545	2.33494			Alpl	0.319137	0.809888		Rapgef3	0.314264	1.3775
Fads1	0.356647	1.73945		Hsd17b4	0.824829	2.33375			Fads1	0.185571	0.809941		Hsd17b4	0.356122	1.05065
Septin10	0.333337	1.73821		C1qc	2.67888	2.33244			Septin10	0.139039	0.615717		C1qc	-4.05163	3.63974
Psd3	-0.245011	1.73519		Pip5k1c	-0.362684	2.33237			Psd3	-0.0419293	0.209707		Pip5k1c	-0.170261	1.16025
Rhobtb1	-0.500707	1.73481		Kndc1	-0.399026	2.33028			Rhobtb1	-0.0613047	0.143078		Kndc1	-0.0469762	0.216334
Epha2	0.401192	1.7331		Ppfia4	-0.677226	2.32957			Epha2	0.389483	1.67839		Ppfia4	-0.389972	1.4681
Ubl3	0.413583	1.733		Brsk2	-0.353106	2.32809			Ubl3	0.285178	1.13503		Brsk2	-0.0941178	0.579063
Grin1	0.327914	1.73001		Rdx	1.2042	2.32693			Grin1	0.214947	1.06636		Rdx	0.766506	1.6392
Dmtn	-0.425593	1.72875		Ppp3ca	-0.575655	2.32689			Dmtn	-0.0684535	0.194425		Ppp3ca	-0.378633	1.69882
Kcnj4	1.01187	1.72839		Bag4	-0.347067	2.32314			Kcnj4	0.881087	1.48367		Bag4	-0.0762384	0.454865
Muc5b	0.439595	1.72813		Atic	0.704853	2.31909			Muc5b	0.239159	0.849212		Atic	0.46151	1.68405
Gna11	0.224122	1.72567		Sash1	-0.651386	2.31843			Gna11	0.0209107	0.105244		Sash1	-0.417861	1.64633
Wdr18	-0.228515	1.72364		Acsl3	0.342376	2.31669			Wdr18	-0.0517503	0.289394		Acsl3	0.285606	2.16419
Adam10	0.267226	1.71966		Cbr2	1.17489	2.3148			Adam10	0.115444	0.635189		Cbr2	0.417859	0.821139
Nsg2	0.353506	1.71865		Pigt	-0.558437	2.31425			Nsg2	0.250507	1.16178		Pigt	-0.475028	2.20395
Pcyox1	0.316351	1.71368		Plpp3	0.999717	2.3138			Pcyox1	0.00553674	0.0180466		Plpp3	0.105891	0.189822
Tmem178b	0.340661	1.71332		Lamp1	0.76508	2.31131			Tmem178b	0.207457	0.96515		Lamp1	0.454728	1.5074
Fancf	0.288619	1.71325		Cacna2d3	-0.714158	2.31097			Fancf	0.270097	1.5934		Cacna2d3	-0.578377	2.09585
Wasf2	0.175441	1.70954		Sik3	-0.303511	2.31004			Wasf2	0.119613	1.10311		Sik3	-0.113155	0.867768
Hsd17b4	0.307391	1.70951		Cdkl5	-0.6856	2.30626			Hsd17b4	0.14698	0.715362		Cdkl5	-0.437095	1.62542
Spire1	-0.343166	1.70889		Actn2	-0.644798	2.30307			Spire1	-0.106798	0.42084		Actn2	-0.50022	1.99915
Gabra2	0.413327	1.70874		Erbin	1.28909	2.30231			Gabra2	0.118953	0.382496		Erbin	0.785956	1.54399
Cab39l	0.314947	1.70618		Slc44a1	1.16334	2.30206			Cab39l	0.169978	0.828768		Slc44a1	0.851197	1.88067
Spire1	-0.566388	1.70532		Exoc6	-0.506149	2.29953			Spire1	-0.219877	0.551136		Exoc6	0.0582766	0.207468
Camk2d	-1.26275	1.70502		Txnrd2	0.668779	2.29896			Camk2d	-0.336657	0.347779		Txnrd2	0.0354185	0.0870185
Sdk2	0.258371	1.70435		Shisa6	-0.528106	2.29775			Sdk2	0.156585	0.953864		Shisa6	-0.393608	1.91342
C4b	0.680417	1.69951		Arhgap39	-0.688204	2.2933			C4b	0.380544	0.861991		Arhgap39	-0.27063	0.917742
Sdc3	0.340252	1.69804		Begain	-0.885661	2.29201			Sdc3	0.207733	0.958444		Begain	-0.569011	1.62771
Ccar2	-0.771471	1.69739		Prph	1.39063	2.29091			Ccar2	-0.553373	1.16268		Prph	0.919719	1.67922
Nrip3	-0.399574	1.69559		Kcna4	-0.463366	2.28774			Nrip3	-0.193754	0.721114		Kcna4	-0.106608	0.472161
Ppp1r12a	-0.419623	1.69449		Dars1	0.353542	2.28672			Ppp1r12a	-0.0752461	0.215827		Dars1	0.222113	1.58385
Tiam1	-0.482177	1.69427		Entpd2	0.77521	2.28566			Tiam1	-0.191858	0.564005		Entpd2	0.28684	0.848257
Grin1	0.388991	1.68753		Ipo11	-0.545746	2.28301			Grin1	0.146945	0.526526		Ipo11	0.0733189	0.246254
Rpl13a	0.276029	1.68713		Dbt	0.843972	2.27714			Rpl13a	0.222298	1.32289		Dbt	0.340214	0.93751
Aplp2	0.32318	1.68688		C1qa	2.73157	2.27711			Aplp2	0.0778752	0.304334		C1qa	-3.5642	3.18475
Zc3h12b	-0.827419	1.68044		Syngap1	-0.982922	2.27703			Zc3h12b	-0.128281	0.180867		Syngap1	-0.973471	2.50785
Egfr	0.333254	1.67933		Prkcd	0.579332	2.27685			Egfr	0.0647221	0.23461		Prkcd	0.509334	2.23907
Shank1	0.257384	1.67929		Mast1	-0.553232	2.2743			Shank1	0.155948	0.937874		Mast1	-0.185537	0.746768
Lsm11	0.373047	1.67746		Arl8a	0.776487	2.27394			Lsm11	0.339133	1.50973		Arl8a	0.745274	2.43238
Zc3h12c	-0.543047	1.67605		Hsd17b12	0.411086	2.27206			Zc3h12c	-0.0188932	0.0358125		Hsd17b12	0.231481	1.38966
Eif6	-0.39837	1.67005		Elfn2	-0.829173	2.26624			Eif6	-0.121306	0.399325		Elfn2	-0.523473	1.57614
Cyp26a1	0.434226	1.66783		Psd3	-0.480823	2.26396			Cyp26a1	0.358549	1.34511		Psd3	-0.292975	1.51328
Sbno1	-0.274023	1.66779		Ntng1	-0.541357	2.26249			Sbno1	-0.0705932	0.325622		Ntng1	-0.247336	1.08193
Pdzd2	-0.382465	1.66727		Rapgef4	-0.465773	2.26168			Pdzd2	-0.193987	0.747865		Rapgef4	-0.403102	2.18989
Golgb1	0.493501	1.66675		Itsn1	-0.54249	2.26062			Golgb1	0.197982	0.559249		Itsn1	-0.151641	0.59147
Abcd2	0.438893	1.66599		Hectd4	-0.269155	2.26019			Abcd2	0.134844	0.402604		Hectd4	-0.0678152	0.520051
Mpp3	-0.290357	1.66532		Slc44a2	1.16216	2.25904			Mpp3	-0.188474	1.01019		Slc44a2	0.693214	1.47377
Dlgap3	0.263334	1.66289		Echdc2	1.03232	2.25843			Dlgap3	0.232673	1.44888		Echdc2	0.565766	1.33751
Luzp2	0.285418	1.66154		Adam11	-0.577364	2.25569			Luzp2	0.31042	1.81868		Adam11	-0.472475	2.0652
Them6	0.484567	1.66049		Uhrf1bp1l	-0.349657	2.25313			Them6	0.168118	0.465514		Uhrf1bp1l	0.00943064	0.0415801
Rnasek	0.415915	1.66029		Tjp1	0.668172	2.25208			Rnasek	0.206087	0.723161		Tjp1	0.430022	1.5986
Fgf12	-0.239567	1.6584		Trio	-0.518599	2.24959			Fgf12	-0.0992074	0.578343		Trio	-0.41128	1.99465
Slit2	0.268834	1.65572		C1qb	2.67636	2.24777			Slit2	0.24351	1.4835		C1qb	-3.35726	2.97663
Ankrd54	-0.435961	1.65531		Ctsd	1.02351	2.24654			Ankrd54	-0.0759542	0.203596		Ctsd	0.61651	1.48057
Dpysl3	0.595	1.65518		Eef1a1	0.428335	2.24226			Dpysl3	0.299361	0.734377		Eef1a1	-0.040765	0.161876
Pkp4	0.202299	1.65445		Por	0.672876	2.23707			Pkp4	0.19151	1.55742		Por	0.583169	2.16878
Pik3c2a	0.339515	1.65436		Dip2b	0.45737	2.23567			Pik3c2a	0.182117	0.794335		Dip2b	0.286091	1.53601
Slit1	0.395438	1.65356		Dmxl1	-0.362025	2.23288			Slit1	0.386426	1.61225		Dmxl1	-0.0620672	0.320232
Tiam1	-0.631249	1.65187		Crad	-0.564308	2.23227			Tiam1	-0.156447	0.307587		Crad	-0.247353	1.01236
Ccdc177	-0.20202	1.64998		Mtnd4	0.48984	2.23215			Ccdc177	-0.10441	0.756467		Mtnd4	-0.123017	0.509844
Lgi1	0.0895227	1.64871		Rars1	0.424921	2.23154			Lgi1	-0.044935	0.729001		Rars1	0.269386	1.55589
Foxg1	-0.503244	1.64782		Cacnb3	-0.481379	2.23111			Foxg1	-0.147936	0.376893		Cacnb3	-0.292801	1.48507
Rpl38	0.300221	1.64685		Hcls1	0.661022	2.22958			Rpl38	0.146963	0.705852		Hcls1	0.0133582	0.0304713
Tmem63c	0.205005	1.6466		Igfbp5	0.756142	2.22932			Tmem63c	0.165819	1.29565		Igfbp5	-0.039113	0.0819748
Rnf213	0.413853	1.64396		Pla2g6	-0.45031	2.22866			Rnf213	0.0888278	0.257895		Pla2g6	0.0486143	0.185597
Celf1	0.221612	1.64393		Aldh1l1	0.721374	2.22677			Celf1	0.18782	1.36515		Aldh1l1	0.515101	1.76749
Sntb1	0.271629	1.64108		Ppp4r4	-0.424775	2.2212			Sntb1	0.276892	1.67584		Ppp4r4	-0.109426	0.522866
Clptm1l	0.368987	1.63962		Mapk8ip1	0.361375	2.21535			Clptm1l	0.263836	1.11538		Mapk8ip1	0.382355	2.59667
Cxcl14	0.506484	1.63726		Ildr2	-0.650932	2.21213			Cxcl14	0.218645	0.600119		Ildr2	-0.499248	1.89284
Gabra5	0.418873	1.63589		Tceal5	-0.643349	2.21173			Gabra5	0.283123	1.04007		Tceal5	-0.246125	0.847874
Pclo	0.196583	1.63446		Numbl	-0.463742	2.21063			Pclo	0.183208	1.51156		Numbl	-0.323835	1.71185
Reep3	0.387136	1.63373		Actn4	-0.483274	2.20637			Reep3	0.181794	0.664421		Actn4	-0.305856	1.53302
Epha6	0.260512	1.63209		Eml6	-0.703968	2.20537			Epha6	0.274055	1.72464		Eml6	-0.287127	0.913739
Pde11a	-0.893422	1.63188		Macf1	0.619313	2.20495			Pde11a	-0.0875264	0.104952		Macf1	0.411034	1.61484
Tmtc4	0.36684	1.63165		Capns1	0.903222	2.20145			Tmtc4	0.193349	0.765318		Capns1	0.636722	1.72156
Ccdc136	-0.325763	1.63056		Gpr37l1	1.29625	2.19958			Ccdc136	-0.312291	1.55619		Gpr37l1	0.829118	1.54586
Zc3h12a	-0.753846	1.62998		Flot1	0.275984	2.198			Zc3h12a	-0.13534	0.207388		Flot1	-0.104255	0.828325
Hapln4	0.565224	1.62814		Pten	0.607817	2.19645			Hapln4	0.333688	0.877742		Pten	0.519914	2.10108
Cyp2d10	0.426275	1.62664		Atp1b2	0.829326	2.19441			Cyp2d10	0.205726	0.683955		Atp1b2	0.226819	0.554483
Rgs9	0.320077	1.62608		Lrp1b	-0.273449	2.19249			Rgs9	0.360433	1.8479		Lrp1b	-0.0199443	0.11712
Poldip3	-0.312213	1.62095		Cdkl5	-0.787897	2.19043			Poldip3	-0.180211	0.849616		Cdkl5	-0.403575	1.19172
Lrpap1	0.324878	1.62062		Folh1	0.473816	2.18909			Lrpap1	0.143041	0.607919		Folh1	0.16266	0.732444
Mdk	0.427286	1.62057		Camsap1	-0.308004	2.18445			Mdk	0.221424	0.743754		Camsap1	-0.0177731	0.0902348
Asph	0.386978	1.61947		Srcin1	-0.290604	2.1783			Asph	0.0553642	0.15882		Srcin1	-0.258483	2.16634
Cab39	-0.230318	1.61923		P2rx7	0.726567	2.17639			Cab39	-0.119939	0.747574		P2rx7	0.450278	1.47415
Nap1l1	-0.700299	1.61868		Capza1	-1.24119	2.17596			Nap1l1	-0.180848	0.316045		Capza1	-0.940265	1.83583
Afdn	-0.294928	1.61316		Lrfn3	-0.530156	2.1735			Afdn	-0.0549078	0.213961		Lrfn3	-0.279034	1.21915
Cfap299	0.3496	1.60859		Ift81	0.501916	2.1715			Cfap299	0.229772	0.987046		Ift81	-0.0028592	0.00816301
Iqcb1	-0.532028	1.60584		Ncam2	0.404557	2.16985			Iqcb1	-0.101256	0.218463		Ncam2	0.0609951	0.265379
Tubg1	-0.256758	1.60061		Usp9x	-0.247725	2.16754			Tubg1	-0.0526887	0.237727		Usp9x	-0.0612107	0.48169
Lgi2	0.221897	1.60009		Cdk5r1	-0.374048	2.16556			Lgi2	0.152867	1.03873		Cdk5r1	0.00990216	0.0390998
Eif4a3	0.152572	1.59947		Kif11	0.588221	2.16058			Eif4a3	0.0642472	0.566844		Kif11	0.360607	1.44408
Cat	0.251543	1.59769		Kctd12	-0.41888	2.15229			Cat	-0.0042123	0.0161615		Kctd12	-0.346758	1.99051
Snap91	0.673769	1.5976		Gstk1	0.775062	2.14788			Snap91	0.355153	0.747511		Gstk1	0.315278	0.881491
Myh10	-0.470355	1.5933		Syn1	-0.637514	2.14728			Myh10	-0.270188	0.828571		Syn1	-0.561542	2.11471
Nfxl1	0.361089	1.59163		Mtarc1	0.776598	2.14713			Nfxl1	0.187285	0.729675		Mtarc1	0.540003	1.65016
Krt9	0.31882	1.59126		Eprs1	0.429248	2.14685			Krt9	0.269213	1.31374		Eprs1	0.20458	1.06764
Vamp4	0.205396	1.59028		Cacna1b	-0.547555	2.14602			Vamp4	0.0423266	0.237268		Cacna1b	-0.363054	1.56497
Eif4enif1	-0.700095	1.58949		Mccc2	0.616362	2.13778			Eif4enif1	-0.238215	0.432879		Mccc2	-0.0695401	0.18601
Golgb1	0.46677	1.58923		Cracdl	-0.88554	2.1267			Golgb1	0.23687	0.709044		Cracdl	-0.310513	0.725281
Naca	-0.360993	1.58802		Tsc22d4	1.16783	2.12525			Naca	-0.293931	1.25655		Tsc22d4	0.622881	1.20589
Itfg1	0.231601	1.58674		Qars1	0.350551	2.12315			Itfg1	0.0452512	0.222422		Qars1	0.211271	1.38825
Gramd1b	-0.522456	1.58632		Myo6	1.00681	2.11749			Gramd1b	-0.0733508	0.152208		Myo6	0.64822	1.49182
Camsap3	-0.546934	1.58627		Ralbp1	-0.253769	2.11526			Camsap3	-0.465385	1.32109		Ralbp1	-0.0473616	0.332072
Tuba3a	-0.217805	1.5853		Grin2b	-0.552369	2.11514			Tuba3a	-0.0061675	0.0274676		Grin2b	-0.490389	2.09941
Tuba3b	-0.217805	1.5853		Kcnq2	-0.398628	2.11206			Tuba3b	-0.0061675	0.0274676		Kcnq2	-0.240287	1.38022
Cmas	-0.982823	1.58477		Vcl	0.682987	2.11179			Cmas	-0.678747	1.03096		Vcl	0.492251	1.68514
Btbd10	-0.401304	1.58435		Dlgap1	-0.576367	2.11056			Btbd10	-0.0622392	0.170185		Dlgap1	-0.402993	1.62916
Pde9a	0.242777	1.58379		Hspa9	0.446763	2.1095			Pde9a	0.09369	0.503335		Hspa9	0.0885724	0.356022
Gng12	0.328732	1.58275		Hacd2	0.551941	2.10636			Gng12	0.0910914	0.335683		Hacd2	-0.0264342	0.0709573
Myo6	0.255808	1.57841		Gna13	1.15637	2.10577			Myo6	0.137103	0.752811		Gna13	0.391573	0.686195
Dnajc17	0.192854	1.57785		Lrrc7	-0.681014	2.10236			Dnajc17	0.201519	1.65604		Lrrc7	-0.467208	1.58862
Ptgr2	0.390154	1.57778		Dhrs7b	0.383323	2.10015			Ptgr2	0.0849304	0.250939		Dhrs7b	0.261501	1.57691
Ostc	0.452041	1.57774		Plxnb2	0.529124	2.09592			Ostc	0.387395	1.32456		Plxnb2	0.444607	1.96684
Grid1	0.294247	1.57698		Gpr161	-0.528802	2.09153			Grid1	0.137656	0.635591		Gpr161	-0.129221	0.454717
Camsap2	-0.35465	1.57126		Ppp1r1b	-0.391776	2.08929			Camsap2	-0.154264	0.578436		Ppp1r1b	-0.303464	1.80017
Rps15	0.304044	1.57042		Ank1	0.410898	2.08886			Rps15	0.187246	0.888084		Ank1	0.273855	1.52737
Prr18	0.430551	1.56876		Gnb1	0.322754	2.08823			Prr18	0.343243	1.21007		Gnb1	-0.0153715	0.0698875
Nell2	0.371251	1.56732		Glul	0.363591	2.08636			Nell2	0.0925563	0.292618		Glul	0.15799	0.922196
Celsr2	0.235233	1.56664		Gjb2	1.08404	2.08346			Celsr2	0.240101	1.60257		Gjb2	0.406442	0.768148
Map4	0.583252	1.56544		Pmch	0.703264	2.08322			Map4	0.547293	1.45762		Pmch	0.220703	0.616284
Apc	-0.24174	1.56499		Anks1b	-0.950573	2.08237			Apc	-0.0641755	0.314947		Anks1b	-0.519734	1.21227
Fbxo45	0.21561	1.56232		Homer3	-0.540822	2.08092			Fbxo45	0.160675	1.11219		Homer3	-0.287557	1.17202
Ctnnd1	-0.258667	1.55785		Kbtbd2	-0.614259	2.0775			Ctnnd1	-0.112263	0.571357		Kbtbd2	-0.145918	0.435625
Lyz2	-0.427446	1.55652		Dpy19l1	0.483554	2.07466			Lyz2	-0.441604	1.61368		Dpy19l1	0.336669	1.59137
Add1	-0.277762	1.55644		Vim	1.15612	2.07387			Add1	-0.115995	0.544217		Vim	0.756957	1.48525
Slc12a2	0.65234	1.55559		S100b	0.772789	2.07272			Slc12a2	0.228071	0.436981		S100b	0.434529	1.24603
Ccsap	-0.405481	1.55516		Rasa3	0.625761	2.07106			Ccsap	-0.170599	0.548765		Rasa3	0.39865	1.43779
Grm4	0.278413	1.55405		Slc3a2	0.669413	2.0696			Grm4	0.137511	0.668759		Slc3a2	0.344927	1.12189
Tor1aip1	0.425914	1.55377		Grm3	0.385665	2.0689			Tor1aip1	0.283901	0.966654		Grm3	0.0911099	0.430507
Dlg2	0.290653	1.55232		Strip1	-0.560777	2.06784			Dlg2	0.247622	1.29341		Strip1	-0.197588	0.70485
BC094435	0.612744	1.54933		Tnks1bp1	-0.67308	2.06407			BC094435	0.561713	1.40456		Tnks1bp1	-0.253498	0.763644
Vipas39	-0.55005	1.54927		Aldh6a1	0.618973	2.064			Vipas39	-0.116111	0.237414		Aldh6a1	0.0482395	0.117874
Pex13	0.317554	1.54877		Spred1	0.146662	2.05871			Pex13	0.168878	0.730063		Spred1	0.184706	2.83926
Syngap1	0.30284	1.54869		Hmox2	0.551859	2.05787			Syngap1	0.210019	1.01055		Hmox2	0.514837	2.14674
Eif4g2	0.404812	1.54816		Slitrk3	-0.584724	2.05698			Eif4g2	0.301086	1.09883		Slitrk3	-0.0647914	0.174381
MNCb2990	0.612817	1.54772		Ncl	0.566459	2.05493			MNCb2990	0.493501	1.20716		Ncl	0.274389	1.03306
Dag1	0.355914	1.54716		Atp5pb	0.425631	2.05295			Dag1	0.123959	0.432345		Atp5pb	0.030895	0.108347
Cep170	-0.373005	1.54571		Echdc3	1.50123	2.04924			Cep170	-0.123005	0.403989		Echdc3	0.682295	0.953202
Cpne8	0.212521	1.54552		Lonp2	1.19824	2.04106			Cpne8	0.145064	0.989146		Lonp2	0.539935	0.93879
Clasp1	1.0456	1.5453		Luc7l2	0.736758	2.04088			Clasp1	1.06764	1.58153		Luc7l2	0.551432	1.69227
Krt39	0.299374	1.54255		Ptbp1	1.02945	2.04004			Krt39	0.262095	1.32617		Ptbp1	0.521262	1.08023
Stau1	0.197524	1.54193		Rrbp1	0.600824	2.03757			Stau1	0.00957968	0.0468012		Rrbp1	0.415121	1.54699
Pde4c	-0.580501	1.54083		Acan	0.634972	2.03545			Pde4c	-0.269452	0.613397		Acan	0.138745	0.383779
Apc	-0.709416	1.54047		Dhrs4	0.558214	2.03226			Apc	-0.276562	0.494227		Dhrs4	0.0823838	0.239638
Mef2d	-0.335996	1.5403		Kalrn	-0.432165	2.0308			Mef2d	-0.225191	0.963907		Kalrn	-0.355173	1.86051
Clstn2	0.290376	1.53943		Hdac4	-0.419073	2.02816			Clstn2	0.175361	0.848208		Hdac4	0.0759344	0.304866
Rnmt	-0.519945	1.53605		Ica1	-0.376296	2.02691			Rnmt	-0.44174	1.27513		Ica1	0.20586	1.17554
Gabrb3	0.285851	1.53457		Igkj5	0.574027	2.02484			Gabrb3	0.0432058	0.159969		Igkj5	0.254852	0.91319
Epb41	-0.306047	1.53415		Stxbp3	0.861108	2.02259			Epb41	-0.411882	2.10316		Stxbp3	0.370093	0.876478
Traf5	0.487766	1.53387		Acox1	0.768358	2.01942			Traf5	0.319591	0.93345		Acox1	0.272873	0.6915
Fryl	0.147813	1.53212		Cracdl	-0.596457	2.01899			Fryl	0.145766	1.50839		Cracdl	-0.482557	1.81887
Gstm2	0.704994	1.53065		Tfg	0.703123	2.01812			Gstm2	0.365792	0.698959		Tfg	0.457622	1.43108
Vps13d	-0.22612	1.53046		Eif4b	-0.350103	2.01445			Vps13d	-0.193506	1.28106		Eif4b	-0.315615	2.03067
Pigq	0.34702	1.52995		Cnksr2	-0.687456	2.01367			Pigq	0.179576	0.696305		Cnksr2	-0.278778	0.811781
Gabrg3	0.427616	1.52956		Ephx2	0.720916	2.01367			Gabrg3	0.270427	0.891193		Ephx2	0.504353	1.54854
Erc2	0.221838	1.52925		Lpcat3	0.717393	2.00916			Erc2	0.229322	1.58674		Lpcat3	0.388242	1.14876
Tafa2	0.383194	1.52807		Ppp2r5c	-0.551406	2.00426			Tafa2	0.267319	1.00313		Ppp2r5c	-0.239789	0.879528
Agfg1	-0.350331	1.5243		H3c1	0.674957	2.00178			Agfg1	-0.124511	0.436027		H3c1	0.702836	2.32759
Homer3	0.447515	1.5217		H3c10	0.674957	2.00178			Homer3	0.250956	0.764438		H3c10	0.702836	2.32759
Enpp1	0.538882	1.52043		H3c11	0.674957	2.00178			Enpp1	0.247314	0.595975		H3c11	0.702836	2.32759
Cdk18	-1.00739	1.51815		H3c8	0.674957	2.00178			Cdk18	-0.387005	0.477632		H3c8	0.702836	2.32759
Icam5	0.346871	1.51609		Dbnl	-0.609449	2.00071			Icam5	0.197707	0.776764		Dbnl	-0.358399	1.26076
Slc9a3	-0.463821	1.51564		Fh	0.71089	1.99833			Slc9a3	-0.264638	0.777502		Fh	-0.0173916	0.0331608
Traf7	-0.371693	1.51557		Myh9	0.552253	1.99646			Traf7	-0.0366079	0.0981346		Myh9	0.0949079	0.281003
Gnpat	0.307453	1.51483		Acta2	-0.428045	1.99606			Gnpat	0.097811	0.378291		Acta2	-0.349652	1.81588
Col4a1	1.05621	1.51409		Inpp5a	0.383234	1.99369			Col4a1	0.412391	0.485827		Inpp5a	0.0478302	0.192961
Tmeff2	0.198406	1.51301		Gna12	0.429177	1.99278			Tmeff2	0.214456	1.64917		Gna12	0.187486	0.878384
Evi5	-0.473093	1.51253		Igsf11	1.00697	1.9907			Evi5	-0.0415002	0.086355		Igsf11	0.435075	0.865528
Fam171a2	-0.395027	1.51249		Bcap29	0.404205	1.98944			Fam171a2	-0.230802	0.798758		Bcap29	0.0731593	0.297677
Clip1	-0.443847	1.51031		Sorcs2	0.339401	1.98397			Clip1	-0.207413	0.604981		Sorcs2	0.206888	1.30211
Serpine2	0.267877	1.51015		Wasf3	-0.259699	1.98254			Serpine2	0.235052	1.30073		Wasf3	-0.250389	2.139
Dhx29	0.181092	1.50843		Strip2	-0.281218	1.97733			Dhx29	0.144393	1.1611		Strip2	-0.0027606	0.0128873
Megf8	0.280366	1.50787		Rnf112	-0.33014	1.97621			Megf8	0.286322	1.54374		Rnf112	-0.0726753	0.373902
Axin1	-0.255188	1.50677		Ccdc6	-0.250416	1.9756			Axin1	0.00442986	0.0158898		Ccdc6	-0.0467905	0.306724
Ap2s1	0.268795	1.50662		Grik5	-0.856142	1.97489			Ap2s1	0.191867	1.01573		Grik5	-0.834049	2.1531
Mycbp2	0.160595	1.5053		Nrcam	0.541711	1.97394			Mycbp2	0.173772	1.6429		Nrcam	0.298039	1.14773
Syngap1	0.330842	1.50272		Bcan	0.363886	1.97312			Syngap1	0.196033	0.806923		Bcan	-0.101236	0.497105
Tcf25	-0.703577	1.50098		Slc17a7	-0.363254	1.97301			Tcf25	-0.302747	0.542533		Slc17a7	-0.255225	1.5218
Vangl2	0.433123	1.50049		Shank1	-1.32941	1.97138			Vangl2	0.269894	0.857054		Shank1	-0.692314	1.07327
Pdzrn3	-0.711779	1.49985		Map1s	-0.255277	1.97133			Pdzrn3	-0.322061	0.576852		Map1s	-0.320844	2.73074
Rae1	0.221601	1.49709		Hectd4	-0.313205	1.9708			Rae1	0.252837	1.73113		Hectd4	-0.0531859	0.272928
Ccdc57	0.23651	1.49617		Synpo	-0.793934	1.96934			Ccdc57	0.152525	0.891055		Synpo	-0.648546	1.79076
Hecw1	-0.542837	1.49555		Dok6	-0.880295	1.96868			Hecw1	-0.164315	0.351261		Dok6	-0.328761	0.713662
Gng7	0.237034	1.49547		Iap	-0.698514	1.96561			Gng7	0.102164	0.541451		Iap	-0.508455	1.57654
Ncln	0.340393	1.49474		Fscn1	0.561367	1.9643			Ncln	0.244785	1.0162		Fscn1	0.357587	1.35482
Nav1	-0.738172	1.49283		Hcn2	0.583552	1.96215			Nav1	-0.0620017	0.0813618		Hcn2	0.327596	1.16742
Eefsec	0.169697	1.49217		Rtn4	0.307664	1.95865			Eefsec	0.161504	1.41081		Rtn4	0.154483	1.01946
Msi1	0.366883	1.49179		Bcap31	0.4399	1.95758			Msi1	0.185985	0.660111		Bcap31	0.18704	0.831835
Fhod3	-0.585543	1.49177		Spata2l	-0.440417	1.95594			Fhod3	-0.407042	0.973252		Spata2l	-0.255444	1.20889
Itga6	0.336448	1.49047		Rbmx	-1.23742	1.95425			Itga6	-0.0136373	0.037597		Rbmx	-0.53066	0.838933
Ap2m1	0.242136	1.49012		Map7	-0.478798	1.9526			Ap2m1	0.140147	0.776734		Map7	-0.173959	0.683006
Tubb1	-0.110346	1.48907		Lrch2	-0.343264	1.95233			Tubb1	0.108274	1.45755		Lrch2	-0.232104	1.4407
Ntrk2	0.27919	1.48857		Abhd12	0.628564	1.95201			Ntrk2	0.154603	0.734622		Abhd12	0.505637	1.74551
Herc2	-0.312239	1.48847		Kif5b	0.414107	1.9518			Herc2	-0.19729	0.864177		Kif5b	0.480683	2.51921
Bcl2l1	-0.774664	1.48806		Prkca	0.35775	1.94942			Bcl2l1	-0.258194	0.392687		Prkca	0.262386	1.57576
Wasf3	0.127734	1.48609		Copb2	0.466325	1.94905			Wasf3	0.149787	1.77031		Copb2	0.553096	2.56641
Sparcl1	0.346902	1.48477		Ctbp1	-0.567204	1.94485			Sparcl1	0.223721	0.883701		Ctbp1	-0.424399	1.6069
Abcc5	0.346721	1.48432		Enpp6	1.07987	1.94325			Abcc5	0.326411	1.38593		Enpp6	0.602131	1.14529
Kcnd2	0.449447	1.48143		Slc15a2	0.69568	1.94273			Kcnd2	0.362518	1.15487		Slc15a2	0.224898	0.587453
Nadk	0.333052	1.47913		Tmed10	0.493016	1.94196			Nadk	0.197556	0.794128		Tmed10	0.341636	1.47265
Dhx32	-0.467044	1.47887		Btf3	0.510495	1.94171			Dhx32	-0.0735616	0.161472		Btf3	0.0418921	0.116824
Unc13b	-0.429493	1.47852		Tanc2	-0.787413	1.94125			Unc13b	-0.160233	0.447599		Tanc2	-0.586332	1.59521
Ppm1g	-0.369727	1.47778		Pnkd	-0.577612	1.94079			Ppm1g	-0.102632	0.312466		Pnkd	-0.31049	1.09477
Kif1b	-0.553606	1.4776		Slc9a7	0.514727	1.94055			Kif1b	-0.0747696	0.135681		Slc9a7	0.290058	1.15789
Ppp3ca	0.47652	1.47734		Anapc7	-0.382702	1.93976			Ppp3ca	0.195975	0.504191		Anapc7	0.00259897	0.00871087
Fbxl20	0.233683	1.47632		S1pr1	0.432147	1.93744			Fbxl20	0.0167199	0.0677768		S1pr1	0.145496	0.615755
Specc1	-0.176988	1.47559		Wnk1	0.30955	1.93564			Specc1	-0.0221793	0.124647		Wnk1	0.259029	1.80489
Atp2b1	0.267859	1.47548		Apool	0.389996	1.93551			Atp2b1	0.0367567	0.137921		Apool	0.250347	1.3446
Pdgfra	0.181486	1.47375		Fam163b	-0.477221	1.93366			Pdgfra	0.20085	1.64957		Fam163b	-0.515775	2.33566
Nudt19	0.593148	1.4737		Enah	-0.772413	1.93344			Nudt19	0.290312	0.623601		Enah	-0.478341	1.28829
Ppfia4	0.236014	1.47325		Mthfd1	0.461115	1.93231			Ppfia4	0.320445	2.04612		Mthfd1	0.128705	0.48682
Lgr4	0.179929	1.47182		Itgb8	0.440601	1.93202			Lgr4	0.190677	1.57059		Itgb8	0.169471	0.723692
Atp11c	0.342103	1.47161		Hadh	1.01468	1.93194			Atp11c	0.0874435	0.281903		Hadh	0.420234	0.792821
Rpl23a	0.196528	1.47088		Eif4b	-0.262455	1.93154			Rpl23a	0.181421	1.34252		Eif4b	-0.235568	1.93855
Golgb1	0.431219	1.47018		Gab1	0.75719	1.93107			Golgb1	0.136354	0.363585		Gab1	0.666728	1.89985
Soat1	0.308843	1.46973		Cspg5	0.496385	1.92795			Soat1	0.171342	0.726107		Cspg5	0.33982	1.4411
Usp6nl	-0.194584	1.46929		Iqsec2	-1.14588	1.92788			Usp6nl	0.0308214	0.161452		Iqsec2	-0.827505	1.53042
Mgrn1	0.156806	1.46924		Tbc1d1	-0.647641	1.92562			Mgrn1	0.102659	0.889905		Tbc1d1	0.00328085	0.00643577
Rpl26	0.1529	1.46921		Ephb3	-0.404249	1.9247			Rpl26	0.050888	0.38664		Ephb3	-0.0867612	0.351533
Tpd52	-0.445478	1.46795		Slc7a5	0.795559	1.92415			Tpd52	-0.28044	0.847377		Slc7a5	0.311889	0.737353
Brd4	-0.23715	1.46766		Actr2	-0.41557	1.92251			Brd4	-0.18974	1.13262		Actr2	-0.244669	1.20653
Chmp1a	-1.01427	1.46597		Erc2	-0.677318	1.92229			Chmp1a	-0.37216	0.434527		Erc2	-0.461836	1.42997
Uevld	-1.06928	1.46563		Trim37	-0.671972	1.91762			Uevld	-0.19361	0.187613		Trim37	-0.106609	0.244143
Cep170b	-0.744088	1.4654		Gsn	0.872088	1.91743			Cep170b	-0.165688	0.238477		Gsn	0.45611	1.04463
Lancl1	-0.177907	1.46391		Gnai1	0.391151	1.91673			Lancl1	-0.186677	1.54517		Gnai1	0.162567	0.788838
Mpp6	0.296312	1.46322		Prkg1	-0.497501	1.91618			Mpp6	0.0114831	0.0352791		Prkg1	-0.309094	1.28023
Slc25a27	0.267517	1.46314		Atp1a2	0.95905	1.91471			Slc25a27	0.279045	1.53419		Atp1a2	0.331977	0.628375
Inhbb	0.362196	1.46304		Arpc3	-0.366143	1.90757			Inhbb	0.151693	0.510187		Arpc3	-0.327529	1.90782
Zer1	-0.340214	1.46062		Ppib	0.308175	1.90729			Zer1	-0.09699	0.318638		Ppib	0.0433265	0.210735
Wdr17	0.316212	1.46046		Hcn1	-0.205369	1.90377			Wdr17	0.400313	1.88865		Hcn1	-0.100336	0.954026
Chrm3	0.341548	1.45923		Ryr3	-0.331916	1.89963			Chrm3	0.179688	0.674616		Ryr3	-0.0700313	0.339165
Nav3	-0.264042	1.45884		Nhsl2	-0.629313	1.89834			Nav3	0.00722255	0.0245586		Nhsl2	-0.336914	1.06205
Ulk1	-0.423336	1.45781		Coro2a	-0.425194	1.89239			Ulk1	-0.131607	0.352973		Coro2a	-0.234434	1.09622
Trafd1	-1.09977	1.45674		Spart	0.402366	1.88904			Trafd1	-0.342139	0.352998		Spart	0.424221	2.23131
Parp14	0.404121	1.45642		Slc14a1	0.908034	1.88653			Parp14	0.258625	0.857288		Slc14a1	0.664494	1.51757
Chadl	0.354166	1.4559		Mctp1	-0.361078	1.88415			Chadl	0.339571	1.38778		Mctp1	-0.0193426	0.0712042
Osbpl3	-0.585735	1.45539		Ndufs2	0.56545	1.88362			Osbpl3	-0.363588	0.82513		Ndufs2	-0.101782	0.277731
Kcnf1	-0.347356	1.45339		Rab8a	0.355136	1.88177			Kcnf1	-0.139095	0.479269		Rab8a	0.297981	1.75853
Cibar2	-0.514505	1.45269		Cpb1	-0.669775	1.88149			Cibar2	-0.0479905	0.088782		Cpb1	-0.663039	2.08815
Gpr37	0.430955	1.451		Tenm4	-0.288033	1.87948			Gpr37	0.0853222	0.205856		Tenm4	-0.0470469	0.246997
Pcsk6	0.377365	1.45084		Wwc1	-0.43863	1.87542			Pcsk6	0.0697862	0.190252		Wwc1	-0.357428	1.69801
Fgd1	-0.564794	1.4496		Cyld	-0.426822	1.87188			Fgd1	-0.219531	0.460726		Cyld	-0.221095	1.00432
Rgs19	0.372132	1.44673		Dgki	-0.348912	1.86631			Rgs19	0.264787	0.968727		Dgki	-0.116027	0.58006
Wnt7b	0.278661	1.44673		Bcas3	-0.261659	1.86483			Wnt7b	0.205099	1.00923		Bcas3	0.0653283	0.407225
Tmem178a	0.291437	1.44644		Guf1	-0.521103	1.86458			Tmem178a	0.170865	0.76393		Guf1	-0.545203	2.18766
Dcaf8	-0.308013	1.44608		Cntnap4	0.350564	1.86331			Dcaf8	-0.129603	0.506652		Cntnap4	0.219055	1.24919
Pfkm	0.444554	1.44584		Hnrnpa2b1	-0.805059	1.86185			Pfkm	0.190239	0.51722		Hnrnpa2b1	-0.647661	1.66193
Kcnt2	0.294445	1.44578		Cd38	0.963509	1.86111			Kcnt2	0.130362	0.539395		Cd38	0.531564	1.07634
Spata7	-0.516344	1.44575		Plcg1	-0.481684	1.86002			Spata7	-0.0585226	0.109338		Plcg1	-0.0528475	0.154352
Pcdh10	0.176114	1.44452		Adss1	1.13947	1.85906			Pcdh10	-0.0382442	0.228167		Adss1	0.733488	1.28999
Itih2	0.918345	1.44352		Rgs7	-0.289224	1.85826			Itih2	0.624016	0.91371		Rgs7	-0.276045	1.98799
Hectd4	-0.338048	1.44262		Arpc5	-0.31474	1.85692			Hectd4	-0.251019	1.01699		Arpc5	-0.313329	2.07367
Tspan2	0.693226	1.44183		Ndufv3	0.852191	1.85658			Tspan2	0.333075	0.595062		Ndufv3	0.228988	0.443249
Naa25	-0.58446	1.44146		Pip4k2b	-0.38851	1.85658			Naa25	-0.174081	0.331194		Pip4k2b	-0.184199	0.893262
Il6st	0.408846	1.43984		Sec13	0.533103	1.85636			Il6st	0.0705258	0.174326		Sec13	0.302119	1.10827
Pum2	0.167146	1.43834		Ckb	0.782924	1.85593			Pum2	0.177543	1.53945		Ckb	0.375005	0.904103
Selenom	0.240382	1.43828		Cept1	0.746764	1.85577			Selenom	0.0684641	0.313124		Cept1	0.455857	1.20994
Pex5	-0.824118	1.43816		NARS1	0.470312	1.85487			Pex5	-0.249066	0.336241		NARS1	0.35221	1.52944
Cog4	-0.386255	1.4377		Srgap2	-0.348533	1.85133			Cog4	-0.206605	0.677519		Srgap2	-0.0264661	0.102012
Ogfod3	0.443486	1.43717		Rab3ip	-0.447752	1.84879			Ogfod3	0.218695	0.612373		Rab3ip	-0.127652	0.474363
Cmas	-0.797858	1.43665		Egln1	0.382179	1.84862			Cmas	-0.648036	1.12751		Egln1	0.377647	2.0493
Rbfox1	-0.264833	1.43572		Pi4k2a	0.429464	1.84593			Rbfox1	-0.0561128	0.220326		Pi4k2a	0.319369	1.50969
Afdn	-0.278525	1.43519		Cyfip2	-0.354459	1.84588			Afdn	-0.0384325	0.135033		Cyfip2	-0.20332	1.11717
Srrm2	0.176292	1.43503		Atp5pd	0.430517	1.84444			Srrm2	0.00913754	0.0469316		Atp5pd	0.00150487	0.00425126
Snrpd3	0.233852	1.43384		Itprid2	0.749307	1.8439			Snrpd3	0.18777	1.1099		Itprid2	0.4422	1.15419
Mbnl1	0.24633	1.43298		Hectd4	-0.668131	1.83938			Mbnl1	0.082721	0.380536		Hectd4	-0.326757	0.91782
Tsc2	-0.445614	1.43283		Tkt	0.5298	1.8359			Tsc2	-0.257634	0.743191		Tkt	0.301337	1.09919
Tuba8	-0.254848	1.43217		Vdac3	-0.289977	1.83547			Tuba8	-0.0913315	0.411676		Vdac3	-0.389367	2.72512
Anp32a	-0.33734	1.43032		Ksr1	-0.540601	1.83512			Anp32a	-0.299394	1.24624		Ksr1	-0.0145184	0.0335544
Rbm26	-0.457935	1.42956		Prkab2	-0.467009	1.82975			Rbm26	-0.267896	0.752217		Prkab2	-0.0758126	0.237994
Dlg3	0.330427	1.4291		Cd99l2	0.433619	1.82762			Dlg3	0.239482	0.977722		Cd99l2	0.114593	0.426446
Camk2g	-0.504536	1.4282		Apmap	1.10942	1.82743			Camk2g	-0.133198	0.283888		Apmap	0.755141	1.35043
Slco5a1	0.269368	1.42767		Rpl32	0.382964	1.82594			Slco5a1	0.291872	1.56249		Rpl32	-0.0091711	0.0296588
Plekha5	0.40161	1.42575		Grik4	-0.758348	1.82473			Plekha5	0.312503	1.0626		Grik4	-0.563502	1.48996
Rbm3	0.419145	1.42517		Sipa1l3	-0.489087	1.82386			Rbm3	0.331725	1.08397		Sipa1l3	-0.300689	1.19672
Dock7	-0.168545	1.42448		Vps45	0.425914	1.82369			Dock7	-0.0603456	0.408828		Vps45	0.276173	1.27372
Samd10	-0.44722	1.42418		Mtres1	0.435034	1.82331			Samd10	-0.136068	0.335475		Mtres1	0.104189	0.377172
Lifr	0.343406	1.42364		Mgrn1	0.513971	1.82138			Lifr	0.163635	0.580899		Mgrn1	0.407159	1.5971
Cbln1	0.323427	1.42259		Apoo	0.222702	1.81813			Cbln1	0.195267	0.777923		Apoo	0.147791	1.30415
Nt5e	0.205149	1.4224		Inpp5k	0.461587	1.81711			Nt5e	0.0332954	0.160673		Inpp5k	0.38098	1.66664
Slc30a6	0.312412	1.41982		Igkc	1.36478	1.81701			Slc30a6	0.129936	0.48962		Igkc	0.370507	0.437779
Abcd1	0.591658	1.41872		Itsn1	-0.206819	1.81482			Abcd1	0.109351	0.185868		Itsn1	-0.0157372	0.100155
Ppp1r16a	0.344893	1.41852		Apc2	-0.569513	1.81363			Ppp1r16a	0.229585	0.874435		Apc2	-0.128302	0.348097
Dnah6	0.336688	1.41764		Grm5	-0.420912	1.81357			Dnah6	0.2679	1.0849		Grm5	-0.282744	1.31902
Zc3hav1	0.27115	1.41683		Kiaa1841	-0.550417	1.8113			Zc3hav1	0.244974	1.26014		Kiaa1841	-0.208948	0.659863
Lhfpl4	0.37758	1.41644		Aldoa	-0.335888	1.81081			Lhfpl4	0.0523062	0.133886		Aldoa	-0.317716	1.92047
Zfp941	-0.449184	1.41642		Ppp1r12b	-0.478102	1.80966			Zfp941	0.0233239	0.0464579		Ppp1r12b	-0.115046	0.37609
Rbfox3	-0.245391	1.41605		Hint3	0.740909	1.8085			Rbfox3	-0.10587	0.510775		Hint3	0.0624503	0.111657
Cdc16	-0.538441	1.41596		Shank1	-0.770919	1.80761			Cdc16	-0.312834	0.738157		Shank1	-0.493694	1.24312
Cbln4	0.381549	1.41348		Syt2	0.571333	1.80754			Cbln4	0.21655	0.715736		Syt2	0.338452	1.13379
Tenm2	0.194971	1.41309		Pygb	0.791374	1.80716			Tenm2	0.255937	1.90295		Pygb	0.451846	1.08476
Smpd3	0.212953	1.41123		Slc12a5	-0.200666	1.80588			Smpd3	0.106355	0.60987		Slc12a5	-0.182259	1.83551
Ntng2	0.34202	1.41044		Strn	-0.464611	1.80365			Ntng2	-0.106488	0.341415		Strn	-0.222184	0.873016
Pgbd5	-1.02902	1.40963		Slc38a3	1.13184	1.7988			Pgbd5	-0.289339	0.301888		Slc38a3	0.190323	0.243398
Banf1	0.552242	1.4086		Cyth2	-0.566546	1.79858			Banf1	0.304897	0.689121		Cyth2	-0.175927	0.51042
Top3b	0.180743	1.40764		Exoc2	-0.227835	1.79748			Top3b	0.129994	0.953145		Exoc2	-0.0815765	0.608298
Gtf3c1	-0.268334	1.40724		Strn4	-0.570303	1.79695			Gtf3c1	-0.121037	0.535997		Strn4	-0.211018	0.633349
Zfp292	-1.14897	1.40559		Cdk14	-0.286148	1.79416			Zfp292	-0.949642	1.12517		Cdk14	-0.0661616	0.354825
Wbp11	-0.216825	1.40543		Dab2ip	-0.542235	1.79251			Wbp11	-0.0064594	0.0259209		Dab2ip	-0.278036	0.943894
Rps11	0.214451	1.40538		Fam126a	-0.262815	1.79226			Rps11	0.112722	0.646824		Fam126a	-0.134801	0.94408
Ppp1r12b	-0.273376	1.40174		Exoc1	-0.263208	1.7919			Ppp1r12b	-0.151583	0.689135		Exoc1	-0.0327113	0.170838
Kcns3	-0.506417	1.39969		Plppr2	-0.506096	1.79164			Kcns3	-0.0295097	0.0518726		Plppr2	-0.245316	0.880793
Galnt17	0.471792	1.39922		Myo1d	1.12048	1.79153			Galnt17	0.215895	0.542256		Myo1d	0.573186	0.940612
Kif11	0.427045	1.39812		Cttn	-0.61601	1.79134			Kif11	0.275073	0.82686		Cttn	-0.318424	0.952496
Folh1	0.220446	1.39426		Sipa1l1	-0.503807	1.79071			Folh1	0.0756698	0.379567		Sipa1l1	-0.315311	1.19752
Rai14	-0.37958	1.3936		Ptprz1	0.243032	1.79061			Rai14	-0.218038	0.715401		Ptprz1	0.0714613	0.47479
Irs1	-0.217445	1.39347		Prrc2a	-0.457897	1.78846			Irs1	-0.0322217	0.142082		Prrc2a	-0.145428	0.521397
Lima1	0.189404	1.39282		Scp2	0.482109	1.7875			Lima1	-0.081668	0.50137		Scp2	0.1306	0.428464
Map4	0.287419	1.39202		Itpr2	0.458595	1.78489			Map4	0.198048	0.893924		Itpr2	0.48395	2.11785
Sec16a	-0.525581	1.39125		Actn1	-0.431081	1.78399			Sec16a	-0.229856	0.509589		Actn1	-0.461145	2.14577
C1ra	0.259353	1.3884		Lin7a	-0.243359	1.78394			C1ra	0.356868	1.96648		Lin7a	-0.100508	0.719577
Slc9a6	0.406357	1.38837		Nckap1	-0.324516	1.78255			Slc9a6	0.348497	1.16068		Nckap1	-0.262031	1.59504
Rtn4rl1	0.413545	1.38812		Pafah1b1	0.527729	1.7814			Rtn4rl1	0.284791	0.89062		Pafah1b1	0.467126	1.76167
Cacna1i	-0.441478	1.38789		Cstb	0.641797	1.77749			Cacna1i	-0.110625	0.259045		Cstb	0.137296	0.319699
Armcx4	-0.236297	1.38735		Pclo	-0.652206	1.77343			Armcx4	-0.163106	0.892627		Pclo	-0.497487	1.48892
Rrm2b	-0.459386	1.38457		Aplp2	0.694751	1.77149			Rrm2b	-0.167244	0.404753		Aplp2	0.651829	1.86361
Tuba4a	-0.215309	1.38398		Mtor	-0.298401	1.77144			Tuba4a	-0.114666	0.646573		Mtor	0.0568163	0.277127
Taok2	0.115983	1.38384		Sbf2	-0.427668	1.77103			Taok2	0.205147	2.50722		Sbf2	-0.0961508	0.338017
Apc2	-0.262491	1.38378		Tollip	0.45468	1.76997			Apc2	-0.0207942	0.0711092		Tollip	0.406056	1.76708
Ddr1	0.340384	1.38361		Hecw1	-0.626842	1.7692			Ddr1	0.0654579	0.1897		Hecw1	-0.514135	1.6103
Ttbk2	-0.235116	1.38349		Ppp1r9a	-0.524207	1.76817			Ttbk2	-0.0780055	0.361231		Ppp1r9a	-0.394712	1.46275
Slc27a1	0.357039	1.38323		Snx3	0.714976	1.76808			Slc27a1	0.124093	0.382126		Snx3	0.817543	2.2722
Calm1	-0.815989	1.38181		Slc2a1	0.471338	1.76758			Calm1	-0.197287	0.247237		Slc2a1	0.0841361	0.256134
Calm2	-0.815989	1.38181		Pak6	-0.592704	1.76741			Calm2	-0.197287	0.247237		Pak6	-0.206288	0.575935
Calm3	-0.815989	1.38181		Cracdl	-0.649931	1.76593			Calm3	-0.197287	0.247237		Cracdl	-0.287803	0.775142
Mvb12a	-0.196573	1.38172		Ralb	0.908506	1.76361			Mvb12a	0.0940223	0.565019		Ralb	0.214491	0.356893
Rps10	0.173761	1.37997		Dlg2	-0.715554	1.76285			Rps10	0.0806094	0.543316		Dlg2	-0.505139	1.35461
Spire2	-0.976334	1.37924		Pitpnm2	-0.28465	1.76162			Spire2	-0.333345	0.3728		Pitpnm2	-0.0799153	0.440225
Hsd17b7	0.439775	1.37913		Shank3	-0.569163	1.75995			Hsd17b7	0.361514	1.09597		Shank3	-0.467705	1.60496
Txn2	-0.404091	1.3788		Pmpcb	0.550146	1.75979			Txn2	-0.538374	1.88978		Pmpcb	0.129326	0.354164
Itsn1	0.205477	1.37873		Tomm22	-0.489121	1.75875			Itsn1	0.130774	0.802594		Tomm22	-0.635801	2.55257
Tnc	0.592596	1.3782		RtcA	0.575912	1.75857			Tnc	0.438122	0.963744		RtcA	0.522633	1.78605
Disp2	0.217248	1.3774		Cct8	0.24646	1.75707			Disp2	0.29344	1.91525		Cct8	0.264756	2.12443
Dlg4	0.317717	1.37734		Grcc10	-0.545023	1.75647			Dlg4	0.140908	0.51289		Grcc10	-0.272185	0.893039
Tiam2	-0.438576	1.37687		Rimbp2	-0.6486	1.75562			Tiam2	-0.281825	0.810977		Rimbp2	-0.42142	1.22452
Prkag1	-0.434008	1.37562		Atp1b3	0.702634	1.75533			Prkag1	0.00100938	0.0019343		Atp1b3	0.212079	0.479224
Grin1	0.522248	1.37497		Peak1	-0.553219	1.75499			Grin1	0.30222	0.711572		Peak1	-0.334231	1.12309
Usp31	-0.242995	1.37472		Ppfia1	-0.380395	1.75423			Usp31	-0.042489	0.169043		Ppfia1	-0.287494	1.4567
Alg1	0.405408	1.37412		Crmp1	-0.408192	1.75311			Alg1	0.186653	0.535788		Crmp1	-0.0676333	0.232565
Speg	-1.12951	1.37409		Grid2	-0.616073	1.7523			Speg	-0.19524	0.166767		Grid2	-0.0510745	0.106131
Ankrd46	0.312805	1.37354		H14	0.847129	1.75214			Ankrd46	0.149142	0.559206		H14	0.100225	0.157745
Ppp4c	-0.270599	1.37243		Atp5f1a	0.432562	1.7519			Ppp4c	-0.163362	0.748289		Atp5f1a	0.0107279	0.0295421
Bcas3	-0.244532	1.37203		Ca2	0.753196	1.75009			Bcas3	-0.0822509	0.364076		Ca2	0.311101	0.703905
Ankle2	0.214444	1.37145		Adam10	0.513415	1.74962			Ankle2	0.157218	0.949013		Adam10	0.208702	0.689919
Rps7	0.192379	1.37063		Rab35	0.26197	1.74865			Rps7	0.131619	0.87163		Rab35	-0.0309201	0.156989
Sh3bgrl2	-0.422427	1.37029		Arl6ip5	0.322252	1.74785			Sh3bgrl2	-0.229213	0.654646		Arl6ip5	0.237293	1.40879
Abl2	-0.317321	1.3692		Clptm1	0.481193	1.7474			Abl2	-0.17736	0.678539		Clptm1	0.644822	2.61
Ccser1	-0.660495	1.36842		Caskin1	-0.451234	1.7467			Ccser1	-0.121622	0.178506		Caskin1	-0.290546	1.20483
Baiap2l1	0.846786	1.36832		Unc13a	-0.427179	1.74437			Baiap2l1	0.430263	0.602559		Unc13a	-0.386945	1.7682
Scn8a	0.356755	1.36585		Abcc4	1.08599	1.74374			Scn8a	0.157798	0.506612		Abcc4	0.376336	0.56401
Cspp1	-0.338048	1.36551		Pnoc	0.627475	1.74288			Cspp1	-0.007493	0.018661		Pnoc	0.456557	1.38547
Mast3	-0.726681	1.36525		Adh5	0.831696	1.74172			Mast3	-0.0944666	0.120357		Adh5	0.367178	0.76009
Myh14	0.371995	1.36475		Cadm4	0.760611	1.73626			Myh14	0.0988953	0.273053		Cadm4	0.35166	0.801719
Rps3	-0.178457	1.36435		Ech1	0.700598	1.73623			Rps3	-0.0521586	0.305592		Ech1	-0.063527	0.116044
Gjb6	0.289194	1.3629		Xrn1	-0.21271	1.73576			Gjb6	0.145435	0.592368		Xrn1	-0.0016911	0.00918462
Klhl26	-0.492438	1.36277		C1ql3	-0.512561	1.73545			Klhl26	-0.0659876	0.124259		C1ql3	-0.476793	1.80982
Grid2	0.210237	1.36261		Plekhg5	-0.52192	1.73545			Grid2	0.244464	1.61488		Plekhg5	-0.244615	0.81485
Tmem63b	0.100592	1.36166		Adrm1	0.263714	1.73384			Tmem63b	0.117798	1.6264		Adrm1	0.185367	1.32408
Npy2r	0.489546	1.3612		Nfasc	0.802088	1.73317			Npy2r	0.296266	0.743957		Nfasc	0.319432	0.665356
Pacs1	-0.353613	1.36092		Adgrb2	-0.788443	1.73273			Pacs1	-0.188209	0.634487		Adgrb2	-0.491389	1.14907
P2rx7	0.176666	1.35928		Klhl22	0.701295	1.72929			P2rx7	0.162596	1.23433		Klhl22	0.487614	1.30381
Gm14409	0.273295	1.35814		Tmem178b	-0.615138	1.72926			Gm14409	0.240055	1.16723		Tmem178b	-0.395938	1.19114
Sdcbp	-0.918458	1.35809		Wnk2	-0.392974	1.72864			Sdcbp	-0.410416	0.509907		Wnk2	-0.116064	0.458485
Atp1b3	0.272307	1.35763		Tmem41b	1.11879	1.72473			Atp1b3	-0.0508659	0.180035		Tmem41b	-0.493964	0.751673
Pdcd2	-0.301395	1.35639		Lgi1	-0.28814	1.72322			Pdcd2	-0.233762	1.0043		Lgi1	-0.273308	1.83479
Krr1	0.282769	1.35553		Wipf3	-0.408143	1.72242			Krr1	0.00338321	0.00991323		Wipf3	-0.0980252	0.35481
Scn3b	0.364176	1.35445		Akap13	-0.381672	1.72181			Scn3b	0.144837	0.440545		Akap13	-0.119762	0.491729
R3hdm2	-0.917462	1.34978		Tmem121b	-0.967748	1.72031			R3hdm2	-0.13008	0.131097		Tmem121b	-0.343871	0.572805
Tjap1	-0.549327	1.34976		Kcnip4	-0.227964	1.71898			Tjap1	0.0637216	0.104993		Kcnip4	-0.217694	1.84346
Mtmr10	0.163619	1.34871		Dvl3	-0.788692	1.71896			Mtmr10	0.11408	0.876879		Dvl3	-0.235686	0.462175
Kif7	0.255831	1.34793		Cntfr	0.454524	1.71606			Kif7	0.207069	1.05041		Cntfr	0.0820314	0.251198
Lamp2	0.260643	1.34679		Flrt1	-0.345135	1.71517			Lamp2	-0.0488981	0.179493		Flrt1	0.0133604	0.0459785
Specc1l	-0.386059	1.34609		Pcdhb18	-0.493907	1.71353			Specc1l	-0.0635736	0.154676		Pcdhb18	-0.138708	0.426736
Synpo2	-0.354461	1.34405		Vdac1	-0.410103	1.71292			Synpo2	-0.0937377	0.267115		Vdac1	-0.402869	1.89258
Alyref2	-0.833437	1.34331		Pcbd2	0.673162	1.70773			Alyref2	-0.416293	0.578331		Pcbd2	-0.0020462	0.00343671
Mettl7b	0.256543	1.34157		Comt	0.715707	1.70561			Mettl7b	0.208364	1.04959		Comt	0.647828	1.72774
Cast	-0.201239	1.34099		Rap1gap2	-0.34868	1.70421			Cast	-0.201228	1.3409		Rap1gap2	0.0208893	0.0725627
Dpy19l4	0.496497	1.33851		Rem2	-0.61634	1.70325			Dpy19l4	0.374578	0.957727		Rem2	-0.092636	0.20128
Ano8	-0.308566	1.33428		Fam13c	-0.335046	1.70321			Ano8	-0.28361	1.20927		Fam13c	0.055987	0.227646
Olfr780	0.216887	1.33402		Anks1b	-0.741405	1.69809			Olfr780	0.19781	1.19807		Anks1b	-0.506496	1.25249
Piezo2	0.286034	1.33206		Cyc1	0.772776	1.69731			Piezo2	0.305648	1.43722		Cyc1	0.381589	0.847144
Msi2	0.27342	1.33171		Yes1	0.653368	1.69675			Msi2	0.181527	0.814656		Yes1	0.278787	0.70726
Rab35	0.182985	1.33151		Adgrl2	-0.296049	1.69619			Rab35	-0.0316978	0.162065		Adgrl2	-0.210502	1.31064
Pcdhgb4	-0.374107	1.32786		Myo1c	0.495286	1.69495			Pcdhgb4	-0.225082	0.719215		Myo1c	0.204627	0.678761
Slc39a6	0.257063	1.32775		Grik2	-0.478806	1.69463			Slc39a6	0.146785	0.674105		Grik2	-0.537605	2.14719
Fbf1	-0.507443	1.32683		Trhde	-0.674055	1.69349			Fbf1	-0.136546	0.269087		Trhde	-0.50955	1.40398
Xkr4	0.228013	1.32437		Raph1	-0.433033	1.69263			Xkr4	0.138961	0.7287		Raph1	-0.0993958	0.329459
Cetn2	-0.28255	1.32396		Rasgrp1	-0.299892	1.69251			Cetn2	-0.151211	0.62019		Rasgrp1	-0.0104829	0.0407989
Ink76	-0.467586	1.32287		Cbarp	-0.635726	1.69215			Ink76	-0.0136779	0.0240995		Cbarp	-0.169552	0.395024
Bloc1s4	-0.787214	1.32236		Grin1	-0.474358	1.69135			Bloc1s4	-0.322178	0.44481		Grin1	-0.517257	2.08149
Coro2b	-0.148081	1.32201		Rac1	0.315822	1.68889			Coro2b	-0.0635698	0.471571		Rac1	-0.225153	1.30859
Plppr5	0.49077	1.32153		Dpm1	0.517217	1.68846			Plppr5	0.283775	0.681231		Dpm1	0.2403	0.781311
Arfgap3	-0.27215	1.3215		Dlgap3	-0.723648	1.68838			Arfgap3	-0.249721	1.19511		Dlgap3	-0.554207	1.42046
Camk2n2	-1.07767	1.31421		Hmgb1	0.73463	1.68335			Camk2n2	-0.421124	0.417585		Hmgb1	0.400895	0.948403
Khsrp	-0.239663	1.31353		Sparc	1.00624	1.68198			Khsrp	-0.21852	1.17889		Sparc	0.56429	0.979434
D17h6s53e	-0.218105	1.31265		Rab33b	0.295242	1.68152			D17h6s53e	-0.207501	1.23856		Rab33b	0.293563	1.88277
Sema7a	0.213947	1.31171		Jak1	0.574782	1.68018			Sema7a	-0.0036546	0.0138158		Jak1	0.632253	2.08701
Cacna2d3	0.207537	1.31114		Spata2	-0.43061	1.67925			Cacna2d3	0.114912	0.640202		Spata2	-0.325182	1.38991
Kntc1	-0.949307	1.31097		Dgkg	-0.438326	1.67832			Kntc1	-0.31334	0.339283		Dgkg	-0.0704173	0.214033
Map2	-0.297164	1.31094		Nrip3	-0.428911	1.67685			Map2	-0.161214	0.624117		Nrip3	-0.0505153	0.149899
Igsf8	0.16817	1.30634		Wipf2	-0.358604	1.67592			Igsf8	0.0578629	0.355436		Wipf2	-0.189713	0.908682
Hspa1a	-0.258445	1.30579		Map4k4	-0.601473	1.67492			Hspa1a	-0.149863	0.674933		Map4k4	-0.455121	1.38932
Wdr11	0.4668	1.30553		Necab2	-0.458253	1.67303			Wdr11	0.44543	1.23608		Necab2	-0.219736	0.803906
Cgn	-0.329279	1.30528		Fkbp4	0.757517	1.67216			Cgn	-0.0039516	0.00962039		Fkbp4	0.539629	1.29362
Samd4a	-0.562171	1.30493		Yju2	0.493286	1.67203			Samd4a	-0.299885	0.608227		Yju2	0.344563	1.26424
Pde4b	-0.503742	1.30245		Ralgapb	0.360452	1.67188			Pde4b	-0.183037	0.37855		Ralgapb	0.3123	1.61461
Trappc4	-0.278754	1.30221		Pum2	0.551328	1.67144			Trappc4	-0.092264	0.338053		Pum2	-0.50009	1.69713
Mast2	-0.500206	1.30055		Bcar1	0.436565	1.67094			Mast2	-0.0918544	0.169225		Bcar1	0.433382	1.86819
Lsamp	0.341999	1.30018		Scn4a	-0.289753	1.66968			Lsamp	0.125428	0.382157		Scn4a	-0.0847739	0.435747
Tram1	0.402219	1.2989		Cacna1a	-0.468316	1.66964			Tram1	0.205128	0.572465		Cacna1a	-0.317488	1.21886
Fto	-0.256357	1.29871		Agps	0.67332	1.66958			Fto	-0.0880683	0.352606		Agps	0.4354	1.15264
Anxa4	0.476556	1.29862		Cacng8	-0.446756	1.66857			Anxa4	0.471268	1.28188		Cacng8	-0.296905	1.18979
Phgdh	0.283882	1.29706		Ptpn12	0.438639	1.66702			Phgdh	-0.0409431	0.128586		Ptpn12	0.45791	1.96422
Csmd3	0.367583	1.29662		Fam98a	0.437084	1.66691			Csmd3	0.280488	0.939158		Fam98a	0.145805	0.511101
Adgrl2	0.158502	1.29549		Kcnj12	-0.413067	1.66433			Adgrl2	0.145148	1.16838		Kcnj12	-0.3157	1.39598
Edil3	0.420267	1.29427		Mark3	-0.495835	1.66047			Edil3	0.136727	0.329014		Mark3	-0.492445	1.8578
Enpp6	0.624577	1.29399		Atp5f1b	0.437109	1.65972			Enpp6	0.409678	0.778458		Atp5f1b	0.0139629	0.0364582
Anapc16	-0.715444	1.29362		As3mt	0.848737	1.65946			Anapc16	-0.207381	0.286403		As3mt	1.05302	2.32316
Usp33	-0.318431	1.29185		Stox2	-0.560609	1.65783			Usp33	-0.286212	1.13952		Stox2	-0.312916	0.958325
Tmed5	0.348815	1.29056		Tp53bp2	0.71236	1.65779			Tmed5	0.125807	0.371576		Tp53bp2	-0.0013816	0.00213053
Igsf3	0.325748	1.28915		Grin1	-0.650669	1.65772			Igsf3	-0.012506	0.0311641		Grin1	-0.399188	1.07411
Obi1	-0.354568	1.28907		Spryd7	0.409809	1.65545			Obi1	-0.0150489	0.0345729		Spryd7	0.246191	1.04576
Cst3	0.213049	1.28891		Cpeb4	-0.580958	1.65518			Cst3	0.102922	0.530972		Cpeb4	-0.342111	1.02072
Mtm1	0.117331	1.28678		Ak1	0.517309	1.65501			Mtm1	0.15453	1.75221		Ak1	0.594209	2.14941
Dpp6	0.223681	1.28627		Tor1b	0.846387	1.65411			Dpp6	0.0849374	0.394214		Tor1b	0.770914	1.6872
Hspa8	-0.268557	1.28547		RTRAF	0.402626	1.65249			Hspa8	-0.148278	0.624643		RTRAF	0.0457378	0.141776
Sp5	0.355271	1.28525		Capza1	-0.319558	1.65182			Sp5	0.344645	1.24047		Capza1	-0.118531	0.576763
Mrpl47	-0.193743	1.28475		C2cd5	-0.317469	1.65153			Mrpl47	-0.178647	1.16801		C2cd5	-0.0791982	0.354506
Epb41l4b	-0.335489	1.28461		Ehbp1	-0.290454	1.65099			Epb41l4b	0.135647	0.425046		Ehbp1	0.0416397	0.184437
Coq10b	0.374779	1.28327		Slc30a1	0.572369	1.64884			Coq10b	0.213771	0.649159		Slc30a1	0.288677	0.84152
Dennd2b	0.252565	1.28312		Rab26	-0.250216	1.64863			Dennd2b	0.115939	0.496173		Rab26	-0.147495	1.01751
Man1a1	0.319661	1.28248		Dlg4	-0.529847	1.64763			Man1a1	0.0676749	0.196464		Dlg4	-0.472345	1.64167
Tmem229a	0.344034	1.28232		Katnal1	-0.397212	1.64639			Tmem229a	0.242886	0.84409		Katnal1	-0.130184	0.493141
FAM120A	0.134862	1.28198		Ddrgk1	0.601633	1.64549			FAM120A	0.0491992	0.374151		Ddrgk1	0.322001	0.902963
Ttc3	-0.353833	1.28194		Acbd5	0.666192	1.64265			Ttc3	-0.0723332	0.188627		Acbd5	0.558132	1.52792
Rims4	-0.807209	1.28125		Ndufv2	0.462467	1.6426			Rims4	-0.18271	0.212064		Ndufv2	-0.198891	0.688369
Homer2	0.247884	1.27872		Slc8a2	-0.425076	1.64235			Homer2	0.168695	0.804437		Slc8a2	-0.216626	0.848554
Ank2	-0.143268	1.27849		Letmd1	0.287046	1.63881			Ank2	-0.080193	0.631665		Letmd1	0.112954	0.615036
Frzb	0.202495	1.27766		Bcas1	1.21964	1.63739			Frzb	0.252093	1.63747		Bcas1	0.497563	0.642507
Iqsec3	-0.219467	1.27754		Ajm1	-0.632165	1.63648			Iqsec3	0.0192385	0.0736004		Ajm1	-0.450952	1.26625
Rnf215	0.550435	1.27752		Psat1	0.827725	1.63633			Rnf215	0.578118	1.35225		Psat1	0.313681	0.586015
Vps37c	-0.475726	1.27537		Vat1	0.598849	1.6362			Vps37c	-0.169715	0.362189		Vat1	0.472343	1.4216
Chd2	0.337327	1.27514		Stoml2	0.240642	1.63613			Chd2	0.243365	0.86171		Stoml2	0.2263	1.72781
Smg6	-0.577739	1.27431		Pcbp4	0.715088	1.63437			Smg6	-0.103222	0.160799		Pcbp4	0.0584737	0.0974506
Vps33b	-0.371916	1.27429		Rb1cc1	-0.329264	1.63344			Vps33b	-0.136278	0.373803		Rb1cc1	-0.0462126	0.17801
Swi5	-0.629103	1.2741		Lzts3	-0.512763	1.63168			Swi5	-0.199162	0.313291		Lzts3	-0.514578	1.84691
Matk	0.152155	1.27299		Ehhadh	0.849915	1.63111			Matk	0.236992	2.06703		Ehhadh	0.211736	0.349092
Cuedc2	-0.661817	1.27269		Dmxl2	-0.585035	1.62713			Cuedc2	-0.219465	0.330868		Dmxl2	-0.1827	0.458588
Pou3frs1	0.318014	1.27245		Srd5a3	0.388816	1.62484			Pou3frs1	0.201751	0.733866		Srd5a3	0.385493	1.81603
Trp53bp1	0.987578	1.2717		Ppp2r5c	-0.355228	1.62439			Trp53bp1	0.835784	1.04332		Ppp2r5c	-0.197758	0.933897
Stum	0.319042	1.27154		Galnt2	0.432542	1.62228			Stum	0.0937049	0.285853		Galnt2	0.320485	1.31124
Rps27l	0.231138	1.27136		Rala	0.343272	1.62019			Rps27l	0.211663	1.1462		Rala	0.209977	1.04378
Plekhb2	0.525812	1.27128		Naca	0.499888	1.61962			Plekhb2	0.194156	0.376385		Naca	0.311316	1.06613
Tyw3	-0.309393	1.27088		Tpm1	-0.480728	1.6193			Tyw3	-0.371151	1.5639		Tpm1	-0.235749	0.796657
Frmpd3	0.159182	1.27033		Glg1	0.416683	1.61879			Frmpd3	0.198984	1.63597		Glg1	0.323937	1.38281
Ecd	-0.769815	1.27031		Cct7	0.363148	1.61858			Ecd	-0.140511	0.164244		Cct7	0.250907	1.20547
Zgpat	-0.632908	1.27028		Tjp2	0.863866	1.61831			Zgpat	-0.0701767	0.0943788		Tjp2	0.663542	1.3634
Vps9d1	-0.625372	1.2701		Begain	-0.931168	1.61757			Vps9d1	-0.083674	0.115969		Begain	-0.951439	1.86665
Chmp2a	-0.885131	1.26916		Ckap5	0.214671	1.61688			Chmp2a	-0.205872	0.216815		Ckap5	0.0228475	0.128915
B4galt3	0.26678	1.26835		Dync1i1	-0.450851	1.61499			B4galt3	0.192336	0.856161		Dync1i1	-0.0312379	0.0804666
Gramd1a	-0.701962	1.26671		Arhgap32	-0.551103	1.61452			Gramd1a	-0.0909364	0.111625		Arhgap32	-0.321893	0.983362
Eif2ak2	0.300177	1.2667		Agpat1	0.358568	1.61448			Eif2ak2	0.143127	0.512927		Agpat1	0.0490249	0.170685
Sub1	-0.48021	1.26558		Ighg	1.60723	1.61224			Sub1	-0.159113	0.32864		Ighg	0.489671	0.440344
Plcb3	0.288759	1.26523		Akr1a1	0.632454	1.60952			Plcb3	0.236712	0.998684		Akr1a1	0.257033	0.627229
Nrxn3	0.308157	1.26448		Shank1	-0.614145	1.60906			Nrxn3	0.182938	0.671497		Shank1	-0.506575	1.47001
Heph	-0.383862	1.26447		Uqcrh	0.638165	1.60872			Heph	-0.370497	1.21302		Uqcrh	0.162994	0.354343
Ablim1	-0.423105	1.26423		Myef2	-0.45335	1.60615			Ablim1	-0.291864	0.80817		Myef2	-0.570851	2.28991
Pabpn1	0.32626	1.26413		Ndufa13	0.423616	1.60476			Pabpn1	-0.0146919	0.0361292		Ndufa13	-0.073229	0.222253
Chmp4b	-1.22705	1.26344		Uqcrq	0.770931	1.60392			Chmp4b	-0.453566	0.374448		Uqcrq	0.274355	0.530105
Aifm3	0.19468	1.26248		Wdr47	-0.362665	1.60246			Aifm3	0.119348	0.697588		Wdr47	-0.135761	0.563753
Actr2	0.251035	1.26175		Prkaa2	-0.694691	1.60206			Actr2	0.0910633	0.365488		Prkaa2	-0.157412	0.305416
Camk2b	-0.449723	1.26044		Nebl	-0.64761	1.59989			Camk2b	-0.060303	0.11541		Nebl	-0.526522	1.43771
Tmtc3	0.293027	1.25956		Sgsm1	-0.214058	1.59965			Tmtc3	0.25747	1.08069		Sgsm1	0.247886	2.10093
Anks1a	0.249941	1.25927		Ubxn4	0.299201	1.59916			Anks1a	0.168482	0.782281		Ubxn4	0.239423	1.41128
Nampt	0.24398	1.25694		Pds5b	1.18314	1.59882			Nampt	0.181685	0.882397		Pds5b	-0.209275	0.227394
Magt1	0.281199	1.25671		Bsn	-0.705804	1.59845			Magt1	0.189611	0.780898		Bsn	-0.570911	1.42806
Nob1	-0.670941	1.25649		Eml5	-0.47859	1.59722			Nob1	-0.307397	0.484147		Eml5	-0.327305	1.17418
Pdxdc1	-0.456839	1.25622		Mtus2	-0.612465	1.59666			Pdxdc1	-0.194507	0.442321		Mtus2	-0.30367	0.794906
Chst1	0.247136	1.25541		Snap29	0.326815	1.59568			Chst1	0.27482	1.41915		Snap29	0.24256	1.29114
Tbc1d10b	0.182707	1.25525		Eps15l1	-0.329042	1.59399			Tbc1d10b	0.112239	0.695128		Eps15l1	-0.115724	0.518817
Apba2	-0.542711	1.25507		Pex11b	0.41905	1.59305			Apba2	-0.0870763	0.140354		Pex11b	0.269213	1.08689
Mt1	0.437266	1.25412		Lims1	1.15142	1.59281			Mt1	-0.272556	0.70709		Lims1	0.717228	1.04719
Tbc1d22b	-0.619355	1.25287		Synj1	-0.504467	1.59078			Tbc1d22b	-0.0927661	0.129744		Synj1	-0.0630626	0.151869
Gabarapl2	-0.249977	1.25215		Homer1	-0.655242	1.5897			Gabarapl2	-0.173318	0.805069		Homer1	-0.435024	1.12785
Macf1	0.24829	1.25142		Rhof	-0.309065	1.58743			Macf1	0.070733	0.271243		Rhof	-0.157695	0.81816
Mboat2	0.330294	1.25126		Shank2	-0.623134	1.58688			Mboat2	0.191086	0.643178		Shank2	-0.451484	1.24807
Hdlbp	0.303358	1.25102		Gpx1	0.575215	1.58628			Hdlbp	0.241085	0.950595		Gpx1	0.371342	1.08821
Ptn	0.343776	1.25038		Traf3	-0.690189	1.58622			Ptn	0.4097	1.5286		Traf3	-0.713449	1.85466
Obscn	0.212365	1.24951		Podxl2	0.233537	1.58571			Obscn	0.141263	0.763276		Podxl2	0.153329	1.10994
Dnajb6	-0.270697	1.24942		Vdac3	-0.593927	1.58436			Dnajb6	-0.126812	0.49465		Vdac3	-0.337527	0.931609
Wdr45	-0.552046	1.24917		Ptges3	0.523416	1.58337			Wdr45	-0.27594	0.535762		Ptges3	0.323962	1.03245
Ankrd50	-0.281256	1.24853		Afg3l2	0.17356	1.58211			Ankrd50	-0.0084155	0.0234391		Afg3l2	-0.107732	1.03514
Kif28p	-0.141139	1.24787		Nceh1	0.524177	1.58177			Kif28p	-0.0079209	0.0449297		Nceh1	0.5519	1.88579
Src	0.102622	1.24758		Rab23	0.519038	1.5792			Src	0.0104041	0.0842164		Rab23	0.470012	1.60093
Fhl2	0.399578	1.24736		Myo6	0.738048	1.57899			Fhl2	0.179268	0.468192		Myo6	0.572424	1.3438
Flrt3	0.188913	1.24723		Vcan	0.764585	1.57392			Flrt3	0.269978	1.85755		Vcan	0.279602	0.536789
Slc1a2	0.227781	1.24689		Syn3	-0.537981	1.57379			Slc1a2	-0.0407048	0.157478		Syn3	-0.35366	1.10262
Usp43	0.366669	1.24562		Map4k4	-0.309694	1.57236			Usp43	0.217973	0.662021		Map4k4	-0.170202	0.886821
Rasal2	-0.27784	1.24532		Scfd1	0.299519	1.57219			Rasal2	-0.231517	1.00205		Scfd1	0.468383	2.74813
Mbnl2	0.240056	1.24525		Itih2	1.29384	1.57071			Mbnl2	0.0277412	0.0969154		Itih2	0.339792	0.357026
Cpne6	0.260251	1.2452		Clmn	0.473416	1.57022			Cpne6	0.267774	1.28732		Clmn	0.231729	0.767986
Atp6v1g2	-0.245747	1.24467		Prkcg	-0.328252	1.56982			Atp6v1g2	-0.102589	0.427609		Prkcg	-0.0451854	0.16711
Inpp5e	-0.658445	1.24446		Psmc5	0.3393	1.56975			Inpp5e	-0.0679565	0.085659		Psmc5	0.341364	1.78427
Cpeb2	-0.303326	1.244		Lrrfip1	-0.4586	1.56797			Cpeb2	-0.0028289	0.00715453		Lrrfip1	-0.244777	0.852982
Cdc5l	0.266346	1.24338		Lsm14b	-0.321847	1.5673			Cdc5l	0.294018	1.39416		Lsm14b	-0.0265855	0.0945364
Hivep1	-0.713782	1.24312		Fam177a1	0.666477	1.56677			Hivep1	-0.0532033	0.0603836		Fam177a1	0.545553	1.41806
Trim25	0.251593	1.243		Mapk8ip3	0.349339	1.56624			Trim25	0.0875888	0.342409		Mapk8ip3	0.42282	2.15429
Tbl1xr1	-0.344591	1.2428		Atp5f1d	0.433687	1.56603			Tbl1xr1	-0.0473983	0.117137		Atp5f1d	-0.0814525	0.238643
Hdac11	0.133925	1.24205		Praf2	0.359481	1.56413			Hdac11	0.120206	1.09283		Praf2	0.30999	1.50155
Scai	0.579994	1.24036		Mrps6	0.681543	1.56413			Scai	0.23982	0.421106		Mrps6	0.288836	0.639825
Ncor1	-0.436779	1.23963		Srp9	0.705171	1.5625			Ncor1	-0.10243	0.213838		Srp9	0.178222	0.33891
Ercc3	-0.378357	1.23832		Ndufs4	0.364026	1.56195			Ercc3	-0.31357	0.989726		Ndufs4	-0.223486	1.00734
Dlgap2	0.224567	1.23808		Kyat3	0.616932	1.56191			Dlgap2	0.0974271	0.44579		Kyat3	-0.0553522	0.103123
Unc13d	-0.655686	1.23803		Cntn2	0.51587	1.5616			Unc13d	-0.0681056	0.0858422		Cntn2	0.259919	0.791023
Myo6	0.201872	1.23784		Gria2	-0.355709	1.56096			Myo6	0.082263	0.412789		Gria2	-0.37154	1.84672
Dsg2	0.351923	1.23782		Rab13	0.538358	1.55932			Dsg2	0.0578817	0.142411		Rab13	0.258738	0.745041
Sfpq	-0.518759	1.23756		Ddx5	-0.636547	1.55875			Sfpq	-0.334252	0.72641		Ddx5	-0.349107	0.87613
Trex1	0.282944	1.23728		Strn3	-0.407313	1.55649			Trex1	0.0890634	0.301946		Strn3	-0.0971203	0.314674
Unc13b	-0.44736	1.23726		Asrgl1	0.27169	1.5562			Unc13b	-0.04139	0.0757286		Asrgl1	-0.0264852	0.112563
Klhl6	0.301338	1.23703		Cdc42bpb	-0.280652	1.55576			Klhl6	0.269404	1.08319		Cdc42bpb	-0.118721	0.634564
Rusc2	-0.532889	1.23701		Camkv	-0.509764	1.55297			Rusc2	-0.0680314	0.107418		Camkv	-0.249121	0.757124
Uba52	0.325289	1.23489		Omg	0.637803	1.54972			Uba52	0.0833603	0.23625		Omg	-0.0007567	0.00122479
Cant1	0.316032	1.23292		Celf5	-0.712108	1.54934			Cant1	0.128958	0.411764		Celf5	-0.125046	0.218144
Faxc	0.403187	1.2298		Dlgap1	-0.541237	1.54904			Faxc	0.147103	0.358411		Dlgap1	-0.456899	1.4516
Arhgap31	0.253035	1.22868		Tsc2	-0.480067	1.54836			Arhgap31	0.141506	0.604949		Tsc2	-0.0369796	0.0865938
Cnot7	0.141118	1.22787		Hpcal4	-0.595039	1.54785			Cnot7	0.180581	1.62586		Hpcal4	-0.34399	0.927194
Dcp1b	-0.20415	1.22748		Dlgap4	-0.490719	1.54769			Dcp1b	-0.0311557	0.129928		Dlgap4	-0.440071	1.55225
Ankfn1	-0.795968	1.22742		Pak5	-0.474006	1.54681			Ankfn1	0.0520497	0.0519798		Pak5	-0.299927	1.03375
Csf1r	0.342673	1.22636		Scarb2	1.0051	1.54528			Csf1r	0.173842	0.535162		Scarb2	0.548447	0.862423
Col4a2	1.41364	1.22622		Fam117b	-0.50326	1.54515			Col4a2	0.719622	0.537374		Fam117b	0.0848965	0.207627
Zranb2	-0.649235	1.22509		Tnr	0.30253	1.54353			Zranb2	-0.294161	0.465038		Tnr	-0.0516653	0.210375
Rapgef4	0.225475	1.22503		Nectin1	0.282681	1.54306			Rapgef4	0.150388	0.750021		Nectin1	-0.0953772	0.475481
Speg	-1.08681	1.22484		Snx6	0.433101	1.54265			Speg	-0.0895413	0.0662758		Snx6	0.551234	2.23352
Lsp1	0.645669	1.22455		Slc25a25	0.391001	1.54242			Lsp1	0.297873	0.475255		Slc25a25	-0.135788	0.492464
Matn4	0.439634	1.2243		Kctd8	-0.574455	1.54019			Matn4	0.311028	0.806053		Kctd8	-0.246684	0.639295
Slc30a5	0.405245	1.22364		Gsk3a	0.27193	1.54005			Slc30a5	0.0919256	0.203128		Gsk3a	0.361419	2.32582
Rtn4r	0.348673	1.22148		Gart	0.200983	1.53888			Rtn4r	0.0807425	0.207678		Gart	0.292153	2.52868
Pcnx2	0.229962	1.22073		Usp31	-0.35873	1.53756			Pcnx2	0.167806	0.834775		Usp31	-0.15856	0.661322
Rpl32	0.218838	1.22057		Rab5c	0.798394	1.53681			Rpl32	0.145599	0.744859		Rab5c	0.466141	0.931137
Pigb	0.211056	1.22054		Ndufa2	0.452413	1.53517			Pigb	0.0896782	0.428129		Ndufa2	-0.031044	0.0758089
Fxr2	0.15868	1.21877		Hba	1.17437	1.53176			Fxr2	0.0699866	0.447485		Hba	1.03947	1.51395
Tafa1	0.398851	1.21698		Ndufa10	0.399557	1.5316			Tafa1	0.116922	0.272795		Ndufa10	-0.0750506	0.233159
Prkag2	-0.429802	1.21683		Apex1	0.277791	1.53015			Prkag2	-0.043996	0.0831632		Apex1	0.0896563	0.446082
Zdhhc2	0.1855	1.2162		Tpm4	0.388622	1.52417			Zdhhc2	0.169564	1.09325		Tpm4	0.088461	0.291066
Sez6l	0.24744	1.21579		Gstm1	0.583564	1.52325			Sez6l	0.153719	0.681471		Gstm1	0.241686	0.603813
Spcs3	0.349669	1.2152		Clic4	1.17257	1.52299			Spcs3	0.278414	0.92448		Clic4	0.707569	0.959802
Chgb	0.316673	1.215		Arhgef5	-0.273533	1.52218			Chgb	0.196459	0.679852		Arhgef5	-0.299709	1.8964
Fth1	0.404415	1.21429		Prickle2	-0.54919	1.52185			Fth1	-0.047776	0.0969775		Prickle2	-0.34022	0.99007
Nsg1	0.408147	1.21361		Dmwd	-0.40075	1.52062			Nsg1	0.272976	0.745201		Dmwd	-0.184411	0.68665
C6.1al	-0.402043	1.21355		Srcin1	-0.462852	1.51729			C6.1al	-0.0917063	0.202775		Srcin1	-0.350673	1.2545
Bsn	0.178513	1.21279		Sec11a	0.212134	1.51713			Bsn	0.122781	0.770847		Sec11a	0.172014	1.3572
Gemin5	-0.296622	1.21212		Epb41l5	0.669921	1.51673			Gemin5	-0.121744	0.407426		Epb41l5	0.501106	1.23538
Slc35b1	0.30549	1.21194		Maco1	-0.263668	1.51609			Slc35b1	0.0992398	0.307013		Maco1	-0.0391035	0.175566
Arsb	0.187601	1.2119		Gjc2	0.894204	1.51452			Arsb	0.103226	0.584403		Gjc2	0.370539	0.600389
Prpf4b	0.17385	1.2114		Rab2b	0.202103	1.51339			Prpf4b	0.226769	1.63961		Rab2b	-0.187964	1.5807
Dhx38	-0.4393	1.211		Echs1	0.564915	1.51228			Dhx38	-0.0448347	0.0825318		Echs1	-0.184269	0.446146
Ldlr	0.162461	1.21058		Fundc2	0.44942	1.51211			Ldlr	0.141841	1.02973		Fundc2	0.0751186	0.200881
Csrp1	0.240704	1.20914		Cldn12	-0.689699	1.51079			Csrp1	0.120079	0.516452		Cldn12	-0.502301	1.19224
Uhmk1	0.181192	1.2087		Sema4d	0.184817	1.50952			Uhmk1	0.265969	1.85764		Sema4d	0.02842	0.182181
Mfge8	0.227854	1.208		Cnih3	-0.500665	1.50948			Mfge8	-0.0445951	0.169342		Cnih3	-0.634668	2.18261
Fbxo10	-0.365146	1.20747		Nnt	0.514756	1.5092			Fbxo10	0.068566	0.161486		Nnt	0.0646581	0.144774
Sgsm2	-0.69864	1.20726		Rasal1	-0.410998	1.50908			Sgsm2	-0.269482	0.376183		Rasal1	-0.272356	1.06417
Il17ra	-0.68523	1.20704		Wdr7	-0.501732	1.50868			Il17ra	-0.262262	0.372576		Wdr7	-0.161383	0.437403
Trappc10	-0.36003	1.20677		Slc12a9	0.85345	1.50827			Trappc10	-0.281387	0.897239		Slc12a9	0.559386	1.04963
Dpy19l3	0.341748	1.20631		Triobp	1.20657	1.50794			Dpy19l3	0.309705	1.07306		Triobp	0.813094	1.08494
Gmpr2	0.286549	1.20626		Cacnb2	-0.563839	1.50478			Gmpr2	0.0198617	0.0544173		Cacnb2	-0.31189	0.851799
Kcnd1	0.37569	1.20612		Ajap1	-0.627217	1.50421			Kcnd1	0.181802	0.496119		Ajap1	-0.309477	0.739625
Sidt1	0.234632	1.20578		Dnajb5	-0.569874	1.50099			Sidt1	0.255752	1.33335		Dnajb5	-0.0564469	0.110553
Chmp3	-1.13519	1.20549		Ppp6r2	-0.344411	1.49948			Chmp3	-0.305554	0.244316		Ppp6r2	0.0299485	0.0957546
Dhx9	0.430088	1.20494		Gpd2	-0.334081	1.49925			Dhx9	0.317193	0.83433		Gpd2	-0.364476	1.86125
Znf207	-0.245983	1.20461		Rab10	0.512165	1.49924			Znf207	-0.0817575	0.313599		Rab10	0.240197	0.69208
Ermn	0.522717	1.20398		Asph	0.541435	1.49875			Ermn	0.182153	0.331768		Asph	0.581498	1.83013
Alg6	0.386087	1.20393		Ankrd50	-0.229982	1.49756			Alg6	0.362001	1.1154		Ankrd50	-0.0968615	0.605037
Elovl7	1.36841	1.20366		Far1	0.574335	1.49598			Elovl7	0.477821	0.332488		Far1	0.515314	1.50126
Hivep2	-0.584002	1.20345		Ranbp9	-0.508666	1.49561			Hivep2	-0.0116965	0.0150687		Ranbp9	-0.239868	0.694934
Dnajb2	-0.772345	1.20339		Parva	0.529483	1.4953			Dnajb2	-0.220324	0.261169		Parva	0.533153	1.70431
Plxnb1	0.324579	1.20185		Arhgap26	-0.254577	1.49392			Plxnb1	0.0185434	0.0442685		Arhgap26	-0.0937011	0.51077
Tbc1d4	-0.3649	1.20087		Septin4	0.402362	1.48988			Tbc1d4	-0.0764365	0.181956		Septin4	0.203215	0.753277
Jarid2	0.280378	1.20022		Sfxn1	0.53129	1.48718			Jarid2	0.327998	1.4393		Sfxn1	0.36342	1.08833
Slc12a2	0.48233	1.19798		Naa15	0.483757	1.48705			Slc12a2	0.0590904	0.0996491		Naa15	0.457749	1.58357
Stambp	-0.901905	1.19651		Slc48a1	0.872437	1.48668			Stambp	-0.211863	0.206899		Slc48a1	0.465948	0.805107
Elavl1	0.15583	1.19641		Garem1	-0.341085	1.48654			Elavl1	0.0934123	0.641073		Garem1	0.207537	0.944424
Ccdc50	0.374308	1.19486		Adgrl2	-0.770281	1.48643			Ccdc50	0.33862	1.06047		Adgrl2	-0.203493	0.338778
Man2a2	0.287597	1.19446		Arhgef7	-0.338886	1.48622			Man2a2	0.0404846	0.11577		Arhgef7	-0.17732	0.784771
Naa15	-0.133272	1.19351		Fads2	0.40632	1.48615			Naa15	-0.0812397	0.652857		Fads2	0.0486921	0.135243
Dhx36	0.182451	1.19243		Phpt1	0.470856	1.48536			Dhx36	0.155897	0.987841		Phpt1	0.372238	1.28952
Ppp3cb	0.352382	1.19117		Grn	0.55522	1.48197			Ppp3cb	0.199058	0.592884		Grn	0.455016	1.34126
Arhgef2	0.204436	1.19115		Scn8a	0.301284	1.48141			Arhgef2	0.0970971	0.478536		Scn8a	0.232856	1.25249
Suco	0.239509	1.19108		Trappc9	-0.378763	1.48016			Suco	0.18019	0.84473		Trappc9	-0.281009	1.19269
Pin1	0.295065	1.19064		Dlg3	-0.418884	1.47972			Pin1	0.254611	0.998113		Dlg3	-0.388826	1.5426
Ern1	0.636966	1.19053		Agpat4	0.443212	1.4783			Ern1	0.558456	1.01741		Agpat4	0.147085	0.444526
Ptpn14	-0.384085	1.18958		Arpc4	-0.400072	1.47826			Ptpn14	0.0410601	0.0853658		Arpc4	-0.285467	1.13731
Btbd9	-0.838664	1.18909		Serpinh1	0.935226	1.47363			Btbd9	-0.201369	0.210927		Serpinh1	0.396035	0.598425
Deptor	-0.310039	1.18882		Icam5	-0.255653	1.47347			Deptor	-0.0506041	0.135864		Icam5	-0.373449	2.45051
Ercc2	-0.378907	1.18828		Tcp1	0.211515	1.47275			Ercc2	-0.179844	0.476949		Tcp1	0.288219	2.29272
Rps27a	0.312528	1.18823		Acadl	0.657179	1.47265			Rps27a	0.134138	0.421522		Acadl	0.0230626	0.0359463
Chmp2b	-0.520471	1.18745		Agpat3	0.392155	1.4725			Chmp2b	-0.192401	0.351262		Agpat3	0.325661	1.35298
Dcaf11	-0.558166	1.18708		Tmem132b	-0.391668	1.4715			Dcaf11	-0.193356	0.324692		Tmem132b	-0.19317	0.721603
Smg7	-0.43386	1.18643		Srp68	0.193886	1.46999			Smg7	-0.0845157	0.165535		Srp68	0.203197	1.7506
Mprip	-0.253663	1.18606		Cdh4	-0.383375	1.46951			Mprip	-0.0673843	0.236714		Cdh4	-0.44611	1.95409
Pdgfa	0.273449	1.18606		Cplx1	-0.420475	1.46806			Pdgfa	0.292578	1.28395		Cplx1	-0.521735	2.08453
Scnn1a	0.823796	1.18598		Mapre1	0.268225	1.46804			Scnn1a	0.644897	0.882968		Mapre1	0.189546	1.11608
Qdpr	0.303579	1.18593		Ptpn14	-0.383456	1.4674			Qdpr	0.104	0.320064		Ptpn14	-0.028178	0.0781528
Far1	0.377198	1.18493		Edil3	0.788361	1.46599			Far1	0.0919497	0.213929		Edil3	0.423699	0.799048
Hectd4	-0.317335	1.18439		Gja1	0.6332	1.46415			Hectd4	-0.256622	0.917447		Gja1	0.122633	0.230592
Scrib	-0.181037	1.18434		Luc7l3	0.985573	1.46367			Scrib	0.0440066	0.213121		Luc7l3	1.1567	1.96425
Atg2a	-0.599009	1.18387		Pitrm1	0.348008	1.46172			Atg2a	-0.284947	0.47641		Pitrm1	0.0184947	0.0551229
Csnk2a2	0.403857	1.18371		Ppfia2	-0.712224	1.46116			Csnk2a2	0.25489	0.675701		Ppfia2	-0.282492	0.546747
Rftn2	0.318541	1.1832		Myh11	0.592199	1.46077			Rftn2	0.0944066	0.268643		Myh11	0.15808	0.336724
Pja1	-0.65313	1.18155		Pdia3	0.627479	1.45903			Pja1	-0.124141	0.160346		Pdia3	0.415389	1.02526
Tanc2	-0.274068	1.1809		Dapk1	-0.201067	1.45832			Tanc2	-0.0060342	0.0163242		Dapk1	-0.198157	1.62498
Rimbp2	0.144038	1.18001		Lrrc73	-0.451016	1.45643			Rimbp2	0.15459	1.28209		Lrrc73	-0.302914	1.04129
Hspe1	-0.387659	1.17928		Scn8a	0.676343	1.45508			Hspe1	-0.581979	1.86078		Scn8a	0.424313	0.9579
Sipa1	0.267173	1.17868		Gmpr	-0.304607	1.45504			Sipa1	-0.0639446	0.208337		Gmpr	-0.185114	0.921476
Hnrnpl	0.272886	1.17842		Clasp2	-0.267788	1.45446			Hnrnpl	-0.0174244	0.0488821		Clasp2	-0.083442	0.404357
Slc8a2	0.292038	1.1783		Nav1	-0.610984	1.4537			Slc8a2	0.209229	0.786546		Nav1	-0.242746	0.544829
Cyth2	-0.292229	1.17749		Slc12a2	1.00783	1.45291			Cyth2	-0.0435325	0.121615		Slc12a2	0.403792	0.550189
Peli1	-0.258132	1.17723		Magi3	-0.450159	1.45226			Peli1	-0.0741029	0.257402		Magi3	-0.310893	1.07351
Gtpbp1	-0.201503	1.17709		Lmtk3	-0.271475	1.45133			Gtpbp1	-0.114978	0.592879		Lmtk3	-0.0361677	0.148771
Osbpl8	-0.291759	1.17696		Htra1	0.96089	1.45043			Osbpl8	-0.0247253	0.0658787		Htra1	0.520259	0.797053
Dnajb4	-0.521405	1.17617		Eef1d	0.218479	1.44986			Dnajb4	-0.10043	0.162069		Eef1d	-0.0123256	0.0582731
Smg5	-0.336155	1.17547		Rab11fip5	-0.471835	1.44712			Smg5	0.0329058	0.0767862		Rab11fip5	-0.128814	0.342538
Erbin	0.21211	1.17437		Synrg	0.320021	1.44507			Erbin	0.138351	0.697989		Synrg	0.178985	0.826192
Chmp1b1	-0.659622	1.1742		Spns2	-0.879534	1.44497			Chmp1b1	-0.149234	0.194494		Spns2	-0.391261	0.622552
Ctdp1	-0.645019	1.17278		Rogdi	-0.548334	1.4447			Ctdp1	-0.385931	0.626345		Rogdi	-0.0700053	0.14117
Nf2	-0.141944	1.17171		Ssh2	-0.457919	1.44417			Nf2	-0.0163088	0.0910355		Ssh2	-0.191309	0.575632
Esyt2	-0.274547	1.17093		Hspa14	0.661411	1.44374			Esyt2	0.00662848	0.0178013		Hspa14	-0.311158	0.666599
Dnm1	-0.0864099	1.16896		Shisa9	-0.48973	1.44269			Dnm1	-0.0158786	0.15276		Shisa9	-0.419861	1.37461
Cc2d1a	-0.256387	1.16796		Trim46	-0.283164	1.44177			Cc2d1a	-0.0758462	0.264605		Trim46	-0.167969	0.885842
Lrrc4b	0.239468	1.1679		Rgs14	-0.490732	1.44021			Lrrc4b	0.225666	1.0882		Rgs14	0.0168566	0.0344459
Mios	-0.271451	1.16741		Syngap1	-0.734434	1.4396			Mios	-0.0239692	0.0683276		Syngap1	-0.701922	1.55102
Ankrd34b	-1.42049	1.16675		Gnb2	0.537793	1.43939			Ankrd34b	-0.211669	0.120615		Gnb2	0.13064	0.296055
C2cd2l	-0.230487	1.16605		App	0.478969	1.43838			C2cd2l	-0.0526055	0.195144		App	0.493116	1.68199
Cnih2	0.421519	1.16563		Aldoc	0.543495	1.43759			Cnih2	0.193481	0.448655		Aldoc	0.188237	0.454481
Unc5a	0.252344	1.16518		Arhgef1	0.395605	1.43543			Unc5a	0.276799	1.29876		Arhgef1	0.544645	2.26539
Ist1	-0.902068	1.16505		Slc1a3	1.46937	1.43537			Ist1	-0.175762	0.162712		Slc1a3	0.590915	0.545471
Adsl	0.287619	1.16323		Ptpra	0.44558	1.43525			Adsl	0.0823756	0.253654		Ptpra	0.173972	0.525853
Rrbp1	0.345534	1.16319		Capza2	-0.482546	1.43524			Rrbp1	0.266549	0.849943		Capza2	-0.484085	1.63158
Gigyf2	-0.247227	1.16311		Iqsec2	-0.566802	1.43335			Gigyf2	0.00026809	0.00078006		Iqsec2	-0.474275	1.3279
Rexo2	-0.280434	1.16288		Ndufa9	0.400802	1.43055			Rexo2	-0.475869	2.08532		Ndufa9	-0.143393	0.470462
Acadm	0.376199	1.16257		Atp5pf	0.391533	1.43008			Acadm	0.134216	0.329342		Atp5pf	0.0743591	0.219989
Gpatch2	-0.30255	1.16199		Lamtor2	0.544202	1.42813			Gpatch2	0.0228394	0.0575973		Lamtor2	-0.0393017	0.0747595
Tmod2	-0.169775	1.16151		Astn1	-0.312226	1.42759			Tmod2	-0.0576907	0.310346		Astn1	-0.0163227	0.0529973
Denr	0.13524	1.16143		Trpc4	-0.479551	1.42735			Denr	0.0653632	0.47624		Trpc4	-0.198969	0.563499
Vwf	0.387129	1.1607		Cyb5b	-0.307425	1.42708			Vwf	0.25718	0.705325		Cyb5b	-0.231567	1.16884
Vps39	0.3158	1.15972		Srm	0.590413	1.42701			Vps39	0.25448	0.893862		Srm	0.355874	0.893394
Vkorc1	0.27082	1.15885		Adh7	0.731399	1.42621			Vkorc1	0.109311	0.381128		Adh7	0.200176	0.338301
Prss23	0.3786	1.15837		Cldn11	1.05282	1.42554			Prss23	0.225507	0.61486		Cldn11	0.675469	0.96296
Mdga2	0.192403	1.15799		Bzw1	0.719768	1.42537			Mdga2	0.0822851	0.408657		Bzw1	0.672524	1.49756
Dnajc3	0.202378	1.15766		Gabarapl2	-0.257402	1.42519			Dnajc3	0.114583	0.577067		Gabarapl2	-0.294763	1.86842
Abhd12	0.330799	1.15612		Adam23	-0.240948	1.42494			Abhd12	0.178757	0.543949		Adam23	-0.157	0.980789
Rps18	0.205353	1.15581		Nmt2	0.336598	1.42416			Rps18	0.197843	1.10568		Nmt2	0.162535	0.678313
Cit	0.272811	1.15403		Slc9a3r2	0.670137	1.42354			Cit	0.126584	0.449961		Slc9a3r2	0.438598	0.985048
Rab11a	-0.195206	1.15339		Yme1l1	0.262556	1.42346			Rab11a	-0.207711	1.24101		Yme1l1	0.186559	1.08749
Nlgn1	0.26905	1.15308		Pcdhgc3	1.06272	1.42263			Nlgn1	0.145718	0.54398		Pcdhgc3	0.553441	0.743901
Myl6	-0.295675	1.1521		Baiap2	-0.583501	1.42219			Myl6	-0.169467	0.582937		Baiap2	-0.640484	1.78299
Rnf126	-1.10528	1.15125		Adgrb3	-0.548637	1.42167			Rnf126	-0.378958	0.310891		Adgrb3	-0.294884	0.772904
Epha7	0.269968	1.14931		Nyap1	-0.556799	1.42093			Epha7	0.120924	0.429103		Nyap1	-0.334637	0.886145
Tmx3	0.256959	1.1492		Gyg1	0.587143	1.42065			Tmx3	0.041911	0.131485		Gyg1	0.958644	2.6353
Ndfip2	0.310311	1.14839		Cpne1	0.743598	1.42056			Ndfip2	0.147455	0.460978		Cpne1	0.0513378	0.0708812
Lrfn5	0.265442	1.14836		Gjb6	0.766328	1.41873			Lrfn5	0.193082	0.780225		Gjb6	0.280623	0.479814
Snx17	-0.22457	1.14746		Lrrc4c	-0.681339	1.41739			Snx17	0.00311521	0.00996856		Lrrc4c	-0.261632	0.508209
Daam1	0.119445	1.14729		Iqsec1	-0.594625	1.41598			Daam1	-0.0501412	0.395689		Iqsec1	-0.373125	0.930594
Dock4	0.300921	1.14689		Rtn3	-0.310169	1.4159			Dock4	0.0805205	0.23094		Rtn3	-0.0826238	0.324952
Map1lc3a	-0.312587	1.14682		Rnh1	0.434638	1.41242			Map1lc3a	-0.195989	0.64839		Rnh1	0.378791	1.37108
Grk6	0.139188	1.14593		Psmc1	0.372007	1.41061			Grk6	0.0738002	0.52647		Psmc1	0.412948	1.79072
Sparc	0.406368	1.14582		Kit	-0.1957	1.40982			Sparc	0.269994	0.696		Kit	-0.156559	1.23908
Tmem38b	0.288163	1.14481		Akap5	-0.596881	1.40735			Tmem38b	0.216097	0.807483		Akap5	-0.225884	0.495332
Bet1	0.706245	1.14443		Cd2ap	0.486262	1.40587			Bet1	0.73528	1.20031		Cd2ap	0.258383	0.752895
Nkiras1	-1.13246	1.14193		Kctd4	-0.462976	1.40529			Nkiras1	-0.0829557	0.0549349		Kctd4	-0.284555	0.900017
Hacd3	0.262721	1.14156		Tbc1d5	0.255693	1.40415			Hacd3	0.158539	0.615411		Tbc1d5	0.178496	1.04945
Tmem215	0.369448	1.14142		Rpl10l	0.53668	1.40219			Tmem215	0.413781	1.304		Rpl10l	0.118798	0.257987
Ulk3	-0.625229	1.1412		Extl2	0.559173	1.40204			Ulk3	-0.129485	0.17098		Extl2	0.253809	0.617671
Hspa1l	0.0981273	1.14064		Rab6b	0.482916	1.40061			Hspa1l	0.127609	1.54472		Rab6b	0.52373	1.73499
Stx12	0.181432	1.14063		Agtpbp1	-0.48652	1.40024			Stx12	0.0937217	0.507327		Agtpbp1	0.0402947	0.0850526
Tpd52l2	-0.43661	1.14037		Mag	0.961945	1.3957			Tpd52l2	-0.138751	0.28126		Mag	1.04995	1.74123
Dnmt1	-0.223257	1.13915		Snx5	0.542209	1.39448			Dnmt1	-0.125982	0.565109		Snx5	0.683018	2.02184
Sez6l2	0.287178	1.13864		Cryzl1	-0.289102	1.39415			Sez6l2	0.192208	0.697766		Cryzl1	-0.0777101	0.323188
Slc38a1	0.1384	1.13825		B630019K06Rik	-0.770471	1.39321			Slc38a1	0.143906	1.19209		B630019K06Rik	-0.546616	1.06127
Maged1	-0.519037	1.13815		Ube2o	-0.304737	1.39179			Maged1	-0.085343	0.131476		Ube2o	-0.109224	0.457768
Bicd2	-0.62592	1.13813		Ppp2r5e	-0.555486	1.39058			Bicd2	-0.217237	0.311842		Ppp2r5e	-0.040607	0.0738658
Phactr1	-0.874184	1.13665		Ppp2r1a	-0.469422	1.39028			Phactr1	-0.11845	0.106		Ppp2r1a	-0.194658	0.54728
Ahcyl2	0.302358	1.13615		Gnao1	0.278434	1.3902			Ahcyl2	0.127581	0.394215		Gnao1	0.0146687	0.0521355
Kctd8	0.266664	1.13469		Mmab	-0.533006	1.38945			Kctd8	0.0815722	0.26748		Mmab	-0.393168	1.1088
Ngef	-0.291858	1.13453		Fut8	0.284445	1.3884			Ngef	-0.17558	0.609137		Fut8	0.316926	1.77139
Fbxo41	-0.146357	1.13411		Aff4	-0.576993	1.38746			Fbxo41	-0.0068834	0.0343528		Aff4	-0.969588	2.65457
Tmcc3	0.21606	1.13356		Nploc4	0.37336	1.38492			Tmcc3	0.24574	1.31856		Nploc4	0.666888	2.79808
Rpl34	0.190904	1.13346		D430041D05Rik	-0.380306	1.38432			Rpl34	0.0945554	0.47858		D430041D05Rik	-0.205119	0.754209
Cxcl12	0.249111	1.1332		H12	0.769574	1.38426			Cxcl12	0.162942	0.674825		H12	0.0464668	0.0599828
Copz1	-0.436078	1.1314		Taok2	-0.451234	1.3833			Copz1	-0.247472	0.56505		Taok2	-0.21401	0.642766
Hnrnpf	-0.397077	1.13139		Mtnd3	1.1561	1.38238			Hnrnpf	-0.075472	0.153841		Mtnd3	0.212599	0.204721
Plxna2	0.198671	1.13135		Exoc7	-0.285302	1.38227			Plxna2	0.141621	0.749301		Exoc7	-0.0480716	0.18508
Pik3r1	-0.186296	1.13123		Mtmr2	-0.386075	1.38169			Pik3r1	-0.0013108	0.00496788		Mtmr2	0.00527234	0.0129055
Iap	0.598909	1.13117		Fam110b	-0.562181	1.38157			Iap	0.313474	0.5112		Fam110b	-0.483449	1.32041
Enpp2	0.611701	1.131		Ndufa1	0.210646	1.38156			Enpp2	0.31981	0.510412		Ndufa1	-0.245617	1.85051
Rnf214	-0.222783	1.13044		Tmem30a	-0.163974	1.38078			Rnf214	-0.0230733	0.0787514		Tmem30a	-0.26256	2.53077
Syndig1	-0.211321	1.12967		Rab33a	0.377085	1.38026			Syndig1	-0.0607228	0.247355		Rab33a	0.240556	0.923976
Rbsn	-0.431812	1.12944		Inf2	0.525747	1.3797			Rbsn	-0.0784082	0.145879		Inf2	0.655603	1.98201
Rab15	-0.271475	1.12943		Pcdhga2	-0.49765	1.37966			Rab15	-0.154625	0.566587		Pcdhga2	-0.132721	0.316666
Lzts3	0.18804	1.12831		Gprin1	-0.401242	1.37837			Lzts3	0.116528	0.628319		Gprin1	-0.532823	2.11081
Acp1	0.246447	1.12788		Akr1b1	0.570499	1.37735			Acp1	0.153711	0.63311		Akr1b1	0.348038	0.872904
Ptbp1	0.243302	1.12673		Cnp	0.812483	1.37509			Ptbp1	-0.0701572	0.247736		Cnp	0.470763	0.817947
Mtdh	0.373245	1.12572		Cpm	0.690743	1.37481			Mtdh	0.294844	0.845973		Cpm	0.145142	0.237793
Znf804a	0.502659	1.1255		Cisd2	0.231599	1.3748			Znf804a	0.108442	0.176778		Cisd2	0.256413	1.74324
Gphn	0.215219	1.12521		Micu3	-0.154582	1.37382			Gphn	0.126122	0.584627		Micu3	-0.156462	1.57952
Glcci1	-0.564061	1.12429		Stat3	0.410055	1.37205			Glcci1	-0.0392204	0.051284		Stat3	-0.0422021	0.105706
Hapln2	0.579967	1.12387		Anp32a	0.92748	1.37187			Hapln2	0.147978	0.214185		Anp32a	0.389721	0.548351
Igfbp6	-0.403695	1.12266		Dnajb6	-0.537034	1.37074			Igfbp6	-0.489702	1.40675		Dnajb6	-0.324435	0.858086
Btrc	-0.156617	1.12261		Lrp1	0.310792	1.36899			Btrc	0.0178749	0.0869116		Lrp1	0.10868	0.436335
Plat	-0.230438	1.12256		Unc5a	-0.478433	1.36856			Plat	-0.0788634	0.302428		Unc5a	-0.190898	0.513063
Cirbp	0.200767	1.12196		Nat14	-0.247648	1.3684			Cirbp	0.227692	1.30108		Nat14	0.234193	1.45815
Usp20	-0.351201	1.12165		Nek7	0.712455	1.36767			Usp20	-0.0723218	0.167091		Nek7	0.695744	1.5111
Afm	0.487367	1.12111		Doc2b	-0.61221	1.36524			Afm	0.562584	1.32703		Doc2b	-0.531373	1.31874
Scn8a	0.451044	1.1211		Vps4a	-0.502301	1.36474			Scn8a	0.124248	0.233641		Vps4a	-0.0127364	0.0239925
Epb41l4b	-0.267417	1.11949		Grik1	-0.596302	1.36453			Epb41l4b	0.0213162	0.0590223		Grik1	-0.375603	0.898747
Nrxn2	0.318703	1.1193		Ank2	-0.264527	1.36417			Nrxn2	0.250159	0.834445		Ank2	-0.302298	1.7904
Tbc1d30	-0.466418	1.11914		Sntb1	0.643606	1.36409			Tbc1d30	-0.066376	0.110282		Sntb1	0.290982	0.596693
Shisa6	0.292749	1.11823		Anxa1	0.967185	1.36403			Shisa6	0.290827	1.10948		Anxa1	0.15281	0.169696
Tom1l2	0.323834	1.1182		Ndufv1	0.449125	1.36378			Tom1l2	0.187174	0.571015		Ndufv1	-0.117496	0.305728
Got2	-0.227737	1.11803		Rap1a	0.2813	1.3626			Got2	-0.251942	1.25965		Rap1a	0.139055	0.665673
Ap2a2	0.279078	1.11788		Myh14	0.572851	1.36109			Ap2a2	0.142853	0.491293		Myh14	0.221293	0.490101
Ifitm10	0.339371	1.11759		Habp4	-0.288571	1.3607			Ifitm10	0.0923459	0.229604		Habp4	-0.201405	1.01507
Ppp4r4	-0.455006	1.11695		Rasal2	-0.441383	1.36049			Ppp4r4	-0.081454	0.142069		Rasal2	-0.270286	0.865498
Gigyf1	-0.753856	1.11692		Ddhd2	-0.350557	1.35829			Gigyf1	-0.0536455	0.0522458		Ddhd2	-0.0900845	0.298011
Zzz3	-0.378243	1.11682		Itih3	1.25423	1.35812			Zzz3	0.0122931	0.0231611		Itih3	0.535903	0.553771
Fibcd1	0.309158	1.11659		Khdrbs3	-0.654052	1.35673			Fibcd1	0.34378	1.26565		Khdrbs3	-0.209779	0.388883
Actn1	-0.355521	1.11591		Slc30a6	0.378026	1.35648			Actn1	-0.147119	0.377974		Slc30a6	0.387767	1.58356
Bmerb1	-0.337792	1.1138		Dmtn	-0.405803	1.35534			Bmerb1	-0.171585	0.484835		Dmtn	-0.266971	0.94094
Gabrg2	0.170963	1.1134		Lzts1	-0.58249	1.35486			Gabrg2	0.0324825	0.151458		Lzts1	-0.249945	0.555259
Osbpl10	-0.311595	1.1126		Fmnl2	0.46889	1.35418			Osbpl10	-0.0704064	0.184345		Fmnl2	0.369156	1.16663
Rilpl1	-0.457398	1.11249		Homer2	-0.467223	1.35304			Rilpl1	-0.15384	0.293555		Homer2	-0.36386	1.15067
Cntnap1	0.324367	1.11244		Atad3	0.217642	1.35267			Cntnap1	0.0872134	0.225395		Atad3	-0.0077634	0.0338406
Smim10l1	0.325024	1.11237		Kcnj4	-0.478077	1.35226			Smim10l1	0.126748	0.350601		Kcnj4	-0.518818	1.67959
Lrrc24	0.362523	1.11216		Tex2	0.266139	1.35165			Lrrc24	0.152237	0.383471		Tex2	0.537205	3.04972
Erlec1	0.210254	1.1108		Gm10050	-0.834482	1.34918			Erlec1	0.128374	0.606919		Gm10050	-0.485669	0.80587
Cntfr	0.133706	1.1099		Mdga1	-0.385307	1.3487			Cntfr	-0.101255	0.791527		Mdga1	-0.189606	0.654684
Syt16	-0.505443	1.1097		Pfn1	0.64387	1.34867			Syt16	-0.159571	0.271587		Pfn1	0.178797	0.324613
Lmnb1	0.578636	1.10817		Lrpap1	0.41013	1.34783			Lmnb1	0.180975	0.268222		Lrpap1	0.283247	0.992274
Dock10	0.239045	1.10776		Aldh3a2	0.181452	1.34759			Dock10	0.234278	1.08139		Aldh3a2	0.0821825	0.590233
Shank3	0.216392	1.10696		Smad2	-0.516171	1.34698			Shank3	0.161804	0.777094		Smad2	0.0315018	0.0591587
Ccm2	-0.471719	1.10654		Prkag2	-0.366149	1.34678			Ccm2	-0.239112	0.480331		Prkag2	-0.0828533	0.254024
Cacna1a	0.188748	1.10644		Actn4	-0.361943	1.34666			Cacna1a	0.192278	1.13116		Actn4	-0.28056	1.13875
Llgl2	0.140052	1.10579		Map4	0.572764	1.34581			Llgl2	0.0946592	0.685125		Map4	0.246083	0.552138
Steap3	0.254018	1.10561		Sqor	0.802766	1.34439			Steap3	0.158281	0.61939		Sqor	0.206014	0.294377
Dapk1	0.177702	1.10451		Picalm	0.245505	1.34387			Dapk1	0.179488	1.11777		Picalm	0.177456	1.04514
Pcdh8	0.213606	1.10382		Rbmxl1	-0.340179	1.34385			Pcdh8	0.270035	1.45078		Rbmxl1	-0.482806	2.20605
Gria1	0.251552	1.10368		Sorcs3	-0.569242	1.34263			Gria1	0.179592	0.731703		Sorcs3	-0.280854	0.653639
Kazn	-0.246609	1.10325		Hk1	-0.575639	1.34251			Kazn	0.0164363	0.0482401		Hk1	-0.612296	1.63196
Shank1	0.341987	1.10256		Prag1	-0.502859	1.34229			Shank1	0.549828	1.88422		Prag1	-0.275078	0.742479
Krit1	-0.317719	1.10156		Nhsl2	-0.654379	1.34191			Krit1	-0.158633	0.469287		Nhsl2	-0.328397	0.667166
Atp6v1h	-0.234635	1.10136		Pcdhgc5	-0.436222	1.34117			Atp6v1h	-0.191855	0.86291		Pcdhgc5	-0.146275	0.405568
Rasal2	-0.219551	1.10133		Lrpprc	0.153847	1.3371			Rasal2	0.00610601	0.0195123		Lrpprc	-0.0648662	0.535698
Fabp5	0.269031	1.10112		Gria1	-0.348733	1.33701			Fabp5	0.00749875	0.0195533		Gria1	-0.388906	1.71162
Apod	0.413116	1.10107		Nxph3	-0.684429	1.3367			Apod	0.106799	0.213181		Nxph3	-0.387217	0.770535
Agrn	0.444391	1.10029		Plxna1	0.278151	1.3358			Agrn	0.24188	0.52135		Plxna1	0.206328	1.07143
Gm5577	0.695536	1.09962		Lancl2	-0.317005	1.33448			Gm5577	0.423213	0.598039		Lancl2	-0.185021	0.799286
Lmbrd1	0.27547	1.09903		Sdcbp	-0.604922	1.33411			Lmbrd1	0.120607	0.398594		Sdcbp	-0.318084	0.70245
Lrrtm1	0.179262	1.09641		Ptprj	0.460559	1.33308			Lrrtm1	0.105083	0.56933		Ptprj	0.362413	1.14725
Tns2	0.144397	1.09619		Sh3pxd2a	-0.664053	1.33126			Tns2	-0.21233	1.70448		Sh3pxd2a	-0.36662	0.744387
Dock11	0.207265	1.09365		Prkcsh	0.543419	1.32928			Dock11	0.21954	1.17115		Prkcsh	0.277412	0.674557
Acaa1a	0.265515	1.09357		Rpl19	0.271	1.32837			Acaa1a	0.18531	0.704725		Rpl19	0.136041	0.660197
Cpeb1	-0.202874	1.09272		Csrp1	0.745503	1.32575			Cpeb1	0.019471	0.07039		Csrp1	0.133937	0.191111
Aco1	0.190119	1.09251		Lmf2	0.41713	1.32545			Aco1	0.086112	0.41294		Lmf2	-0.0414542	0.0984452
Vezt	-0.405934	1.09245		Aak1	-0.191605	1.32271			Vezt	-0.105822	0.21362		Aak1	-0.0651128	0.406236
Hspg2	1.00158	1.09242		Pdap1	0.198815	1.32129			Hspg2	0.244902	0.198346		Pdap1	0.421236	3.12296
Pak4	-0.120003	1.09221		Scamp4	0.568603	1.32077			Pak4	-0.0996627	0.872037		Scamp4	-0.444489	1.12747
Rasal2	-0.299376	1.091		Arhgef9	-0.201182	1.3203			Rasal2	-0.167546	0.534873		Arhgef9	0.0165667	0.079987
Rab39a	-0.210488	1.08942		Nampt	0.313821	1.32027			Rab39a	-0.168761	0.832972		Nampt	0.261467	1.21536
Ano3	0.219621	1.08904		Acaa1a	0.546547	1.31995			Ano3	0.200308	0.974681		Acaa1a	0.267597	0.635738
Armc9	-0.191749	1.08887		Rims2	-0.557211	1.31771			Armc9	0.0537606	0.231792		Rims2	-0.356789	0.883649
Pde6d	-0.486862	1.08877		Cask	-0.452775	1.31726			Pde6d	-0.123422	0.206134		Cask	-0.3432	1.08374
Get3	-0.299124	1.08789		Ncor2	-0.270083	1.31611			Get3	-0.15975	0.503353		Ncor2	-0.107804	0.492284
Zc3h7a	-0.254318	1.0862		Prkaa1	-0.287717	1.31519			Zc3h7a	-0.0325057	0.0953882		Prkaa1	-0.055826	0.207208
Cnp	0.457651	1.08611		Atp5f1e	0.732284	1.31252			Cnp	0.193583	0.377648		Atp5f1e	-0.112777	0.15871
Npr1	0.342152	1.08559		Pgam5	-0.242894	1.31104			Npr1	0.128777	0.327758		Pgam5	-0.164151	0.938787
Dnajc28	-0.305549	1.08544		Ccdc85a	-0.391407	1.30911			Dnajc28	-0.205781	0.669114		Ccdc85a	-0.167773	0.534512
Uhrf2	0.324088	1.08451		Golga2	0.27039	1.30827			Uhrf2	0.203916	0.614512		Golga2	0.295321	1.63937
Arfgap1	-0.318242	1.08402		Nrn1	-0.590151	1.30767			Arfgap1	-0.0461892	0.109435		Nrn1	-0.643008	1.63431
Clasp1	-0.396383	1.08327		Ndufa12	0.388471	1.30523			Clasp1	-0.0822146	0.162974		Ndufa12	-0.0827308	0.229164
Dnm2	-0.133835	1.08301		Ybx1	0.578674	1.30361			Dnm2	0.00556294	0.0290496		Ybx1	0.479292	1.19144
Nkiras2	-0.637351	1.08212		Pip5k1a	-0.362267	1.30167			Nkiras2	-0.246873	0.338204		Pip5k1a	-0.15671	0.537321
Tjp1	-0.192891	1.0803		Mccc1	0.511197	1.30134			Tjp1	0.00760564	0.0274531		Mccc1	0.0817143	0.164178
Hsp90b1	-0.187568	1.07954		Camk1d	-0.368335	1.30099			Hsp90b1	-0.31555	1.93939		Camk1d	0.126091	0.402804
Mrps25	0.33107	1.0789		Efhd2	0.645429	1.30066			Mrps25	0.0987147	0.246908		Efhd2	0.458772	0.989865
Dcp2	-0.222194	1.07877		Rps4x	0.279981	1.29992			Dcp2	-0.131448	0.566246		Rps4x	0.0156033	0.0520255
Gstz1	-0.462863	1.07862		Tspan3	0.498818	1.29921			Gstz1	-0.508396	1.20586		Tspan3	0.220317	0.550217
Fam234a	0.237615	1.07856		Etfa	0.589913	1.29747			Fam234a	0.0426434	0.137868		Etfa	0.114472	0.204444
Arhgap33	-0.282104	1.07814		Fkbp2	0.300321	1.29572			Arhgap33	0.0603321	0.167992		Fkbp2	0.0499759	0.171138
Pigo	0.340994	1.07774		Hook1	-0.624515	1.29448			Pigo	0.176756	0.480519		Hook1	-0.0489504	0.074475
Cd82	0.505567	1.07684		Ak2	0.562901	1.29416			Cd82	-0.0392619	0.0554742		Ak2	0.0252004	0.0411874
Rapgef6	-0.479372	1.07584		Dbi	0.867911	1.29372			Rapgef6	-0.0907639	0.146068		Dbi	0.221269	0.280758
Gnai2	0.245539	1.07537		Mzt2	-0.309184	1.29333			Gnai2	-0.039264	0.120903		Mzt2	-0.178617	0.763379
Shisa6	0.225958	1.0753		Hspb1	1.08684	1.29263			Shisa6	0.278141	1.37267		Hspb1	1.07933	1.45755
Pdha2	-0.296021	1.07471		Gprc5b	0.725712	1.29215			Pdha2	-0.141007	0.431884		Gprc5b	0.296315	0.496462
Tpd52l1	-0.539552	1.07439		Sntg1	-0.583444	1.29162			Tpd52l1	-0.0141104	0.0179418		Sntg1	-0.0226611	0.0354652
Dlg5	-0.248301	1.07304		Trim3	-0.266038	1.29136			Dlg5	0.0360236	0.108369		Trim3	0.0335159	0.124717
Cdh22	-0.254393	1.07295		Rbm8a	-0.79495	1.29094			Cdh22	-0.108533	0.376917		Rbm8a	-0.205962	0.285568
Bcam	0.405804	1.07282		Trim9	-0.41969	1.28909			Bcam	0.0647722	0.120393		Trim9	-0.210196	0.637535
Nolc1	-0.522168	1.07247		Arc	-0.558642	1.28884			Nolc1	-0.368067	0.699206		Arc	-0.387622	0.952196
Snf8	-0.481567	1.07149		Scrib	0.266373	1.2888			Snf8	-0.0563946	0.0856738		Scrib	-0.114562	0.527882
Elp3	-0.167345	1.07131		Nmt1	0.288075	1.28797			Elp3	-0.159685	1.01256		Nmt1	0.192088	0.906486
Rpl9	0.202956	1.07096		Psd	-0.476486	1.28666			Rpl9	0.149331	0.736234		Psd	-0.127872	0.296785
Hephl1	-0.214768	1.07065		Agap1	-0.429446	1.2861			Hephl1	-0.0198458	0.0663779		Agap1	-0.321259	1.04065
Kmt2e	0.220466	1.07032		Manf	0.698939	1.28519			Kmt2e	0.0920919	0.366461		Manf	0.293797	0.511641
Fus	0.421442	1.07031		Bdh2	0.759741	1.28378			Fus	0.371788	0.919631		Bdh2	0.458005	0.798252
Kndc1	-0.259566	1.06945		Pgd	0.459713	1.28376			Kndc1	-0.107266	0.361423		Pgd	0.366325	1.12036
Neto1	0.289309	1.06912		Cox7a2l	0.317145	1.28374			Neto1	0.184693	0.616477		Cox7a2l	-0.0419051	0.130772
Tmem30a	0.120403	1.06899		Phactr1	-0.51352	1.28304			Tmem30a	-0.0208495	0.131374		Phactr1	-0.109316	0.225138
Dtymk	-0.322045	1.06805		Sccpdh	0.367513	1.28172			Dtymk	-0.440479	1.53685		Sccpdh	0.221996	0.798854
Serpini1	0.336615	1.06756		Lmo7	-0.304565	1.28159			Serpini1	0.158729	0.42367		Lmo7	-0.226749	1.03092
Eif3f	0.222531	1.06749		Hsp90b1	0.686468	1.28153			Eif3f	0.263939	1.30591		Hsp90b1	0.331203	0.604912
Flnb	0.383637	1.06619		Agap2	-0.410479	1.28073			Flnb	0.145115	0.323824		Agap2	-0.341524	1.17646
Mettl8	-0.440358	1.06491		Strn3	-0.462023	1.28066			Mettl8	-0.0633065	0.106542		Strn3	-0.0082132	0.0157806
Pnmal2	-0.373533	1.06454		Rps16	0.291204	1.28052			Pnmal2	-0.0424444	0.0824417		Rps16	0.0290924	0.0958528
Ptchd4	0.279746	1.06418		Lnpk	0.314482	1.27996			Ptchd4	0.13143	0.420414		Lnpk	0.26533	1.19529
Cd109	0.429309	1.06287		Rps15	0.40679	1.27829			Cd109	0.132989	0.254497		Rps15	0.154376	0.44858
Map4k3	0.0750088	1.06258		Pbxip1	0.846399	1.278			Map4k3	0.0692525	0.964889		Pbxip1	0.191401	0.24068
Nacc1	-0.781566	1.06201		Nlgn3	-0.390841	1.278			Nacc1	-0.195511	0.198171		Nlgn3	-0.223483	0.744282
Cog5	-0.541292	1.06182		Ran	0.394523	1.27687			Cog5	-0.210751	0.333902		Ran	0.373624	1.36419
Yars	0.280438	1.06157		Tmem109	0.374467	1.27678			Yars	0.0934887	0.277254		Tmem109	0.0889666	0.254829
Zdbf2	-0.450106	1.06068		Glra3	-0.777991	1.27614			Zdbf2	-0.0737006	0.122554		Glra3	-0.421145	0.694465
Mog	0.761778	1.06053		Dennd11	0.401597	1.27577			Mog	0.412691	0.499056		Dennd11	0.497789	1.83539
Cdc123	-1.94004	1.0604		Sec22b	0.705325	1.27511			Cdc123	-0.31885	0.123032		Sec22b	0.479853	0.91927
Mical2	0.129992	1.06029		Elmo2	-0.250882	1.27316			Mical2	0.0449793	0.289464		Elmo2	-0.15817	0.8361
Bag5	-0.160221	1.06022		Katnb1	-0.304088	1.27272			Bag5	-0.155484	1.0226		Katnb1	0.182371	0.785947
Mag	0.717783	1.05809		Rheb	0.508038	1.27267			Mag	0.32646	0.401722		Rheb	0.245927	0.602932
Gnl1	-0.236056	1.05793		Slc25a1	0.431142	1.26987			Gnl1	-0.0744654	0.258825		Slc25a1	0.0531019	0.119699
rim1	0.185291	1.05755		Fermt2	0.606791	1.26907			rim1	0.263959	1.59329		Fermt2	0.718412	1.73936
Sypl1	0.682263	1.05754		Arfip1	0.297072	1.26711			Sypl1	0.282726	0.358558		Arfip1	0.254759	1.2061
Vwc2l	0.516218	1.05701		Hbbb1	1.59683	1.26477			Vwc2l	-0.0109491	0.014298		Hbbb1	1.20115	1.02962
Pan3	0.252732	1.05668		Plch2	-0.363339	1.26459			Pan3	0.20885	0.837887		Plch2	-0.0634207	0.176473
Dvl3	-0.302112	1.05578		Rasa1	-0.288556	1.26374			Dvl3	0.0155037	0.0353418		Rasa1	-0.0268262	0.0875557
Plcb4	0.381956	1.05556		Abi2	-0.486711	1.2623			Plcb4	-0.152292	0.34158		Abi2	-0.277766	0.732856
Tmem151a	0.210868	1.0545		Micos13	0.20133	1.2613			Tmem151a	0.224146	1.13439		Micos13	0.00254295	0.0110091
Slc24a4	1.81843	1.05441		Etfb	0.554634	1.25994			Slc24a4	0.976118	0.490512		Etfb	-0.0376239	0.0622624
Myorg	0.223099	1.054		Ndufb7	0.324989	1.25908			Myorg	0.125469	0.519323		Ndufb7	-0.268645	1.1474
Dhrs13	0.261199	1.05297		Itm2b	0.655414	1.2583			Dhrs13	0.241558	0.958013		Itm2b	0.752459	1.66908
Pltp	0.246965	1.05275		Psap	0.457848	1.25799			Pltp	0.131353	0.484194		Psap	0.177201	0.45186
Sash1	-0.279489	1.05217		Epb41	-0.14445	1.25527			Sash1	-0.0117135	0.0285798		Epb41	-0.239107	2.41764
Gstm5	0.365205	1.05141		Rgs7	-0.124536	1.25368			Gstm5	0.166937	0.401596		Rgs7	-0.149106	1.74079
Fech	-0.277964	1.0499		Dtna	0.227966	1.25358			Fech	-0.395807	1.58192		Dtna	0.200766	1.23104
Calml4	0.909872	1.04985		Cbln1	1.07278	1.25357			Calml4	0.304311	0.275293		Cbln1	-1.84854	2.50733
Vxn	-0.582275	1.04909		Atp5mg	0.822119	1.25319			Vxn	-0.138785	0.185264		Atp5mg	0.185092	0.234772
Neurl4	-0.336857	1.04838		Tmx4	0.291097	1.25286			Neurl4	-0.194936	0.535031		Tmx4	0.169952	0.747788
Serpinb1a	0.574911	1.0479		Cdv3	0.855267	1.25279			Serpinb1a	0.39732	0.666214		Cdv3	-0.462967	0.680982
Add1	-0.13101	1.04754		Fndc3a	0.406649	1.25277			Add1	-0.0819117	0.58828		Fndc3a	0.344583	1.17559
Cluh	-0.210522	1.04732		Cotl1	0.691047	1.25272			Cluh	-0.138694	0.627521		Cotl1	0.407626	0.757258
Insc	0.591087	1.04662		Timm10b	-0.388523	1.25011			Insc	0.201815	0.281268		Timm10b	-0.482183	1.80422
Sh3bgrl	0.489968	1.04624		Reep5	0.47128	1.24911			Sh3bgrl	0.34643	0.684183		Reep5	0.392194	1.14727
Ago1	0.125886	1.04544		Apba2	-0.404411	1.24836			Ago1	0.0137809	0.0779184		Apba2	-0.0977874	0.254327
Hal	2.3529	1.04497		Tiam1	-0.512585	1.24803			Hal	0.419005	0.132712		Tiam1	-0.0728377	0.138064
Pcnx3	0.139258	1.04432		Arfgef3	-0.308003	1.24774			Pcnx3	0.0150271	0.0766492		Arfgef3	0.209771	0.899846
Acsl3	0.246589	1.0441		Got2	0.256718	1.24774			Acsl3	0.0526102	0.162523		Got2	-0.080591	0.34715
Nap1l4	-0.42732	1.04359		Sec62	0.676178	1.24757			Nap1l4	-0.0525898	0.0882844		Sec62	0.518098	1.03802
Ptprg	0.243524	1.04307		Asah1	0.354145	1.24698			Ptprg	0.282437	1.244		Asah1	0.35442	1.41981
Slitrk1	0.310734	1.04214		Hars1	0.254524	1.24618			Slitrk1	0.204906	0.625048		Hars1	0.145722	0.725823
Myo7a	0.795191	1.04197		Mob1a	0.34475	1.2449			Myo7a	0.320213	0.341226		Mob1a	0.431481	1.81358
Dsp	0.465804	1.04196		Tut7	0.31271	1.24409			Dsp	0.507614	1.15471		Tut7	0.279125	1.24111
Fsip2	0.252466	1.04188		Kidins220	0.40919	1.24294			Fsip2	0.176314	0.670912		Kidins220	0.316819	1.04714
Ccdc158	-0.259092	1.0413		Sgip1	-0.173557	1.24171			Ccdc158	-0.11855	0.398167		Sgip1	-0.0837796	0.585375
Nrip2	-0.295421	1.0411		Adcy3	0.238067	1.23893			Nrip2	0.0308118	0.0736951		Adcy3	0.160535	0.882406
Vcan	0.505842	1.04055		Mtss2	-0.31844	1.23872			Vcan	0.239357	0.414521		Mtss2	-0.0389938	0.11617
Anks1b	0.395863	1.04032		Iars1	0.323782	1.23795			Anks1b	0.182042	0.400225		Iars1	0.0959601	0.321282
Unc80	-0.275469	1.04023		Phgdh	0.63285	1.23763			Unc80	-0.058134	0.159964		Phgdh	0.668677	1.49883
Hsp90b1	-0.255999	1.03988		Rida	0.621212	1.23729			Hsp90b1	-0.352228	1.50906		Rida	0.495428	1.07997
Stim1	-0.265919	1.0386		Dpy19l3	0.292844	1.23624			Stim1	-0.0281486	0.0747151		Dpy19l3	0.172058	0.743118
Lonp1	-0.298945	1.03845		Ctnna2	-0.352501	1.23312			Lonp1	-0.454026	1.68102		Ctnna2	-0.32567	1.28072
Slitrk5	0.193581	1.03782		Tbc1d17	0.437959	1.232			Slitrk5	0.137641	0.683255		Tbc1d17	0.355724	1.09904
Snd1	0.298596	1.0375		Atp5po	0.583292	1.23143			Snd1	0.264817	0.896788		Atp5po	0.00679506	0.00993622
Ppp2r3a	-0.445889	1.03703		Nagk	-0.376861	1.23136			Ppp2r3a	-0.346969	0.76328		Nagk	-0.0111061	0.0255654
Prickle2	0.113823	1.03702		Rps2	0.286221	1.23071			Prickle2	0.158933	1.53024		Rps2	0.0410665	0.137715
Coro2a	-0.261849	1.03636		Pin1	-0.320757	1.22973			Coro2a	-0.173573	0.625514		Pin1	0.019844	0.0552454
Cdk16	-0.754241	1.03581		Tmem38b	0.445094	1.22926			Cdk16	-0.186314	0.190699		Tmem38b	0.305967	0.896064
Prkar2a	0.234444	1.03465		Clip4	-0.446652	1.22881			Prkar2a	0.113586	0.42421		Clip4	-0.221777	0.599537
D8Ertd738e	0.473396	1.03449		Rims2	-0.747769	1.22818			D8Ertd738e	0.0456825	0.0674325		Rims2	-0.716467	1.33069
Pde4dip	0.562966	1.03341		Syt11	0.538232	1.22729			Pde4dip	0.252433	0.385501		Syt11	0.50955	1.3114
Ddost	0.265414	1.03341		Rims3	-0.781079	1.22724			Ddost	0.137224	0.458838		Rims3	-0.347098	0.521939
Skiv2l	0.162136	1.03153		Trappc2l	-0.45386	1.22339			Skiv2l	0.283062	1.93778		Trappc2l	-0.251319	0.683038
Adgrb2	0.285538	1.03096		Pde8b	-0.24002	1.22195			Adgrb2	0.177771	0.575675		Pde8b	-0.266682	1.56629
Samd12	-0.406003	1.03091		Dtd1	0.325731	1.22075			Samd12	-0.105739	0.201773		Dtd1	0.0781596	0.246442
Kcnd3	0.201891	1.03086		Papss1	0.257122	1.21987			Kcnd3	0.0393781	0.145113		Papss1	0.459329	2.5372
Lrrfip1	-0.338681	1.0308		Cep250	-0.519056	1.21866			Lrrfip1	-0.186969	0.496114		Cep250	-0.439993	1.14374
Ttc17	0.252368	1.02987		Abcf2	0.189526	1.21741			Ttc17	0.196935	0.760523		Abcf2	0.0532431	0.296239
Rgs7	0.156212	1.02975		Myo5a	-0.248739	1.21694			Rgs7	-0.0012303	0.00514248		Myo5a	-0.251343	1.40188
Rpl28	0.230018	1.02896		Wdfy3	-0.253917	1.21647			Rpl28	0.0770648	0.270454		Wdfy3	0.129176	0.611295
Fzd8	0.29212	1.02834		Pgk1	0.355636	1.21499			Fzd8	0.38756	1.43323		Pgk1	0.103456	0.308236
Dlg3	0.270817	1.02761		Shisa6	-0.457768	1.21456			Dlg3	0.291067	1.12042		Shisa6	-0.330057	0.937982
Kiaa1107	-0.169129	1.02642		Them6	0.291597	1.21426			Kiaa1107	-0.124613	0.705979		Them6	0.192947	0.844265
Ipcef1	-0.41433	1.02509		Ndufb3	0.539697	1.2142			Ipcef1	-0.258002	0.572441		Ndufb3	-0.0829961	0.146959
Mdga1	0.191544	1.02371		Gpd1	0.491541	1.21398			Mdga1	0.170243	0.887035		Gpd1	0.242296	0.586606
Qki	0.244612	1.02362		Slc25a32	0.291486	1.21373			Qki	0.0993968	0.338886		Slc25a32	0.0855365	0.311142
Synj2	-0.440472	1.02318		Gde1	0.549191	1.21305			Synj2	0.0119161	0.0178191		Gde1	0.2207	0.455533
Fam20b	0.252828	1.02293		Tmem200a	-0.788516	1.21295			Fam20b	0.147619	0.527488		Tmem200a	-0.165295	0.209143
Fam131a	-0.337446	1.0227		Sparcl1	0.518798	1.21239			Fam131a	-0.041343	0.0862723		Sparcl1	0.285782	0.672215
Atp2b3	0.263154	1.0227		Btbd10	-0.373849	1.21194			Atp2b3	0.10142	0.317696		Btbd10	0.00448663	0.0101
C1ql2	0.466146	1.02254		Plekha5	-0.372721	1.2109			C1ql2	0.330303	0.670064		Plekha5	-0.365744	1.34895
Arpc1a	0.260246	1.02206		Zc2hc1a	-0.462924	1.20809			Arpc1a	0.100482	0.318195		Zc2hc1a	0.0315407	0.0602174
Faim2	0.198819	1.02153		Myo5a	-0.40248	1.20778			Faim2	0.123661	0.569584		Myo5a	-0.244876	0.757106
Aimp2	0.200705	1.02086		Zer1	-0.208447	1.20751			Aimp2	0.108036	0.476186		Zer1	-0.0054001	0.0220197
Lgi3	0.256874	1.02069		Stk24	-0.346044	1.20741			Lgi3	0.0243651	0.0654239		Stk24	-0.155094	0.518523
Tubgcp3	-0.123065	1.0205		Rab15	-0.216409	1.20654			Tubgcp3	-0.0547021	0.376619		Rab15	-0.153324	0.91188
Plekho1	-0.25429	1.01937		Mbnl1	0.346622	1.20651			Plekho1	-0.294255	1.21322		Mbnl1	0.12831	0.409617
Arhgap21	-0.287518	1.01908		Akap1	-0.290611	1.20607			Arhgap21	-0.0806725	0.217552		Akap1	0.0500079	0.165813
Arhgap22	-0.480286	1.01869		Jcad	-0.595195	1.20514			Arhgap22	-0.04729	0.0679652		Jcad	-0.42015	0.906719
Myo10	-0.368318	1.01857		Prrt3	-0.284348	1.20506			Myo10	0.00043738	0.00076456		Prrt3	-0.175406	0.768286
Mprip	-0.232775	1.01856		Irs2	-0.425797	1.20493			Mprip	-0.07051	0.237786		Irs2	0.0436712	0.0932103
Abce1	-0.103584	1.0179		Denr	0.161076	1.2039			Abce1	0.0210579	0.150256		Denr	0.320309	2.766
Zwint	-0.649204	1.01752		Nrbf2	-0.164128	1.20355			Zwint	0.00588169	0.00586195		Nrbf2	0.0387767	0.238594
Mlf1	0.969722	1.01731		Cul2	0.206471	1.20319			Mlf1	0.753053	0.74654		Cul2	0.23821	1.60934
Mdh2	-0.440805	1.01697		Rer1	0.307545	1.20182			Mdh2	-0.58432	1.41689		Rer1	0.353638	1.60172
Saysd1	-0.298965	1.01631		Diaph2	-0.309664	1.20166			Saysd1	-0.018478	0.0414999		Diaph2	-0.0213266	0.0606166
Yeats4	-0.253563	1.01627		Sacs	-0.210539	1.20106			Yeats4	-0.0138628	0.0365227		Sacs	-0.0704911	0.360829
Gnaq	0.252786	1.01624		Raph1	-0.463681	1.20029			Gnaq	0.0442433	0.126862		Raph1	-0.118828	0.261849
Mark1	-0.157436	1.01593		Cald1	0.607903	1.20028			Mark1	-0.143222	0.905602		Cald1	0.21449	0.384288
Rpl31	0.177295	1.01578		RO60	0.173914	1.19845			Rpl31	0.138358	0.749911		RO60	0.0655817	0.416087
Ergic1	-0.319214	1.01518		Acad9	0.25459	1.19812			Ergic1	-0.154953	0.417092		Acad9	0.0248055	0.0876972
Rps4l	0.327087	1.01488		Trpm1	0.262089	1.19763			Rps4l	0.337017	1.05213		Trpm1	0.0851915	0.347117
Pgbd5	-0.938457	1.01384		Rufy1	0.279718	1.19761			Pgbd5	-0.413687	0.370391		Rufy1	0.42279	2.12916
Dock10	0.336524	1.01351		Ppp2ca	-0.412583	1.19599			Dock10	0.168716	0.433183		Ppp2ca	-0.135024	0.34949
Pcyt1a	-0.42326	1.01344		Cdh9	-0.367391	1.19567			Pcyt1a	-0.52174	1.29893		Cdh9	-0.195917	0.636371
Jph2	-0.644101	1.01286		Atp5if1	0.428993	1.19545			Jph2	0.0276788	0.0283869		Atp5if1	-0.176159	0.460699
Ktn1	0.316699	1.01269		Nxf1	-0.519843	1.19519			Ktn1	0.248788	0.753719		Nxf1	-0.0390679	0.0661932
Rpl5	0.143054	1.01069		Rnpep	0.577759	1.1948			Rpl5	0.0698411	0.418153		Rnpep	0.50837	1.1719
Idh3a	-0.271737	1.01006		Eif2s1	0.368019	1.19386			Idh3a	-0.427993	1.70565		Eif2s1	0.323195	1.1683
Zfp185	0.625325	1.00995		Snta1	0.371946	1.1938			Zfp185	0.314146	0.432719		Snta1	0.21755	0.712345
Lamc1	0.949041	1.00991		Fry	-0.278621	1.19228			Lamc1	0.490074	0.447551		Fry	-0.0157013	0.0487049
Rpap1	-0.662082	1.0096		Ddx6	0.210807	1.19152			Rpap1	-0.0739514	0.0771833		Ddx6	0.0699628	0.354096
Ccdc187	-0.531742	1.00944		Ppp1r16b	-0.160987	1.19137			Ccdc187	-0.0397146	0.0503078		Ppp1r16b	-0.0521255	0.343643
Arl6ip4	-0.253488	1.00932		Erlin2	0.33451	1.19062			Arl6ip4	-0.209092	0.797768		Erlin2	0.302026	1.20392
Idh3b	-0.250516	1.00903		Atp6v1g1	0.357142	1.18999			Idh3b	-0.355054	1.51699		Atp6v1g1	0.294283	1.07936
Snx16	-0.320181	1.00816		Ndufb11	0.31626	1.18895			Snx16	-0.226783	0.660074		Ndufb11	-0.129907	0.458266
Mrpl27	0.259219	1.00809		Vti1b	0.253006	1.18886			Mrpl27	-0.170185	0.600801		Vti1b	0.369364	2.04319
Selenbp1	0.38577	1.00802		Gtf2i	0.257908	1.18866			Selenbp1	0.0582295	0.106914		Gtf2i	0.0600201	0.231532
Eif4e2	-0.436257	1.00738		Acyp2	0.147633	1.18863			Eif4e2	-0.0837695	0.139562		Acyp2	-0.0233898	0.148912
Gsk3b	-0.105239	1.00737		Stim2	-0.311174	1.18759			Gsk3b	-0.0413865	0.32064		Stim2	-0.0703135	0.223502
Smad1	-0.484096	1.00715		Sirpa	0.398719	1.18717			Smad1	-0.213446	0.368039		Sirpa	0.164128	0.458754
F3	0.380948	1.00715		Rps6ka1	0.38442	1.18654			F3	0.176231	0.390163		Rps6ka1	0.385329	1.35521
Pi4kb	-0.321352	1.00695		Gba	0.498103	1.18631			Pi4kb	-0.188988	0.523713		Gba	0.25848	0.610197
Pigh	0.250906	1.00661		Mat2b	-0.373538	1.18546			Pigh	0.192616	0.72808		Mat2b	-0.0138105	0.0312408
Ttc30a1	-0.595037	1.00639		Slc32a1	0.394649	1.18465			Ttc30a1	-0.151174	0.191625		Slc32a1	0.0811548	0.199857
Pcdhgb7	-0.399268	1.00609		Sorbs2	-0.405217	1.18449			Pcdhgb7	-0.219145	0.480545		Sorbs2	-0.451109	1.52413
Extl2	0.401408	1.00583		Cyth1	-0.400376	1.18309			Extl2	0.0695279	0.12422		Cyth1	-0.1916	0.550409
Ppp2r5e	0.212446	1.00521		Agpat5	0.341966	1.18261			Ppp2r5e	0.215866	1.02478		Agpat5	0.189659	0.660423
Ago3	0.147805	1.00513		Arl2	0.637488	1.18185			Ago3	-0.0097775	0.0441291		Arl2	0.552763	1.13916
Grik4	0.336881	1.00489		Nedd4	0.238709	1.18148			Grik4	0.223583	0.606943		Nedd4	0.301382	1.74571
Jak2	-0.786805	1.00454		Mctp1	-0.316391	1.18108			Jak2	-0.154305	0.142533		Mctp1	-0.0241039	0.0664453
Nup133	-0.74584	1.00437		Uqcrc1	0.37839	1.17852			Nup133	-0.0856757	0.0791813		Uqcrc1	0.00198373	0.00428061
Vasp	0.119451	1.00345		Cdc42ep4	0.457436	1.17681			Vasp	0.0547434	0.384306		Cdc42ep4	0.582665	1.75603
Srpra	0.258645	1.00321		Ctbp2	-0.541677	1.17656			Srpra	0.214027	0.795967		Ctbp2	-0.31482	0.696084
Rpl6	0.165709	1.00308		Aars1	0.321554	1.17653			Rpl6	0.0796558	0.407174		Aars1	0.121206	0.408015
Erich5	0.148952	1.00253		Cnnm1	0.262879	1.17632			Erich5	0.0316162	0.155531		Cnnm1	-0.226022	1.12244
Poll	0.775596	1.00253		Chrm3	-0.289581	1.17451			Poll	0.574017	0.692973		Chrm3	0.0432906	0.137932
Cbarp	-0.279515	1.00214		Ndufs5	0.498704	1.17343			Cbarp	0.0346492	0.0857982		Ndufs5	-0.121365	0.240885
Nceh1	0.305955	1.00176		Mcee	0.473934	1.17247			Nceh1	0.0781488	0.191968		Mcee	-0.102717	0.210252
Kat6b	0.238125	1.00161		Lin7b	-0.417218	1.1717			Kat6b	0.274852	1.18904		Lin7b	-0.293328	0.87634
Asphd1	-0.460677	1.00145		Ado	0.605403	1.17064			Asphd1	-0.203879	0.367606		Ado	0.150175	0.245775
Blk	0.366661	1.00126		Eif2s3x	0.382284	1.17048			Blk	0.243835	0.606201		Eif2s3x	0.428039	1.51682
Ccdc85b	-0.183684	1.00094		Cmpk2	0.605394	1.16962			Ccdc85b	-0.0103032	0.037022		Cmpk2	0.447753	0.930599
Stxbp5l	0.205459	1.00017		Sox14	0.514449	1.16922			Stxbp5l	0.0389989	0.136855		Sox14	0.0681412	0.120026
Reep5	0.285664	1.00008		Agfg2	-0.319169	1.16821			Reep5	0.294934	1.03938		Agfg2	-0.0995468	0.321995
Cdhr4	-0.403687	0.999523		Tmem94	-0.214801	1.16821			Cdhr4	-0.112495	0.211845		Tmem94	-0.21293	1.31776
Plxnc1	0.261857	0.999289		Smap2	0.375271	1.16743			Plxnc1	0.265977	1.01832		Smap2	0.0444496	0.105953
Frmd4a	-0.504769	0.99913		Prxl2a	0.479941	1.16428			Frmd4a	-0.131208	0.195387		Prxl2a	0.118269	0.24256
Rin1	-0.496736	0.999099		Pard3	0.665068	1.16298			Rin1	-0.0794135	0.112978		Pard3	0.496791	0.936416
Clasp1	-0.350238	0.998578		Ddah1	0.790269	1.16288			Clasp1	-0.099399	0.216191		Ddah1	0.395907	0.572097
Ajm1	0.163146	0.998437		Map1b	-0.243137	1.16093			Ajm1	0.15904	0.968064		Map1b	-0.296858	1.65661
Tpm3	-0.167825	0.998359		Hbbbs	1.28889	1.1608			Tpm3	-0.163148	0.964732		Hbbbs	0.99613	0.974119
Steap2	0.634075	0.997939		Gsk3b	0.2016	1.16066			Steap2	0.120015	0.136139		Gsk3b	0.233259	1.56096
Septin2	0.0842096	0.997691		Abcf1	0.294378	1.15963			Septin2	-0.0248636	0.226196		Abcf1	0.360585	1.66076
Bcas1	0.367843	0.997545		Pip4k2a	0.20199	1.1591			Bcas1	0.344465	0.921046		Pip4k2a	0.169088	1.07106
Gemin4	-0.29334	0.997392		Edc3	-0.27814	1.1552			Gemin4	-0.0534849	0.130506		Edc3	-0.0646196	0.224656
Foxj3	-0.485442	0.997381		N4bp3	-0.682096	1.15517			Foxj3	-0.0664974	0.0952231		N4bp3	-0.278739	0.441967
Sema5b	0.254439	0.997232		Vps9d1	-0.38897	1.15487			Sema5b	0.117089	0.383829		Vps9d1	-0.126116	0.333469
Hnrnpdl	0.15467	0.996975		Arhgap33	-0.714733	1.15454			Hnrnpdl	0.247431	1.7145		Arhgap33	-0.3494	0.550863
Cd22	0.230158	0.996881		Plec	-0.306377	1.15438			Cd22	0.288986	1.30619		Plec	-0.324887	1.40761
Pllp	0.749748	0.99617		Cyfip1	-0.197474	1.15238			Pllp	0.495565	0.598512		Cyfip1	-0.219429	1.48181
Fignl1	-0.686917	0.995756		Rsu1	0.86374	1.14978			Fignl1	-0.0969129	0.0981931		Rsu1	0.537382	0.739274
Prkra	0.263788	0.995468		Syn2	-0.473548	1.14855			Prkra	0.215895	0.77908		Syn2	-0.353104	0.922491
Vgf	-0.314396	0.992518		Rab39a	0.310853	1.14668			Vgf	-0.259023	0.783088		Rab39a	0.0408546	0.116853
Sema6b	0.181017	0.992255		Usp19	0.337214	1.14621			Sema6b	0.145092	0.756774		Usp19	-0.0858971	0.248314
Lmnb2	0.919926	0.991498		Mlycd	0.606	1.14509			Lmnb2	0.352723	0.306191		Mlycd	0.179739	0.297113
Tbl1x	-0.44786	0.99135		Rplp0	0.231652	1.14491			Tbl1x	-0.0843381	0.13454		Rplp0	-0.0550342	0.228569
Uxs1	0.349751	0.99046		Adcy9	-0.156443	1.14442			Uxs1	0.221564	0.564527		Adcy9	-0.0194514	0.109715
Eps15	0.333764	0.989461		Eci2	0.439205	1.14415			Eps15	0.0764736	0.167551		Eci2	0.0295572	0.0566094
Wdr55	0.309776	0.988985		Sh3kbp1	-0.408038	1.14177			Wdr55	0.308955	0.985809		Sh3kbp1	-0.178783	0.475709
Gprasp2	-1.01189	0.987938		Hapln3	0.366593	1.14139			Gprasp2	-0.215054	0.153635		Hapln3	0.0632355	0.157708
Ranbp3	-0.442254	0.987783		Krit1	-0.197191	1.13835			Ranbp3	-0.289067	0.585195		Krit1	0.0976951	0.551874
Gucy1a1	-0.425114	0.98686		Tmx1	0.425805	1.13829			Gucy1a1	-0.240434	0.488927		Tmx1	0.324467	0.938519
Mettl21e	0.55645	0.985678		Banf1	1.16181	1.13747			Mettl21e	0.278144	0.419612		Banf1	0.0250938	0.017367
Nme1	-0.174123	0.983753		Tppp	-0.252391	1.13736			Nme1	-0.271477	1.6473		Tppp	-0.295737	1.55324
Gnb2	0.224069	0.983617		Fam171a2	-0.449374	1.13587			Gnb2	-0.0961915	0.347996		Fam171a2	-0.130981	0.288652
Kctd12b	0.428898	0.983235		Manf	0.586649	1.1358			Kctd12b	0.364597	0.806145		Manf	0.465707	0.984158
Cadm1	0.364267	0.982375		Igsf9b	-0.401207	1.13574			Cadm1	-0.0800144	0.158642		Igsf9b	-0.263394	0.779959
Rasa3	0.168093	0.982271		Plxnc1	-0.250574	1.13561			Rasa3	0.0733903	0.35469		Plxnc1	-0.166139	0.789438
Osbpl9	-0.434283	0.981629		Aco1	0.657789	1.13433			Osbpl9	-0.180054	0.333007		Aco1	0.117115	0.162507
Rps4x	0.174812	0.981555		Grm8	-0.50756	1.13389			Rps4x	0.0773915	0.360444		Grm8	-0.581823	1.51129
Dlg3	0.687903	0.980421		Cdh20	0.597167	1.13257			Dlg3	0.691647	0.986892		Cdh20	0.319761	0.604378
Celf4	-0.211904	0.980169		Lxn	0.818721	1.13232			Celf4	0.019955	0.0626494		Lxn	0.549251	0.798541
Acads	0.363167	0.979461		rim1	-0.700264	1.13122			Acads	0.241179	0.591695		rim1	-0.5006	0.862533
Lypla1	-0.272763	0.979427		Dhx57	-0.281661	1.12803			Lypla1	-0.418191	1.61079		Dhx57	-0.0512942	0.16585
Hsp90aa1	-0.336694	0.978923		Mboat7	0.651487	1.12802			Hsp90aa1	-0.393012	1.17829		Mboat7	0.365776	0.638234
Ralgapa1	-0.285074	0.978784		Rpl24	0.226227	1.12726			Ralgapa1	0.0130314	0.0293855		Rpl24	-0.0615773	0.264116
Dclre1a	0.615464	0.978379		Tbk1	-0.243098	1.12679			Dclre1a	0.544948	0.843312		Tbk1	0.0919182	0.391781
Mrtfa	-1.30665	0.978136		Gucy1a2	-0.267545	1.12571			Mrtfa	-0.239963	0.129217		Gucy1a2	0.0572463	0.199096
Dip2b	0.0840217	0.977417		Cct3	0.239427	1.12517			Dip2b	0.106113	1.29041		Cct3	0.250783	1.35398
Evl	-0.144995	0.97712		Golm2	0.206953	1.12504			Evl	0.0166698	0.0773385		Golm2	0.255822	1.6313
Serpina3h	0.2672	0.97676		Calr	0.404377	1.12487			Serpina3h	0.250777	0.904171		Calr	0.234651	0.662925
Rem2	-0.792167	0.976251		Kiaa1671	-0.319489	1.1246			Rem2	-0.11484	0.0993635		Kiaa1671	-0.483037	2.01871
Ehd3	-0.241237	0.975393		Mark1	-0.361529	1.12418			Ehd3	-0.240749	0.972998		Mark1	-0.200517	0.626429
Syngap1	0.220496	0.975353		Hdgfl3	0.42701	1.12367			Syngap1	0.147377	0.593875		Hdgfl3	0.350857	1.01489
Pex16	0.297467	0.975272		Amer2	-0.272996	1.12354			Pex16	0.12802	0.346097		Amer2	-0.115195	0.446712
H4c1	0.828998	0.975259		Golgb1	0.373988	1.12141			H4c1	0.354932	0.343936		Golgb1	0.196226	0.58331
H4c11	0.828998	0.975259		Arpc2	-0.329932	1.11898			H4c11	0.354932	0.343936		Arpc2	-0.335182	1.3
H4c12	0.828998	0.975259		Bola1	-0.269487	1.11782			H4c12	0.354932	0.343936		Bola1	-0.255506	1.19783
H4c14	0.828998	0.975259		Septin8	0.296269	1.11698			H4c14	0.354932	0.343936		Septin8	0.173473	0.665472
H4c2	0.828998	0.975259		Itm2c	0.610422	1.11679			H4c2	0.354932	0.343936		Itm2c	0.649815	1.36952
H4c3	0.828998	0.975259		Hdac5	-0.509151	1.11447			H4c3	0.354932	0.343936		Hdac5	0.040623	0.0662549
H4c4	0.828998	0.975259		Ndufb8	0.194861	1.11362			H4c4	0.354932	0.343936		Ndufb8	-0.213021	1.40798
H4c6	0.828998	0.975259		Fam98b	0.375997	1.11296			H4c6	0.354932	0.343936		Fam98b	0.107487	0.276386
H4c8	0.828998	0.975259		Prag1	-0.472313	1.11266			H4c8	0.354932	0.343936		Prag1	-0.318082	0.787943
H4c9	0.828998	0.975259		Nedd4l	-0.225735	1.11263			H4c9	0.354932	0.343936		Nedd4l	-0.246622	1.40579
H4f16	0.828998	0.975259		Ctsb	0.522454	1.11072			H4f16	0.354932	0.343936		Ctsb	0.428046	0.999558
Hist1h4m	0.828998	0.975259		Numb	-0.332267	1.10909			Hist1h4m	0.354932	0.343936		Numb	-0.0444897	0.115649
Tab1	-0.382001	0.974911		Emc1	0.165204	1.10774			Tab1	0.0161887	0.027088		Emc1	0.258963	2.06739
Rgs7bp	0.174682	0.97348		Eif1ax	0.454439	1.10729			Rgs7bp	-0.0747055	0.342845		Eif1ax	0.316412	0.816852
Snx14	0.183728	0.973468		Pag1	0.441241	1.10618			Snx14	0.224865	1.23914		Pag1	-0.0547832	0.106159
Traf3	0.282185	0.97267		Scrg1	0.585114	1.10539			Traf3	0.211583	0.682811		Scrg1	0.343366	0.660133
Rpl22	0.123881	0.971219		Slc6a11	0.388164	1.10404			Rpl22	0.0737472	0.512423		Slc6a11	-0.0751298	0.174154
Itm2a	0.407484	0.97117		Ivd	0.457947	1.10402			Itm2a	0.166384	0.323489		Ivd	0.0648496	0.122525
Rasgrf2	-0.56001	0.970573		Msi1	0.816256	1.10252			Rasgrf2	0.0393607	0.0456202		Msi1	0.410451	0.543757
Spon1	0.364672	0.969535		Atl3	0.678035	1.10225			Spon1	0.377851	1.01212		Atl3	0.469429	0.807375
Jph3	-0.583154	0.968802		Nbea	-0.284375	1.10157			Jph3	-0.139261	0.172192		Nbea	0.064177	0.207347
Stxbp3	0.213274	0.968612		Esd	0.508626	1.10139			Stxbp3	0.10942	0.425634		Esd	0.20853	0.422495
Copg1	-0.30834	0.968459		P4hb	0.504134	1.10053			Copg1	-0.0538826	0.121169		P4hb	0.274453	0.598787
Gatd3a	-0.348294	0.968367		Aimp2	0.476735	1.09957			Gatd3a	-0.691844	2.09589		Aimp2	0.317911	0.768971
Clic6	1.00669	0.967714		St13	0.77448	1.09925			Clic6	0.112681	0.0745051		St13	0.500183	0.738929
Hnrnpul2	0.308262	0.967209		Tmcc2	-0.436331	1.09917			Hnrnpul2	0.337993	1.08084		Tmcc2	0.0181003	0.0329512
Jph4	-0.201127	0.966352		Ikbkb	-0.446091	1.09753			Jph4	0.129008	0.559051		Ikbkb	-0.134324	0.289941
Zcchc2	-0.740353	0.966296		Exoc8	-0.35754	1.09725			Zcchc2	-0.134301	0.126043		Exoc8	-0.0249241	0.0566157
Efhd2	-0.316957	0.966234		Dlgap2	-0.36582	1.0969			Efhd2	-0.398537	1.26972		Dlgap2	-0.332942	1.11993
Cog7	-0.687705	0.965026		Get3	0.331208	1.09658			Cog7	-0.108319	0.107691		Get3	0.458506	1.80141
Vmn2r1	0.413425	0.964812		Elmo1	0.26645	1.09623			Vmn2r1	0.210162	0.419203		Elmo1	0.130107	0.521291
Mtss1	0.157476	0.964466		Ogdhl	0.462223	1.09554			Mtss1	0.0445644	0.208418		Ogdhl	0.14019	0.291916
Hnrnpa3	0.204469	0.964037		Ahi1	-0.602454	1.09444			Hnrnpa3	0.0314107	0.104679		Ahi1	-0.0909621	0.130521
Slc6a2	0.203153	0.963864		Inppl1	0.453254	1.09419			Slc6a2	0.170466	0.777463		Inppl1	0.211424	0.491734
Cspg4	0.156829	0.963861		Vsnl1	-0.253229	1.09194			Cspg4	0.161055	0.995441		Vsnl1	-0.0750126	0.282903
Nedd4l	0.0954156	0.963498		Rab1A	0.422268	1.09082			Nedd4l	0.117804	1.23951		Rab1A	0.238902	0.622275
Srpk2	-0.192386	0.962932		Daam1	0.326403	1.09057			Srpk2	-0.171561	0.837128		Daam1	0.188522	0.63826
Slc7a2	0.591601	0.962822		Scn2a	-0.281087	1.08955			Slc7a2	0.140527	0.170156		Scn2a	-0.147359	0.565558
Nlgn2	0.248927	0.961716		Stt3b	0.170816	1.08939			Nlgn2	0.0534924	0.151721		Stt3b	0.137181	0.956624
Elp2	-0.373215	0.961645		Tuba8	-0.774478	1.08926			Elp2	-0.212612	0.480504		Tuba8	-0.235849	0.291655
Eif1ax	0.124816	0.961546		Trappc1	-0.328566	1.08884			Eif1ax	0.0846892	0.596298		Trappc1	-0.152827	0.487544
Scoc	-0.600365	0.961391		Cyth3	-0.329679	1.08841			Scoc	-0.321898	0.445884		Cyth3	-0.065297	0.176378
Hspd1	-0.337183	0.960855		Ranbp1	0.367447	1.08756			Hspd1	-0.527807	1.61967		Ranbp1	0.183865	0.53289
Hpf1	0.0915177	0.960491		Tomm34	0.497137	1.08711			Hpf1	0.0504211	0.46058		Tomm34	0.655056	1.69508
Gabrb1	0.169559	0.960404		Pspc1	-0.691917	1.08706			Gabrb1	0.053075	0.233447		Pspc1	-0.672475	1.19984
Copa	-0.126737	0.960177		Zcchc24	0.217241	1.08657			Copa	-0.0681507	0.44691		Zcchc24	0.200332	1.12693
Hectd4	-0.18165	0.959698		Atp5mpl	0.321038	1.0854			Hectd4	-0.0767935	0.333351		Atp5mpl	-0.174076	0.587345
Yipf4	0.33282	0.958978		Mtnd4l	0.525807	1.08501			Yipf4	0.170506	0.420627		Mtnd4l	-0.10081	0.169448
Gjb1	0.223957	0.958616		Flii	-0.424172	1.08446			Gjb1	0.123199	0.458806		Flii	-0.190984	0.466478
Rala	0.121205	0.958293		Hdac2	-0.489203	1.08142			Rala	-0.0974718	0.733393		Hdac2	-0.0431957	0.0718754
Anks3	-0.311475	0.957384		Peli1	-0.300375	1.07979			Anks3	0.0992231	0.237572		Peli1	-0.0579916	0.170017
Tmem161b	0.2985	0.956998		Gpt2	0.378261	1.07845			Tmem161b	0.195523	0.568095		Gpt2	0.136465	0.353949
Mb21d2	-0.235959	0.956574		Cnr1	0.366868	1.07601			Mb21d2	-0.0634266	0.194859		Cnr1	0.00961372	0.0201739
Rusf1	-0.326313	0.956383		Flt3	-0.449282	1.07524			Rusf1	-0.110635	0.255377		Flt3	-0.320012	0.815023
Wdr41	-0.515864	0.956298		Plpp4	0.411846	1.0746			Wdr41	-0.373241	0.642089		Plpp4	0.258446	0.696608
Hapln1	0.427429	0.956209		Lrfn2	-0.417499	1.07428			Hapln1	0.245575	0.48278		Lrfn2	-0.12386	0.278859
H14	0.415114	0.956169		Rpl7a	0.230243	1.07412			H14	0.00432122	0.00640224		Rpl7a	-0.0929574	0.404162
Fzd3	0.278559	0.956037		Larp4b	-0.275713	1.07368			Fzd3	0.151108	0.449772		Larp4b	-0.0495034	0.155731
Sult6b1	0.561154	0.95506		Canx	0.640977	1.07194			Sult6b1	0.487763	0.804469		Canx	0.216281	0.324528
Kank2	0.292445	0.954631		Ndufa6	0.554565	1.07151			Kank2	0.0540425	0.127247		Ndufa6	-0.128804	0.208708
Grk4	0.161406	0.95395		Arhgap44	-0.405886	1.07142			Grk4	0.183859	1.11604		Arhgap44	-0.345178	1.00828
Ndfip1	0.341124	0.953446		Reep5	0.3292	1.0698			Ndfip1	0.250351	0.651528		Reep5	0.475151	1.84212
Ttc13	0.29451	0.952341		Dscam	-0.322202	1.06851			Ttc13	0.275738	0.878793		Dscam	0.00201334	0.00470154
Vcan	0.406572	0.952139		Rp2	0.496778	1.06322			Vcan	0.260151	0.549028		Rp2	-0.0158861	0.0244874
Akap9	0.381103	0.952101		Emc3	0.189228	1.06316			Akap9	0.164013	0.337921		Emc3	0.208522	1.35922
Dlc1	-0.581883	0.951205		Ptk2b	-0.340413	1.06308			Dlc1	-0.126494	0.152149		Ptk2b	0.123505	0.35125
Tanc1	0.210263	0.951141		Fyn	0.207276	1.06209			Tanc1	0.122194	0.487001		Fyn	0.120424	0.62559
Ndufa8	0.379363	0.951019		Eif5	0.570858	1.06204			Ndufa8	0.224003	0.49658		Eif5	0.517322	1.07885
Cept1	0.277649	0.950947		Pacsin2	0.370465	1.06139			Cept1	0.147251	0.435134		Pacsin2	0.333186	1.06844
Trhde	0.287332	0.94975		Gnai3	0.570039	1.0608			Trhde	0.190481	0.572152		Gnai3	0.36631	0.707871
Enpp4	0.164281	0.949604		Rpl37	0.428821	1.05948			Enpp4	-0.0460805	0.203263		Rpl37	-0.413424	1.15872
Dnajb1	-0.343608	0.949139		Anxa6	0.797754	1.05696			Dnajb1	-0.094337	0.198197		Anxa6	-0.199479	0.224418
Hectd4	-0.312655	0.949104		Cyb5r3	0.520587	1.05552			Hectd4	-0.356618	1.11223		Cyb5r3	0.0975714	0.160883
Gnai3	0.18092	0.947788		Hibch	0.462215	1.05443			Gnai3	-0.0342528	0.129867		Hibch	-0.0378246	0.064795
Raph1	-0.228134	0.947774		Gdi2	0.344426	1.05421			Raph1	0.0580207	0.181261		Gdi2	0.252857	0.82896
Slc1a5	0.41044	0.947395		Sdk2	-0.198628	1.05413			Slc1a5	0.532684	1.29279		Sdk2	-0.0540745	0.247271
Atp2b2	0.265737	0.947381		Ntrk2	-0.139018	1.05401			Atp2b2	-0.0643414	0.171291		Ntrk2	0.046914	0.319147
Itgb8	0.243965	0.947144		Actr3b	-0.268122	1.05285			Itgb8	0.11402	0.371448		Actr3b	-0.202551	0.857458
Rhpn2	-0.601882	0.947024		Cox7a1	0.677328	1.05262			Rhpn2	-0.210854	0.262916		Cox7a1	0.209248	0.286775
Atp13a1	0.175835	0.9465		Anxa11	0.252823	1.05254			Atp13a1	0.174551	0.938091		Anxa11	-0.272921	1.31453
Kcnj6	0.297626	0.946467		Rabep1	-0.125727	1.05129			Kcnj6	0.162348	0.448264		Rabep1	0.0297036	0.208995
Shank2	0.180462	0.946146		Syngap1	-0.807688	1.05092			Shank2	0.178278	0.932219		Syngap1	-0.205114	0.227243
Golga4	-0.434326	0.946042		Mapk10	-0.196031	1.05079			Golga4	-0.245214	0.467421		Mapk10	-0.0439509	0.196626
Tanc2	-0.301267	0.945694		Tsc1	-0.363072	1.05011			Tanc2	0.15318	0.410958		Tsc1	0.0213723	0.0455931
Hcn1	0.119572	0.945298		Amot	-0.355593	1.04848			Hcn1	-0.0204271	0.115591		Amot	-0.29007	0.937869
Gprin1	0.213021	0.945019		Add1	-0.282793	1.04753			Gprin1	0.0300597	0.0937054		Add1	-0.0409218	0.119549
Gpr137c	0.326217	0.944813		Asic1	-0.467384	1.04704			Gpr137c	0.157457	0.38534		Asic1	-0.320257	0.75611
Snap23	0.276958	0.94474		Clstn3	0.496355	1.04529			Snap23	0.0462752	0.112732		Clstn3	0.0692895	0.114663
Rras2	0.207509	0.944492		Tmem229a	0.22057	1.04493			Rras2	0.0652044	0.230761		Tmem229a	0.307824	1.74054
Wdr70	-0.249993	0.943926		Cpeb2	-0.426449	1.04485			Wdr70	-0.13055	0.4238		Cpeb2	0.235446	0.577495
Gprin3	0.198739	0.943845		Kcnj6	-0.239112	1.04449			Gprin3	-0.0420801	0.146639		Kcnj6	-0.0444458	0.157809
Cnpy3	0.293837	0.942952		Cct5	0.181778	1.04404			Cnpy3	0.199532	0.585139		Cct5	0.310396	2.14373
Eml2	-0.367263	0.942573		Trappc3	-0.395724	1.04384			Eml2	-0.172624	0.37222		Trappc3	-0.202366	0.524763
Ethe1	-0.268439	0.942078		Msmo1	-0.444695	1.0426			Ethe1	-0.522937	2.00831		Msmo1	-0.389013	1.01506
Lzts1	-0.360885	0.941942		Pcdh1	-0.252655	1.04143			Lzts1	0.057813	0.107339		Pcdh1	0.007395	0.021971
Igfbp7	0.310183	0.941673		Eif5a	0.252789	1.04046			Igfbp7	-0.0758962	0.172377		Eif5a	0.215709	0.98296
Prrt1	0.239885	0.941547		Sel1l	-0.252966	1.03904			Prrt1	0.186117	0.689099		Sel1l	0.251273	1.17761
Tmem59l	0.20022	0.941471		Abhd6	0.18266	1.03902			Tmem59l	0.0279105	0.0921583		Abhd6	0.0319013	0.146367
Sik2	-0.343321	0.940957		Hapln4	0.336985	1.03844			Sik2	-0.0705201	0.141322		Hapln4	0.14285	0.414481
Nsmf	-0.323711	0.94077		Tnpo3	-0.362357	1.03777			Nsmf	-0.17751	0.448436		Tnpo3	0.339936	1.0989
Tagln2	-0.287496	0.940665		Dync1li1	-0.313263	1.03751			Tagln2	-0.118515	0.317056		Dync1li1	0.0191061	0.0468253
Znf704	-0.725192	0.940346		Tbl1x	-0.484565	1.03749			Znf704	-0.270498	0.281266		Tbl1x	-0.231484	0.479483
Fbxl17	-0.115058	0.939346		Adgrl1	-0.224328	1.03713			Fbxl17	-0.0066848	0.0363672		Adgrl1	-0.100536	0.443133
Adcy2	0.131907	0.938924		Shroom2	-0.1323	1.03482			Adcy2	0.0683506	0.417555		Shroom2	-0.0418171	0.289762
Asap1	0.635898	0.93883		Myo1a	-0.230534	1.03449			Asap1	0.18015	0.203396		Myo1a	0.0184912	0.0623669
Exosc5	0.285168	0.938655		Psmd14	0.360679	1.03229			Exosc5	0.118315	0.318844		Psmd14	0.225515	0.665373
Cacnb2	0.163153	0.937827		Plpbp	0.338389	1.03209			Cacnb2	0.282991	1.77169		Plpbp	0.328998	1.1405
Rpap3	-0.218701	0.937114		Ulk2	-0.196704	1.03191			Rpap3	-0.0897132	0.31402		Ulk2	-0.0733048	0.352129
Nyap2	-0.357136	0.936329		Hist1h2af	0.593199	1.03173			Nyap2	0.097184	0.193669		Hist1h2af	0.533227	1.03795
Wdr13	-0.198677	0.936101		Lrrc59	0.311995	1.03073			Wdr13	-0.179106	0.824494		Lrrc59	0.348552	1.34049
Gng10	0.26505	0.934621		Mtch1	0.578365	1.02961			Gng10	-0.121493	0.358031		Mtch1	-1.08315	2.32006
Snap47	-0.694146	0.93458		Ripor2	-0.331252	1.02951			Snap47	-0.0850447	0.0796174		Ripor2	0.272482	0.930125
Fam92a	-0.324545	0.934159		Nckipsd	-0.328487	1.02925			Fam92a	-0.0450669	0.0911356		Nckipsd	-0.206516	0.667877
Tenm3	0.164911	0.933194		Trpm6	0.287791	1.02912			Tenm3	0.212084	1.26076		Trpm6	0.011451	0.0298215
Arpp21	-0.565861	0.932777		Herc1	-0.205098	1.02846			Arpp21	-0.0237161	0.0257982		Herc1	0.0546736	0.23551
Iba57	-0.295447	0.932697		Hint2	0.627348	1.02844			Iba57	-0.430675	1.45557		Hint2	0.0659125	0.0828467
Utrn	0.117968	0.932645		Elp4	-0.346778	1.02783			Utrn	-0.0731542	0.517192		Elp4	-0.0006272	0.00131258
Kcnh2	0.148818	0.931		Ufm1	0.304058	1.02716			Kcnh2	0.207325	1.37999		Ufm1	0.350118	1.38335
Pfn2	0.417588	0.930583		Ndrg2	0.256591	1.02592			Pfn2	0.231737	0.450084		Ndrg2	-0.0010836	0.00306611
Mrpl58	0.228144	0.929967		Epha3	-0.264811	1.0257			Mrpl58	0.234872	0.963435		Epha3	-0.0064231	0.0179002
Cntn1	0.231895	0.929931		Grid1	-0.373665	1.02524			Cntn1	0.0911194	0.296017		Grid1	0.0181831	0.0366136
Rps28	0.207881	0.92934		Lrrc8c	0.203834	1.02499			Rps28	0.0421641	0.137751		Lrrc8c	-0.0443202	0.185355
Laptm4a	0.483663	0.928842		Mast3	-0.382206	1.02475			Laptm4a	0.12539	0.181803		Mast3	-0.19199	0.503692
Ppp1r3a	-0.498603	0.928766		Actr3	-0.196472	1.02448			Ppp1r3a	-0.290747	0.477401		Actr3	-0.213492	1.29057
Atp2b4	0.327389	0.928546		Psmd3	0.284264	1.02434			Atp2b4	0.174067	0.42613		Psmd3	0.397343	1.71272
Lmf2	0.278817	0.928207		Iqsec3	-0.374681	1.02277			Lmf2	0.156516	0.455308		Iqsec3	-0.191794	0.514534
Fbxw8	-0.259396	0.927831		Nos1ap	-0.29589	1.02247			Fbxw8	0.00342482	0.00793565		Nos1ap	-0.105984	0.332613
Strip1	0.345054	0.92767		Hap1	-0.702201	1.02235			Strip1	0.176066	0.404853		Hap1	-0.0824774	0.0929922
Asic2	0.32422	0.927345		Gabbr1	-0.201326	1.02155			Asic2	0.080736	0.173357		Gabbr1	-0.248982	1.49249
Wdr37	-0.270279	0.927327		Ckmt2	-0.397892	1.02111			Wdr37	-0.139676	0.411034		Ckmt2	-0.494988	1.50182
Syncrip	0.192101	0.927259		Rtn1	-0.292894	1.02096			Syncrip	0.128082	0.562364		Rtn1	-0.14377	0.487711
1600014C23Rik	0.330413	0.926669		Prickle1	-0.471607	1.02088			1600014C23Rik	0.272232	0.730368		Prickle1	-0.240247	0.510513
Fam120c	0.189866	0.926642		Celf3	-0.29215	1.0208			Fam120c	0.157533	0.736696		Celf3	0.0100741	0.0255561
Epb41l2	0.181486	0.92615		Ndufb5	0.31635	1.02021			Epb41l2	-0.106926	0.482129		Ndufb5	-0.0268366	0.065391
Tsc2	-0.372457	0.925539		Crym	-0.580789	1.01932			Tsc2	-0.0985492	0.185481		Crym	-0.329679	0.582676
Rasl11b	-0.353224	0.925069		Ermn	0.863469	1.01912			Rasl11b	0.0186788	0.0325594		Ermn	0.434646	0.502155
Tamalin	-0.138674	0.925035		Flad1	-0.267244	1.01891			Tamalin	0.0166264	0.0770829		Flad1	-0.124106	0.454636
Klhl5	-0.288135	0.924516		Kiaa0754	-0.620242	1.01821			Klhl5	-0.0018769	0.00388587		Kiaa0754	-0.0905763	0.117656
Commd3	-0.350627	0.924124		Gmps	-0.259248	1.01671			Commd3	-0.0602156	0.113902		Gmps	-0.194479	0.820365
Dnajb2	-0.566522	0.924046		Gria3	-0.273266	1.01627			Dnajb2	-0.12509	0.150749		Gria3	-0.338533	1.48817
Rasa2	0.142646	0.923879		Cspg4	0.571958	1.01605			Rasa2	0.0483666	0.246996		Cspg4	0.0738635	0.102564
Spast	-0.423469	0.923481		Dym	0.536725	1.0151			Spast	0.020539	0.0297335		Dym	0.649456	1.44757
Cnksr2	-0.25241	0.923427		Tpp2	-0.289958	1.0144			Cnksr2	0.0868983	0.251347		Tpp2	-0.189136	0.68871
Tpm1	-0.263455	0.923329		Nudt2	0.434641	1.01381			Tpm1	-0.0911325	0.25273		Nudt2	-0.0857136	0.164093
Nxph3	0.311983	0.922227		Frmd4a	-0.359837	1.01362			Nxph3	0.158563	0.400536		Frmd4a	-0.0054137	0.0109104
Nono	-0.43655	0.921881		Ppia	0.428992	1.0112			Nono	-0.170708	0.291821		Ppia	0.0489751	0.0892773
Stim2	-0.376767	0.921687		Ubl4a	-0.175882	1.01047			Stim2	0.024034	0.039436		Ubl4a	0.0965952	0.554373
Map3k5	-0.612386	0.921076		Tubgcp3	-0.192905	1.00981			Map3k5	-0.267648	0.333161		Tubgcp3	0.0137462	0.0538676
Cyfip1	0.139346	0.921056		Tbc1d10b	0.244684	1.00886			Cyfip1	0.128786	0.836337		Tbc1d10b	0.228454	1.06242
Pycr3	0.275573	0.920745		Itpr1	-0.242469	1.0087			Pycr3	0.0679988	0.170421		Itpr1	0.0419639	0.14094
Rbm45	-0.361728	0.920531		Bmerb1	-0.355793	1.00865			Rbm45	-0.0803161	0.151164		Bmerb1	-0.0703215	0.163723
Farsb	0.632567	0.920523		Mtnd2	0.40014	1.0066			Farsb	0.399153	0.52147		Mtnd2	-0.370042	1.04794
Brox	0.2075	0.920359		Cyb5a	0.638743	1.00656			Brox	0.230209	1.04383		Cyb5a	0.212128	0.299074
Ufd1	-0.230428	0.920321		Stx1a	-0.247822	1.0062			Ufd1	-0.0650425	0.198751		Stx1a	-0.264537	1.24221
Kcnt1	-0.104918	0.919484		Ndel1	-0.302526	1.00556			Kcnt1	-0.0310526	0.209776		Ndel1	-0.104581	0.313474
Gng3	0.306284	0.919072		Lrrk1	-0.781155	1.0046			Gng3	-0.12482	0.305667		Lrrk1	-0.462007	0.60401
Acot8	0.297241	0.918446		Cndp2	0.341889	1.00389			Acot8	0.156039	0.41497		Cndp2	0.139227	0.381418
Dgat1	0.336703	0.918277		Ppp2r2c	-0.381647	1.00365			Dgat1	0.233	0.583061		Ppp2r2c	-0.152756	0.37341
H2bc1	0.784758	0.918141		Gtpbp1	-0.306854	1.00346			H2bc1	0.451354	0.46397		Gtpbp1	0.0241122	0.0594084
Cspg5	0.223111	0.917239		Nlk	-0.305929	1.00259			Cspg5	-0.002187	0.00582244		Nlk	-0.0778784	0.217744
Edc4	-0.14531	0.91667		Akr1e2	0.386568	1.00188			Edc4	-0.10068	0.582926		Akr1e2	0.30994	0.876983
Fam171b	-0.42182	0.916495		Tmod2	-0.322723	1.00177			Fam171b	-0.172826	0.306784		Tmod2	-0.2535	0.855132
Dtd2	0.327907	0.916351		Ndufs1	0.320487	1.00052			Dtd2	0.246804	0.645636		Ndufs1	-0.12366	0.356065
D430041D05Rik	0.866823	0.916338		Asap2	-0.232432	0.998982			D430041D05Rik	0.520998	0.488839		Asap2	0.0600853	0.220907
Rab11fip2	-0.392944	0.915928		Arhgef11	-0.300398	0.998803			Rab11fip2	0.0686516	0.115149		Arhgef11	-0.203493	0.710327
Gucy1a2	0.249816	0.915581		Evl	0.196784	0.997958			Gucy1a2	0.0340554	0.0877441		Evl	0.106076	0.534869
Tbc1d17	-0.288464	0.915017		Prrt1	-0.444397	0.997853			Tbc1d17	-0.26572	0.827428		Prrt1	-0.182695	0.38351
Prr7	0.215856	0.914983		Trappc4	-0.240861	0.997221			Prr7	0.187211	0.76822		Trappc4	-0.314784	1.55258
Vps4a	-0.478111	0.914887		Naga	0.445007	0.996721			Vps4a	-0.123654	0.178747		Naga	0.126866	0.24718
Mapkap1	-0.21186	0.914663		Zadh2	0.312597	0.996567			Mapkap1	0.0989533	0.358499		Zadh2	0.200074	0.660622
Tent4a	-0.387993	0.914361		Fgf1	0.491463	0.996463			Tent4a	-0.002609	0.00397572		Fgf1	0.203596	0.386555
Hpgd	0.161431	0.914349		Stau2	-0.290134	0.99641			Hpgd	0.169679	0.971519		Stau2	-0.011186	0.0280824
Ntng1	0.334157	0.91429		Atp5me	0.77198	0.995521			Ntng1	-0.006588	0.0117578		Atp5me	0.256115	0.295476
Tubb2b	0.189228	0.914117		Rab22a	0.221772	0.993823			Tubb2b	0.401615	2.13584		Rab22a	0.0472299	0.175783
Nbas	0.226375	0.913985		Setd7	0.286597	0.993313			Nbas	0.196267	0.767048		Setd7	0.105578	0.334274
Dock11	0.290705	0.913529		Elavl1	-0.196754	0.99314			Dock11	0.285424	0.893295		Elavl1	-0.0464497	0.197731
Slc6a6	0.165956	0.912312		Ndrg4	0.230778	0.99224			Slc6a6	0.085771	0.404415		Ndrg4	0.120768	0.512631
Epb41l2	0.269269	0.912205		Ptprs	-0.394862	0.990958			Epb41l2	-0.0040277	0.00887544		Ptprs	-0.181901	0.437636
Epha3	0.233472	0.91123		Nfasc	0.37191	0.990171			Epha3	0.0614874	0.18181		Nfasc	0.314472	0.924817
Zswim9	-0.191039	0.910762		Rpl23a	0.170341	0.990038			Zswim9	-0.0553612	0.202868		Rpl23a	-0.127862	0.799071
Calml3	-0.782717	0.910613		H11	0.522607	0.989825			Calml3	-0.333281	0.319254		H11	0.212045	0.37439
Reep5	0.24792	0.909717		Aco2	0.292327	0.98765			Reep5	0.151576	0.495588		Aco2	-0.246549	0.919577
Rab1b	0.224034	0.908433		Ndufaf6	0.303345	0.98735			Rab1b	-0.0601365	0.18529		Ndufaf6	-0.391959	1.51897
Emc1	0.23659	0.907665		Pcbp2	0.358032	0.986484			Emc1	0.14252	0.485511		Pcbp2	0.179361	0.482911
Lpgat1	0.165489	0.907433		Rack1	0.239489	0.986458			Lpgat1	0.127483	0.657914		Rack1	-0.0894915	0.337733
Flot1	0.147766	0.907249		Plcl1	0.302192	0.986184			Flot1	0.108534	0.620077		Plcl1	0.515835	2.04367
Rps20	0.120974	0.906912		Prmt1	-0.155674	0.986142			Rps20	0.0637083	0.411345		Prmt1	-0.182372	1.35742
Arpc1b	0.168144	0.90631		Srp54	0.200372	0.986038			Arpc1b	0.027006	0.103971		Srp54	0.385796	2.30211
Hnrnpr	0.266283	0.905851		Sugt1	0.169852	0.98438			Hnrnpr	0.108467	0.301189		Sugt1	0.243696	1.70013
Wdr12	-0.622787	0.905795		Kazn	0.510496	0.983826			Wdr12	-0.110968	0.116499		Kazn	0.356867	0.727198
Parp1	0.253095	0.905476		Cask	-0.295619	0.983365			Parp1	0.0448565	0.115778		Cask	-0.186963	0.64211
Me1	0.363061	0.904566		S100a16	0.560207	0.98138			Me1	0.38304	0.965556		S100a16	0.401009	0.746909
Dennd5b	-0.209995	0.904485		Gabra3	-0.296193	0.979303			Dennd5b	-0.12824	0.492006		Gabra3	-0.243455	0.883481
Mob1a	0.199405	0.903757		Ncan	0.289872	0.97821			Mob1a	0.0294848	0.0947451		Ncan	-0.155908	0.522641
Tpm1	-0.232648	0.903141		Vcp	0.347206	0.977833			Tpm1	-0.223202	0.858457		Vcp	0.307149	0.964851
Ntng2	0.364232	0.902683		Kifc3	-0.903018	0.977237			Ntng2	0.260646	0.597317		Kifc3	-0.48124	0.51621
Colgalt1	0.286569	0.901542		Lrrfip2	-0.187436	0.975595			Colgalt1	0.157866	0.432064		Lrrfip2	-0.0849732	0.422406
Tubb4a	-0.136997	0.901202		Ei24	0.460576	0.975286			Tubb4a	0.00266345	0.0114547		Ei24	0.0750771	0.127778
Ptprd	0.302186	0.901057		Adgrl3	-0.340687	0.975117			Ptprd	0.237465	0.669521		Adgrl3	-0.166979	0.464589
Tmem132b	0.0776794	0.900874		Rps13	0.462075	0.974845			Tmem132b	0.153719	1.96554		Rps13	0.00172699	0.00259999
Csad	-0.257928	0.900769		L1cam	-0.242101	0.973886			Csad	-0.078629	0.212894		L1cam	-0.349957	1.69759
Lmo7	-0.340774	0.900743		Camkk2	-0.332383	0.973143			Lmo7	-0.123134	0.259783		Camkk2	0.123879	0.332151
Sema4a	-0.23296	0.900473		Magt1	0.532238	0.972013			Sema4a	-0.284619	1.14661		Magt1	0.169309	0.274542
Tnxb	0.49364	0.900145		Arpc1a	-0.322667	0.971318			Tnxb	0.433145	0.766565		Arpc1a	-0.272536	0.905882
Rsph14	0.265862	0.900005		Plekha2	-0.2969	0.96888			Rsph14	0.158649	0.47582		Plekha2	-0.363244	1.40304
Sp8	0.791126	0.899736		Arhgef17	-0.222192	0.967878			Sp8	0.603586	0.644504		Arhgef17	0.0551959	0.20463
Ppox	-0.212655	0.899592		Snx27	-0.198689	0.967693			Ppox	-0.188861	0.777584		Snx27	0.0998179	0.475225
Aldh3a1	0.309051	0.899532		Rpl27a	0.295694	0.967306			Aldh3a1	0.108628	0.251129		Rpl27a	-0.0286952	0.0720298
Ncbp1	0.239241	0.899046		Psip1	-0.408228	0.967154			Ncbp1	-0.0186725	0.0476703		Psip1	-0.0210997	0.0370773
Klhdc9	0.206588	0.899043		Plgrkt	0.366804	0.965585			Klhdc9	0.278862	1.2873		Plgrkt	0.146179	0.357352
Ankrd50	-0.271207	0.898705		Ogdh	0.336177	0.964802			Ankrd50	-0.0207807	0.0467416		Ogdh	0.0351733	0.0779121
Kctd3	-0.264807	0.898444		Jakmip1	-0.194083	0.963078			Kctd3	0.0245921	0.0572219		Jakmip1	0.0121231	0.0450126
Slc6a1	0.21043	0.898157		Gm3839	0.315486	0.962601			Slc6a1	-0.0381995	0.118017		Gm3839	-0.0809044	0.211209
Rps21	0.222387	0.898152		Mpp3	-0.13517	0.961046			Rps21	0.175833	0.672423		Mpp3	-0.0398704	0.248346
Xpnpep3	0.108501	0.897038		Spast	-0.198826	0.959042			Xpnpep3	0.0384573	0.252938		Spast	-0.124998	0.621291
Abca8a	0.239074	0.896701		Hck	0.107305	0.958935			Abca8a	0.151295	0.509652		Hck	-0.052474	0.455518
Srp19	0.148051	0.895929		Kcnd3	-0.317816	0.958374			Srp19	0.139182	0.830584		Kcnd3	-0.106716	0.288745
Crtc3	-0.623545	0.895039		Calb1	-0.445679	0.958236			Crtc3	0.0502834	0.0491455		Calb1	-0.303824	0.686246
Carmil3	0.198672	0.894873		Nckap1l	0.360738	0.957679			Carmil3	0.234512	1.09384		Nckap1l	-0.0681514	0.148222
Tmem98	0.157628	0.894714		Lrrc4b	-0.310143	0.955617			Tmem98	0.29836	1.8657		Lrrc4b	-0.154069	0.462781
Ahsa1	-0.165412	0.894685		Immt	-0.128791	0.955534			Ahsa1	-0.174233	0.953195		Immt	-0.153215	1.34093
Cdk17	-0.595559	0.89455		Psmd1	0.262888	0.953181			Cdk17	-0.103854	0.112482		Psmd1	0.323032	1.38851
Tspo	0.341384	0.894527		Lamp5	0.628064	0.951717			Tspo	0.0353555	0.063998		Lamp5	0.167758	0.219052
Dvl2	-0.658573	0.894423		Traf7	-0.383472	0.951202			Dvl2	-0.0969413	0.0934129		Traf7	-0.580286	1.74666
Use1	-0.152326	0.894174		Farsa	-0.219425	0.950689			Use1	-0.1041	0.558837		Farsa	-0.168428	0.788244
Cacnb1	0.155347	0.893601		Ttc5	-0.358517	0.950266			Cacnb1	0.347012	2.20585		Ttc5	-0.203216	0.541438
Neb	0.258571	0.893317		U2af1	0.292564	0.95024			Neb	0.093912	0.259281		U2af1	0.484693	1.92054
Efhc1	-0.346008	0.893205		Rmc1	0.144214	0.947884			Efhc1	-0.139272	0.292882		Rmc1	0.218408	1.74281
Pfdn2	-0.389682	0.893061		Arfip2	-0.200859	0.947295			Pfdn2	-0.381216	0.86937		Arfip2	0.112861	0.53392
Pdp1	-0.286973	0.892055		Epb41l4b	-0.386897	0.946081			Pdp1	-0.222759	0.652745		Epb41l4b	-0.1545	0.351028
Scn1b	0.211558	0.892036		Grm7	-0.322386	0.945297			Scn1b	0.0250293	0.0735985		Grm7	-0.332508	1.12237
Entpd5	0.23341	0.891511		Chrm1	-0.226515	0.944631			Entpd5	0.20225	0.747463		Chrm1	-0.337781	1.70872
Entpd3	0.294601	0.890979		Lrrc8b	0.142714	0.944436			Entpd3	-0.0317667	0.0665784		Lrrc8b	-0.032323	0.179761
Tle1	-0.235934	0.890129		Rap1gap	-0.160784	0.944289			Tle1	-0.107599	0.339066		Rap1gap	0.0427843	0.216464
Rbbp4	-0.37224	0.889918		Dscaml1	-0.339601	0.943695			Rbbp4	-0.0795207	0.140302		Dscaml1	-0.173916	0.474369
Rbbp7	-0.394074	0.889848		Septin7	0.183683	0.942027			Rbbp7	-0.0979325	0.166425		Septin7	-0.000689	0.00253664
Gemin7	-0.495092	0.889567		Prkca	0.168719	0.941536			Gemin7	-0.15585	0.218373		Prkca	0.146494	0.908078
Emilin2	0.517295	0.88949		Bckdk	0.22582	0.941366			Emilin2	0.398221	0.644181		Bckdk	0.0270819	0.0883382
Wac	-0.346539	0.889353		Cttnbp2nl	0.262063	0.941126			Wac	-0.0170994	0.0293183		Cttnbp2nl	0.311963	1.3227
Pip4p2	-0.170721	0.889291		Reps1	-0.233983	0.94106			Pip4p2	-0.271041	1.53344		Reps1	0.037811	0.122482
Ppip5k2	-0.341777	0.88847		Pecr	0.429677	0.940411			Ppip5k2	-0.0477876	0.0878152		Pecr	-0.0085994	0.0136857
Nme7	-0.141765	0.888264		Elp3	0.175598	0.940077			Nme7	-0.05343	0.269402		Elp3	0.038227	0.171069
Rpl3	0.183073	0.888242		Fbxo3	-0.386252	0.939329			Rpl3	0.0538324	0.20149		Fbxo3	-0.128802	0.280811
Mblac2	0.162475	0.888167		Cbr1	0.473447	0.938131			Mblac2	0.149221	0.800059		Cbr1	0.223577	0.426876
Tsg101	-0.232956	0.887905		Camk2b	-0.494459	0.937934			Tsg101	0.0067373	0.0169355		Camk2b	-0.209327	0.373539
Npdc1	0.139705	0.887467		Tpd52l1	-0.396739	0.937926			Npdc1	0.123813	0.765023		Tpd52l1	-0.424782	1.16442
Tom1	0.188469	0.886541		Zdhhc5	0.232241	0.937099			Tom1	0.0657338	0.245393		Zdhhc5	-0.192435	0.853486
Pja2	-0.676792	0.885073		Mpc1	0.504674	0.937043			Pja2	-0.0523895	0.0466292		Mpc1	0.169716	0.282965
Edf1	0.146732	0.884878		Cycs	0.478528	0.936911			Edf1	0.0778547	0.405056		Cycs	0.07166	0.112138
Gabarap	-0.228612	0.883966		Epb41l1	-0.223523	0.936416			Gabarap	-0.0716389	0.215922		Epb41l1	-0.153366	0.675733
Exoc8	-0.213238	0.883728		Lmo7	-0.232065	0.93616			Exoc8	-0.0185702	0.0527086		Lmo7	-0.243726	1.136
Mtmr12	-0.285144	0.88368		Kcnj3	-0.225089	0.933359			Mtmr12	-0.0741073	0.174006		Kcnj3	-0.11824	0.484029
Inf2	0.23275	0.883503		Synj1	-0.289531	0.933046			Inf2	0.138039	0.463527		Synj1	-0.0956222	0.275802
Fn3k	-0.123904	0.883263		Gpx4	0.371481	0.932948			Fn3k	-0.0967208	0.650748		Gpx4	0.295959	0.809648
Zdhhc14	0.141671	0.8819		Arfgap3	-0.401769	0.930496			Zdhhc14	0.22711	1.53835		Arfgap3	-0.47567	1.30023
Yy1	0.429532	0.881724		Rdh11	0.355795	0.929806			Yy1	0.0113286	0.0153295		Rdh11	0.155131	0.383818
Olfr1395	0.152803	0.881547		H4c1	0.482853	0.929409			Olfr1395	0.11243	0.603588		H4c1	0.725635	1.6984
Fut8	0.340112	0.881015		H4c11	0.482853	0.929409			Fut8	0.196667	0.448055		H4c11	0.725635	1.6984
Drg1	-0.151622	0.880617		H4c12	0.482853	0.929409			Drg1	-0.0143202	0.0572505		H4c12	0.725635	1.6984
Dclk2	0.235029	0.8806		H4c14	0.482853	0.929409			Dclk2	0.127955	0.415972		H4c14	0.725635	1.6984
Prkar1a	-0.146942	0.880504		H4c2	0.482853	0.929409			Prkar1a	0.0218311	0.0930522		H4c2	0.725635	1.6984
Prkg1	-0.0955856	0.879667		H4c3	0.482853	0.929409			Prkg1	0.014407	0.0944425		H4c3	0.725635	1.6984
Gys1	0.861352	0.878849		H4c4	0.482853	0.929409			Gys1	-0.119001	0.0858514		H4c4	0.725635	1.6984
Pcsk2	0.199845	0.878623		H4c6	0.482853	0.929409			Pcsk2	0.0973031	0.36229		H4c6	0.725635	1.6984
Rbm14	-0.581973	0.878268		H4c8	0.482853	0.929409			Rbm14	-0.370997	0.503609		H4c8	0.725635	1.6984
Ywhaq	0.362859	0.87817		H4c9	0.482853	0.929409			Ywhaq	0.100996	0.187115		H4c9	0.725635	1.6984
Rbms1	0.199856	0.877887		H4f16	0.482853	0.929409			Rbms1	0.186029	0.803892		H4f16	0.725635	1.6984
Dgkd	-0.541504	0.876721		Hist1h4m	0.482853	0.929409			Dgkd	0.00066873	0.00070283		Hist1h4m	0.725635	1.6984
Actr10	0.106546	0.876659		Cep131	-0.37324	0.928939			Actr10	0.167664	1.49854		Cep131	-0.244723	0.633595
Tmem168	0.26153	0.876539		Khdrbs1	-0.612875	0.928853			Tmem168	0.163275	0.489834		Khdrbs1	-0.414768	0.658866
Copb2	-0.44191	0.876064		Prpf19	-0.364412	0.928761			Copb2	-0.127699	0.194925		Prpf19	0.0383522	0.0758112
Tmem106b	0.255329	0.875828		Tubgcp6	0.155548	0.928454			Tmem106b	0.111671	0.317322		Tubgcp6	-0.137895	0.91844
Elfn1	0.187363	0.87557		Scn1b	0.323125	0.927522			Elfn1	0.130505	0.560123		Scn1b	0.0118094	0.0250146
Efcab3	0.325128	0.875476		Poldip2	0.411009	0.927198			Efcab3	0.298518	0.788263		Poldip2	-0.468972	1.2412
Vps28	-0.291651	0.874482		Syne1	-0.203408	0.926249			Vps28	-0.0711393	0.160324		Syne1	-0.217352	1.14759
Tsc1	-0.291378	0.874458		Yars1	0.178954	0.925243			Tsc1	-0.154081	0.398657		Yars1	-0.0352676	0.150571
Rnase4	0.862635	0.874388		Scg3	0.611599	0.924896			Rnase4	0.381405	0.320969		Scg3	0.481832	0.791587
Uckl1	1.96106	0.873365		Oxa1l	0.279781	0.924415			Uckl1	1.65972	0.711096		Oxa1l	0.318646	1.23493
Ttr	1.23786	0.87325		Htt	-0.398435	0.924084			Ttr	0.284698	0.149819		Htt	0.207491	0.474082
Tcaf1	-0.273134	0.872294		Atrn	0.12651	0.924008			Tcaf1	-0.0357683	0.0804933		Atrn	0.255249	2.28734
Xrn1	0.115963	0.87161		Dgki	-0.190661	0.923838			Xrn1	0.154418	1.23005		Dgki	0.0721213	0.321186
Nos1	0.415517	0.871003		Ssr3	0.33652	0.922887			Nos1	0.0473573	0.0692526		Ssr3	-0.0500812	0.109863
Fam102a	-0.236246	0.869914		Rpl35	0.30205	0.922886			Fam102a	-0.145432	0.477772		Rpl35	-0.24336	0.811974
Stk32c	-0.232862	0.869822		Ppp1cb	-0.2269	0.921567			Stk32c	-0.117085	0.372965		Ppp1cb	-0.140434	0.585156
Fads2	0.266386	0.868899		Rcc2	0.29476	0.921334			Fads2	0.0406424	0.0946605		Rcc2	-0.144609	0.439253
Trmt2a	-0.295471	0.868812		Abat	0.598903	0.920325			Trmt2a	-0.247586	0.698676		Abat	-0.0651112	0.0778759
Cep85	-0.479009	0.868243		Gabbr2	-0.133612	0.920298			Cep85	-0.138467	0.193364		Gabbr2	-0.262393	2.2208
Ankhd1	-0.332961	0.867633		Slc8a1	-0.171071	0.9199			Ankhd1	-0.0364278	0.0660709		Slc8a1	-0.224929	1.45076
Nup160	-0.381667	0.867584		Ddah2	0.387664	0.919567			Nup160	-0.0288305	0.0446802		Ddah2	0.251417	0.618665
Gatm	0.207209	0.867319		Abhd16a	0.291808	0.918699			Gatm	-0.134279	0.507466		Abhd16a	0.172657	0.551701
Zfp467	0.198625	0.86713		Trappc10	-0.281907	0.918184			Zfp467	0.159106	0.659494		Trappc10	-0.379503	1.48735
Sf1	-0.198833	0.867068		Klhl7	-0.534973	0.917221			Sf1	-0.248312	1.13448		Klhl7	-0.452589	0.856837
Palm	0.291821	0.866561		Emsy	-0.478597	0.915649			Palm	-0.130596	0.322808		Emsy	-0.0283631	0.0407979
Nptn	0.154317	0.864548		Ndufaf2	0.388382	0.915524			Nptn	-0.0402962	0.171417		Ndufaf2	-0.0737297	0.142961
Gaa	0.218389	0.864129		Scrn1	0.363776	0.915247			Gaa	0.17885	0.675438		Scrn1	0.0704455	0.146152
Pla2g7	0.208589	0.863806		Araf	-0.436339	0.913858			Pla2g7	0.0379103	0.114083		Araf	-0.0010123	0.00152854
Prdx1	0.173589	0.863724		Mapkap1	-0.294513	0.913174			Prdx1	0.0594102	0.234091		Mapkap1	0.0204831	0.0481245
Stmn1	-0.389583	0.863507		Akap6	0.189485	0.911525			Stmn1	-0.431092	0.977011		Akap6	0.157066	0.830411
Ift52	-0.608545	0.861932		Psmb7	0.28455	0.91141			Ift52	-0.116821	0.120965		Psmb7	0.182204	0.603488
Tbc1d19	-0.134134	0.861131		Ndufs8	0.380351	0.91134			Tbc1d19	0.0543169	0.284683		Ndufs8	-0.0835563	0.167906
Gpc5	0.266299	0.860553		Psmd12	0.342316	0.910725			Gpc5	0.201155	0.608547		Psmd12	0.238484	0.669437
Dgke	0.227161	0.860348		Tln2	-0.336243	0.910214			Dgke	0.150581	0.517629		Tln2	0.0115411	0.0230851
Dus3l	-0.208406	0.860078		Kctd3	-0.242577	0.909869			Dus3l	-0.091124	0.311633		Kctd3	-0.127224	0.470816
Snap29	-0.315443	0.860025		Ssr4	0.281406	0.908842			Snap29	-0.105802	0.227697		Ssr4	0.236299	0.841222
Vti1a	0.0576175	0.858682		Shank2	-0.639875	0.908424			Vti1a	-0.0331289	0.43367		Shank2	-0.603777	0.969574
Gucy1a2	0.215831	0.858276		Pcdh1	-0.178097	0.907169			Gucy1a2	0.1105	0.376224		Pcdh1	-0.129066	0.700142
Dlg1	0.191978	0.857924		Kif5a	0.2557	0.90578			Dlg1	-0.0037021	0.0109075		Kif5a	0.300115	1.25446
Cplx3	-0.366078	0.85729		Trap1	0.568069	0.904438			Cplx3	-0.318434	0.721954		Trap1	0.531127	0.954646
Anapc7	-0.202905	0.856536		Kif1a	-0.173396	0.903877			Anapc7	-0.0580335	0.188597		Kif1a	0.017497	0.0707579
Tpm1	-0.131866	0.856453		Stx16	0.463063	0.902199			Tpm1	-0.0821677	0.47743		Stx16	0.11465	0.190719
Irs2	-0.564825	0.856384		Tars2	-0.247547	0.901676			Irs2	0.0319615	0.0327166		Tars2	-0.20197	0.805527
Klhdc8a	-0.317442	0.85575		Armc8	-0.37059	0.901571			Klhdc8a	0.0156054	0.0282742		Armc8	-0.127308	0.279509
Coq8b	-0.184114	0.855707		Ica1l	0.270118	0.901461			Coq8b	-0.16894	0.769766		Ica1l	0.425917	1.74118
Ssr4	0.331227	0.854243		Eif2s2	0.251514	0.900555			Ssr4	0.210347	0.487456		Eif2s2	0.335274	1.44475
Syt5	0.158862	0.854156		Rps27a	0.515399	0.899498			Syt5	0.140713	0.735584		Rps27a	0.0181949	0.0235255
Unc79	-0.191945	0.854061		Lman2	0.612461	0.899137			Unc79	0.0351156	0.113748		Lman2	0.551427	0.906414
Ralgapb	-0.18536	0.853234		Slitrk1	-0.255495	0.898885			Ralgapb	-0.0666095	0.244994		Slitrk1	-0.126158	0.431915
Adgra3	0.338817	0.853217		Tdrkh	-0.203621	0.898483			Adgra3	0.202658	0.452291		Tdrkh	-0.0937587	0.396393
Mtdh	0.308671	0.853076		Pacs1	-0.221419	0.898276			Mtdh	0.26421	0.704208		Pacs1	0.0204222	0.0639375
Tspan3	0.25148	0.853035		Apba1	-0.225506	0.898047			Tspan3	0.148371	0.444649		Apba1	0.035684	0.114693
Pxmp2	0.332522	0.853019		Dlg1	-0.338926	0.897456			Pxmp2	0.114268	0.232425		Dlg1	-0.204284	0.551264
Ankrd34a	-0.844355	0.852936		Rps12	0.63005	0.897321			Ankrd34a	0.00862762	0.00571881		Rps12	0.214192	0.274802
Ephx2	0.16236	0.852912		Thyn1	0.262021	0.897165			Ephx2	-0.104279	0.493521		Thyn1	-0.0410813	0.11343
Aagab	-0.701826	0.852763		Nln	0.343501	0.896883			Aagab	-0.281799	0.279169		Nln	0.0955557	0.217014
Hadhb	0.466878	0.852605		Septin11	0.227087	0.896526			Hadhb	0.181099	0.267919		Septin11	0.00406746	0.0117525
Brsk1	-0.230707	0.852324		Sez6l2	0.308165	0.896016			Brsk1	0.0173561	0.0438209		Sez6l2	0.326093	1.09817
Bicd1	-0.338065	0.852169		Tbkbp1	-0.443332	0.895335			Bicd1	-0.0934364	0.180467		Tbkbp1	-0.0257606	0.0392108
Acvr1b	0.270122	0.852032		Ptprt	-0.251269	0.893254			Acvr1b	0.321584	1.05327		Ptprt	-0.080524	0.255142
Dkk3	0.223668	0.85122		Nefl	-0.527213	0.891624			Dkk3	0.0358202	0.0979932		Nefl	-0.357063	0.632671
Ctsf	0.233942	0.85044		Pea15	0.448913	0.891189			Ctsf	0.28357	1.07431		Pea15	0.338297	0.721737
Ctsb	-0.223037	0.85033		Cyfip2	-0.458022	0.891152			Ctsb	-0.299896	1.21503		Cyfip2	-0.350729	0.736126
Slc8a1	0.165947	0.849419		Hsbp1	-0.309915	0.89019			Slc8a1	0.056464	0.228825		Hsbp1	-0.33823	1.13215
Lrrc8b	0.135899	0.848552		Gfpt1	0.502397	0.890051			Lrrc8b	0.020825	0.0931323		Gfpt1	0.572736	1.19202
Rufy2	-0.545036	0.848427		Upf2	-0.175076	0.889436			Rufy2	0.109783	0.125788		Upf2	0.0532522	0.23896
Cnot4	-0.294776	0.848326		Neurl1	-0.184628	0.889125			Cnot4	-0.0638041	0.136284		Neurl1	-0.330178	1.96471
Alg3	0.336763	0.848135		Ddb1	-0.197339	0.888253			Alg3	-0.0004492	0.00073885		Ddb1	-0.0330112	0.120762
Ca11	0.217281	0.847724		Micu1	-0.191156	0.887467			Ca11	0.112417	0.376419		Micu1	-0.0544413	0.220807
Tmem145	-0.241829	0.847707		Blk	0.29286	0.886865			Tmem145	-0.150698	0.472583		Blk	0.0895872	0.239896
Mid2	-0.187811	0.847679		Hsd17b10	0.385985	0.886714			Mid2	0.0820855	0.307096		Hsd17b10	-0.190038	0.424548
Dolk	0.182285	0.847647		Ppt1	0.414413	0.886699			Dolk	0.194969	0.920383		Ppt1	0.301435	0.687284
Fstl4	0.207467	0.84735		Ppp1r12a	-0.335506	0.885695			Fstl4	0.199392	0.806989		Ppp1r12a	-0.0779569	0.17429
Iqsec2	0.229727	0.846979		Xrn1	-0.214857	0.885239			Iqsec2	0.119123	0.377117		Xrn1	-0.0104289	0.0322196
Psat1	0.281885	0.846844		Sptbn4	0.129549	0.885216			Psat1	0.0511401	0.111847		Sptbn4	0.100108	0.739439
Susd4	0.838111	0.84615		Slc25a10	0.260935	0.882344			Susd4	0.731763	0.715798		Slc25a10	-0.227329	0.854358
Dlgap1	0.219131	0.845454		Acrbp	-0.230066	0.881793			Dlgap1	0.204223	0.775227		Acrbp	-0.0984294	0.355852
Ap2a1	0.173045	0.844325		Vps28	0.203475	0.881573			Ap2a1	0.103941	0.449897		Vps28	0.280859	1.47355
Arl4c	-0.544361	0.843955		Atp6v0d1	0.189481	0.880892			Arl4c	-0.0661259	0.0721292		Atp6v0d1	-0.182268	0.962637
Psip1	0.503814	0.84373		Frmpd3	-0.315941	0.880701			Psip1	-0.124085	0.15682		Frmpd3	-0.27082	0.835943
Stx1a	-0.121548	0.843661		Pfn2	-0.386535	0.879971			Stx1a	-0.269485	2.08962		Pfn2	-0.187646	0.414123
Plekha1	-0.351585	0.843199		Eppk1	-0.376412	0.879443			Plekha1	0.0712753	0.125985		Eppk1	-0.291692	0.737133
Cnot3	0.16811	0.843025		Skt	-0.260826	0.879105			Cnot3	0.155006	0.762852		Skt	-0.24716	0.943326
Smurf2	0.104973	0.842501		Serpini1	0.36196	0.87899			Smurf2	0.158208	1.37525		Serpini1	0.0517621	0.100657
Ptpre	0.213001	0.842491		Lars1	0.247966	0.878404			Ptpre	0.189574	0.729782		Lars1	0.0348375	0.0986669
Irga8	-0.510545	0.842107		Rasa2	0.298631	0.878313			Irga8	-0.771418	1.37868		Rasa2	0.251813	0.817003
Uhrf1bp1	-0.299119	0.84115		Opalin	0.640344	0.878144			Uhrf1bp1	-0.0703624	0.148474		Opalin	0.530849	0.799925
Fat4	0.4183	0.840539		Slc25a5	0.250639	0.877788			Fat4	0.400702	0.797254		Slc25a5	-0.234695	0.928356
Ythdf1	0.121854	0.840317		Syngap1	-0.537881	0.87713			Ythdf1	0.038317	0.206645		Syngap1	-0.411772	0.724192
Dmac2l	-0.287395	0.840301		Ddx1	0.242296	0.877067			Dmac2l	-0.229555	0.636632		Ddx1	0.00901265	0.0243015
Fank1	-0.414297	0.839985		Nlgn1	-0.310652	0.876573			Fank1	0.144923	0.233854		Nlgn1	-0.116087	0.300644
Selplg	0.30081	0.839521		Als2	-0.295819	0.875684			Selplg	-0.134384	0.312298		Als2	0.148277	0.428559
Gyg1	0.58578	0.839223		Nubp2	-0.418649	0.875172			Gyg1	0.0438718	0.0430449		Nubp2	0.0193175	0.0302831
Ntrk1	0.158423	0.838849		Mars1	0.31924	0.874761			Ntrk1	0.0666644	0.29052		Mars1	0.101758	0.248475
Inf2	0.183471	0.838391		Rhob	0.322022	0.873593			Inf2	0.0602179	0.21671		Rhob	0.156496	0.411668
Aacs	-0.465118	0.838122		Pfkp	-0.22382	0.873393			Aacs	-0.29594	0.479355		Pfkp	-0.0495496	0.162818
Vps37b	-0.148056	0.838027		Ermp1	0.311029	0.872505			Vps37b	-0.0479339	0.213204		Ermp1	0.45271	1.54914
Abhd10	-0.193802	0.836738		Ap3d1	0.202723	0.872497			Abhd10	-0.317464	1.50216		Ap3d1	0.231743	1.17313
BC048403	-0.805722	0.83667		Nfxl1	0.352447	0.871308			BC048403	-0.361238	0.3126		Nfxl1	0.199676	0.495661
Cdh9	0.12417	0.836277		Eef1e1	0.221189	0.870845			Cdh9	0.254216	1.91187		Eef1e1	0.0397071	0.12829
Lrrn3	0.343159	0.836106		Edf1	0.327285	0.870731			Lrrn3	0.163148	0.335218		Edf1	0.171172	0.448926
Trim23	0.341004	0.835735		Syt13	-0.234547	0.87011			Trim23	0.214034	0.470039		Syt13	0.111503	0.399164
Stx4	0.286677	0.83548		Tgfbrap1	-0.193341	0.869808			Stx4	0.252991	0.716115		Tgfbrap1	0.0957673	0.419549
Pitpna	-0.214373	0.835346		Miga1	-0.246178	0.86863			Pitpna	-0.252419	1.01941		Miga1	0.0181157	0.0489174
Jakmip3	0.236323	0.835255		Sec61b	0.418309	0.868055			Jakmip3	0.253091	0.90843		Sec61b	0.505741	1.24696
Zfr2	-0.202363	0.835133		Nrgn	-0.92778	0.867958			Zfr2	0.00772213	0.0213583		Nrgn	-1.24868	1.41141
Unc13c	-0.274581	0.834705		Psmd8	0.249054	0.867372			Unc13c	0.023904	0.0501694		Psmd8	0.2344	0.923099
Borcs5	-0.251995	0.834685		Rin1	-0.357085	0.867074			Borcs5	-0.0713096	0.181856		Rin1	0.122412	0.26847
Serpina1e	-0.581654	0.834605		Vps26a	0.267639	0.866292			Serpina1e	-0.807961	1.24003		Vps26a	0.391383	1.54715
Spock1	0.274315	0.83425		Them4	0.362844	0.865043			Spock1	0.281542	0.861308		Them4	0.106235	0.22255
Cdkn2aip	-0.184402	0.834181		Pgp	-0.21229	0.864533			Cdkn2aip	-0.123958	0.510532		Pgp	-0.223284	1.0527
Gtdc1	0.125111	0.834117		Pbdc1	-0.188002	0.864518			Gtdc1	0.127039	0.849932		Pbdc1	0.0897028	0.398382
Gab1	0.321347	0.834006		Ahi1	-0.486072	0.863968			Gab1	0.099798	0.202249		Ahi1	-0.0404826	0.0554759
Mcts1	0.221089	0.833696		Arhgap23	0.225623	0.863099			Mcts1	0.0473682	0.132621		Arhgap23	0.0513417	0.16615
Fsd1l	-0.201582	0.833616		Rab11fip1	-0.325468	0.862764			Fsd1l	0.00888021	0.0247084		Rab11fip1	-0.0282597	0.0579057
Slc5a4a	-0.252728	0.832738		Ankrd63	-0.439284	0.86218			Slc5a4a	-0.158184	0.466744		Ankrd63	-0.820794	2.00282
Eif2s3x	0.154412	0.832549		Tmed2	0.789509	0.86178			Eif2s3x	0.0572126	0.248072		Tmed2	0.24015	0.231859
Nop56	0.318872	0.832441		Trim2	0.243089	0.861384			Nop56	0.0622015	0.119322		Trim2	0.375494	1.63534
Acot11	-0.182012	0.832262		Rbm14	-0.685044	0.858943			Acot11	-0.195027	0.905764		Rbm14	-0.444128	0.577146
Bckdha	0.804428	0.832111		Ggt7	0.257798	0.856755			Bckdha	-0.0755726	0.054217		Ggt7	0.339627	1.36065
Plp1	0.747766	0.831561		Atat1	-0.164159	0.855621			Plp1	0.373233	0.353599		Atat1	-0.0084597	0.0333081
Setdb1	0.228778	0.831545		P33monox	-0.226388	0.854973			Setdb1	0.0410973	0.108842		P33monox	-0.0446249	0.140056
Fam184a	-0.267853	0.83103		Crkl	-0.245273	0.853175			Fam184a	0.096253	0.238894		Crkl	-0.0427634	0.121906
Il1rapl2	0.356482	0.830083		Rhobtb2	-0.294158	0.852362			Il1rapl2	0.197918	0.401717		Rhobtb2	-0.166755	0.485197
Gopc	-0.564975	0.830047		Pfdn6	-0.203498	0.852202			Gopc	-0.0999534	0.106858		Pfdn6	-0.0945534	0.380259
Inpp5j	-0.220884	0.829738		Cs	0.249741	0.851718			Inpp5j	-0.120938	0.394788		Cs	-0.25928	1.02125
Pex14	0.33817	0.828876		Lyz1	1.72439	0.851498			Pex14	0.0838511	0.155456		Lyz1	1.79141	1.02178
Pcdhgb6	0.248675	0.828553		Erlin1	0.252051	0.851456			Pcdhgb6	0.191122	0.598415		Erlin1	0.236193	0.901448
Gad1	-0.384593	0.82853		Mras	0.285804	0.850644			Gad1	-0.252539	0.492612		Mras	0.284981	0.971349
Lrrfip2	-0.241337	0.827947		HBB1	1.0474	0.850267			Lrrfip2	-0.163693	0.512347		HBB1	1.10346	1.03771
Csmd2	0.229821	0.82744		Rps3a	0.227706	0.849259			Csmd2	0.179232	0.608523		Rps3a	0.0496841	0.15607
Vcam1	0.233783	0.826777		Pmm1	-0.288058	0.848574			Vcam1	-0.01696	0.041111		Pmm1	0.0670121	0.167714
Kifc3	-0.292896	0.826598		Mprip	-0.280661	0.848283			Kifc3	0.0791973	0.171087		Mprip	-0.223919	0.736856
Cdh18	-0.219193	0.826591		Tacc1	-0.299246	0.845679			Cdh18	0.0559059	0.160096		Tacc1	-0.0828479	0.20413
Slc4a2	0.267447	0.826475		Mgst3	0.665741	0.844507			Slc4a2	-0.0785711	0.1881		Mgst3	0.232306	0.267277
Copb1	-0.179345	0.825428		Gap43	-0.336343	0.844237			Copb1	-0.104962	0.426057		Gap43	-0.53343	1.65334
Clic4	0.304015	0.82464		Mlf2	-0.222217	0.843624			Clic4	-0.131727	0.29589		Mlf2	-0.149996	0.595778
Tusc2	-0.36887	0.824074		Slc6a7	0.353247	0.841911			Tusc2	-0.177523	0.335378		Slc6a7	-0.122969	0.265732
Asah1	0.21794	0.82268		Gfra2	0.235523	0.841393			Asah1	0.0137175	0.035315		Gfra2	0.00928683	0.0249196
Abca5	0.226581	0.822306		Sfpq	-0.667218	0.840162			Abca5	0.109662	0.336958		Sfpq	-0.536241	0.736397
Pard6a	-0.794302	0.822206		Ctsl	0.341879	0.839564			Pard6a	-0.144393	0.109166		Ctsl	0.151491	0.353737
Eif2d	0.116677	0.82175		Atp13a1	0.12621	0.83956			Eif2d	0.14388	1.06054		Atp13a1	0.148538	1.16999
Mrtfb	-1.06847	0.821637		Rps5	0.734365	0.839194			Mrtfb	-0.23187	0.132762		Rps5	0.165209	0.159801
Nfasc	0.487181	0.82116		Akap10	-0.267405	0.839176			Nfasc	0.275595	0.406617		Akap10	0.0913427	0.259046
Smap1	0.120694	0.820713		Cdc42ep1	0.76962	0.838771			Smap1	0.0234337	0.1172		Cdc42ep1	0.763263	0.951658
Atg2b	-0.458522	0.820618		Hprt1	-0.243123	0.838293			Atg2b	-0.165747	0.237679		Hprt1	-0.236419	0.928616
Sgsm3	-0.514857	0.820575		Tenm1	-0.287028	0.837507			Sgsm3	-0.161937	0.202129		Tenm1	-0.0454416	0.107776
Rab31	0.269447	0.82016		Dock9	-0.0902748	0.837264			Rab31	-0.0350668	0.0757508		Dock9	-0.0780828	0.80345
Clpp	-0.372537	0.819862		Map6	-0.241956	0.836772			Clpp	-0.560657	1.33841		Map6	-0.0264623	0.0721005
Ube3b	-0.188332	0.819699		Nck1	-0.121138	0.836482			Ube3b	0.0978045	0.365783		Nck1	-0.123324	0.979748
Nek4	-0.703226	0.81955		Zwint	0.296447	0.834598			Nek4	-0.0195721	0.0152393		Zwint	0.29897	0.966468
Frmpd3	0.231481	0.819247		Etfdh	0.434561	0.834243			Frmpd3	0.256533	0.929133		Etfdh	-0.0715948	0.112215
Pabpc1	0.122989	0.818832		Arhgdia	0.596751	0.834188			Pabpc1	0.0515041	0.282174		Arhgdia	0.237289	0.308557
Cd2ap	0.151367	0.818806		Sorl1	0.287069	0.833927			Cd2ap	0.0997925	0.489227		Sorl1	0.305485	1.03053
Manbal	0.339044	0.818645		Slitrk2	-0.357264	0.832856			Manbal	0.21678	0.471026		Slitrk2	-0.219252	0.522779
Ilf2	-0.317984	0.818363		Dyrk1a	-0.217274	0.832097			Ilf2	-0.229974	0.548166		Dyrk1a	-0.175201	0.732276
Kcnma1	0.201681	0.817835		Fxyd7	0.31744	0.831858			Kcnma1	0.26918	1.16019		Fxyd7	-0.573126	1.87534
Fndc3a	0.181612	0.817711		Ppp2r5b	-0.31889	0.831494			Fndc3a	0.178393	0.799905		Ppp2r5b	-0.122256	0.294452
Sart3	-0.302325	0.817505		Pycr3	0.413739	0.831115			Sart3	0.0958139	0.203193		Pycr3	0.0658366	0.10764
Necab1	-0.342778	0.81738		Arap2	0.247333	0.830973			Necab1	-0.280359	0.637582		Arap2	0.338672	1.38229
Homer1	0.196623	0.816866		Nuak1	-0.470267	0.830811			Homer1	0.133356	0.505425		Nuak1	-0.218723	0.371265
Tnks1bp1	0.343443	0.81605		Rpn2	-0.584227	0.830704			Tnks1bp1	0.115734	0.21782		Rpn2	0.00982865	0.0103568
Spint2	0.190496	0.816003		Flrt3	-0.211735	0.830384			Spint2	0.407405	1.95939		Flrt3	-0.0227217	0.0701803
Galnt14	0.316797	0.81541		Cacng3	-0.350777	0.83032			Galnt14	0.227764	0.542199		Cacng3	-0.247492	0.619354
Mllt11	-0.58724	0.814912		Gripap1	-0.192622	0.829277			Mllt11	-0.398407	0.504404		Gripap1	-0.0292513	0.102057
Prkaa2	-0.267512	0.814794		Seh1l	-0.260578	0.829028			Prkaa2	-0.0860838	0.206166		Seh1l	0.137023	0.430291
Slc44a2	0.145125	0.814602		Atp12a	0.309261	0.829018			Slc44a2	0.0101227	0.0389688		Atp12a	-0.0767851	0.176775
Csnk1g3	0.176612	0.814587		Hpcal1	-0.312052	0.828914			Csnk1g3	-0.0172817	0.055575		Hpcal1	-0.186864	0.504775
Tcea1	-0.223129	0.814551		Epb41l1	0.358053	0.828729			Tcea1	-0.255985	0.963593		Epb41l1	0.103413	0.210331
Lrfn3	0.163465	0.814362		Fam171b	-0.224639	0.828504			Lrfn3	0.268916	1.4724		Fam171b	0.093753	0.324829
Otulinl	0.146649	0.812699		Sgsm1	-0.404975	0.828087			Otulinl	0.172592	0.991649		Sgsm1	-0.0028583	0.00430453
Armcx2	0.17796	0.812626		Mpp5	0.256878	0.827908			Armcx2	0.152073	0.669197		Mpp5	0.288745	1.09282
Edc3	-0.181152	0.81256		Pik3c3	-0.207276	0.825985			Edc3	-0.0809384	0.302575		Pik3c3	0.157427	0.674967
Myo9a	-0.254829	0.811898		Uqcrc2	0.453264	0.82512			Myo9a	-0.004057	0.00858755		Uqcrc2	-0.061362	0.0896413
Hdac4	-0.492046	0.811777		Hsp90ab1	0.570439	0.82408			Hdac4	-0.144699	0.185189		Hsp90ab1	0.616275	1.03732
Sod2	-0.294436	0.811351		Asap1	-0.225395	0.823861			Sod2	-0.438508	1.30941		Asap1	-0.113382	0.40506
Osbpl6	-0.313588	0.811228		Fmn2	-0.151909	0.823264			Osbpl6	-0.0594333	0.112931		Fmn2	-0.171556	1.09297
Alg9	0.277369	0.810826		Taldo1	0.457125	0.82315			Alg9	0.198543	0.53622		Taldo1	0.195888	0.3332
Cacna1c	-0.129091	0.810244		Ttbk1	-0.165117	0.822656			Cacna1c	0.0488877	0.248005		Ttbk1	-0.0605528	0.27642
Slc4a10	0.155718	0.810077		Ap3s1	0.548934	0.822226			Slc4a10	0.0649169	0.277769		Ap3s1	0.403606	0.645409
Fstl5	0.347514	0.80959		Rhoa	0.30068	0.822061			Fstl5	0.173358	0.344185		Rhoa	0.173606	0.478593
Prodh	0.502179	0.80957		Dcaf7	-0.233854	0.821512			Prodh	0.229137	0.309169		Dcaf7	-0.0710568	0.221272
Mrps18a	0.148475	0.809532		Hibadh	0.453853	0.82147			Mrps18a	-0.146799	0.79829		Hibadh	-0.0727677	0.107412
Lrrfip2	-0.122025	0.809518		Rbm33	-0.728712	0.820742			Lrrfip2	-0.213715	1.57077		Rbm33	-0.766439	1.00029
Plxnb2	0.179839	0.808539		Aagab	0.233317	0.819786			Plxnb2	0.0183934	0.0578661		Aagab	0.353661	1.53162
Kat6a	0.356702	0.808179		Gsg1l	-0.583304	0.819551			Kat6a	0.179828	0.348		Gsg1l	-0.27815	0.377562
Dennd4b	0.32258	0.807891		Ssbp1	0.147832	0.818535			Dennd4b	0.2077	0.468857		Ssbp1	-0.0508061	0.254749
Lrrc57	0.0973114	0.806814		Cyct	0.51529	0.818528			Lrrc57	0.127723	1.12252		Cyct	0.168536	0.240333
Clock	-0.581366	0.806586		Cat	0.533384	0.817684			Clock	-0.200804	0.221708		Cat	0.270075	0.405272
Scfd1	0.123981	0.806221		Pgam1	0.514523	0.815866			Scfd1	0.0399265	0.204304		Pgam1	0.170586	0.243438
Atp6v0c	0.189789	0.806156		Adcyap1r1	0.256062	0.815831			Atp6v0c	0.130429	0.506958		Adcyap1r1	-0.04713	0.124332
Ttbk1	-0.250696	0.805921		Iqsec1	-0.274346	0.814504			Ttbk1	0.0211485	0.0471048		Iqsec1	-0.21566	0.694483
Abi1	0.102188	0.805887		Clpb	0.224977	0.813693			Abi1	0.106917	0.851968		Clpb	0.00233709	0.00625965
Rev1	0.346502	0.80537		Grk2	0.250867	0.813392			Rev1	0.177429	0.353409		Grk2	0.400799	1.61224
Hdac5	-0.698832	0.804727		Tma7	0.263377	0.813231			Hdac5	-0.0565267	0.0450182		Tma7	0.222159	0.756535
Cbr4	-0.290547	0.804044		Rgs19	-0.294991	0.812567			Cbr4	-0.459387	1.39099		Rgs19	-0.31786	1.01988
H10	0.463388	0.80395		Rpl13a	0.189212	0.812507			H10	0.189289	0.269169		Rpl13a	0.089377	0.370083
Drd5	0.287233	0.803487		Myo1b	-0.268715	0.812462			Drd5	0.309339	0.88008		Myo1b	-0.0494678	0.123894
Psmc4	-0.234645	0.803109		Ghitm	-0.392874	0.812331			Psmc4	-0.0659914	0.174218		Ghitm	-0.344664	0.793208
Gstm7	0.401104	0.801767		Twf2	-0.439647	0.811388			Gstm7	0.222132	0.386952		Twf2	-0.578107	1.28991
Mtf2	0.655593	0.801569		Bcr	-0.184384	0.811192			Mtf2	0.641613	0.780558		Bcr	0.0567785	0.222067
Kiaa0319l	0.218602	0.800864		Gcn1	0.29049	0.811166			Kiaa0319l	0.125945	0.405608		Gcn1	0.210497	0.625288
Cabp1	-0.23657	0.800584		Gpr158	-0.190088	0.811028			Cabp1	-0.11013	0.313268		Gpr158	-0.205196	1.02022
Tns3	0.203415	0.800269		Frs2	-0.26436	0.810536			Tns3	0.0817047	0.262695		Frs2	-0.0092559	0.0213843
Xpo6	0.142401	0.800153		Bnip1	0.268	0.809546			Xpo6	0.153229	0.875527		Bnip1	0.475954	1.80043
Cap2	0.318703	0.800132		Clip1	-0.244104	0.808917			Cap2	0.153051	0.325006		Clip1	0.0233147	0.0605979
Lrrk2	-0.136256	0.799937		Brinp1	-0.241565	0.808563			Lrrk2	-0.112	0.627749		Brinp1	0.0319622	0.085895
Sos1	0.184715	0.799857		Dpysl5	0.219406	0.808526			Sos1	0.116615	0.453112		Dpysl5	0.199264	0.823871
Itch	0.149374	0.799854		Nefm	-0.485808	0.808429			Itch	0.0754992	0.345554		Nefm	-0.450188	0.844415
Chid1	0.214241	0.799691		Map3k5	-0.270539	0.807848			Chid1	0.179075	0.6407		Map3k5	0.155433	0.467464
Klhl2	0.255305	0.799403		Inpp4a	-0.164867	0.807693			Klhl2	-0.023969	0.0523485		Inpp4a	-0.0743427	0.347803
Sike1	-0.50492	0.79909		Tmem9b	0.28431	0.806535			Sike1	-0.0926889	0.10757		Tmem9b	0.382301	1.31635
Plxna1	0.220349	0.798977		Nptxr	-0.209247	0.806214			Plxna1	0.0728514	0.208842		Nptxr	-0.0739333	0.259417
Rims3	-0.0757254	0.7989		Tnc	0.205571	0.806193			Rims3	-0.0237868	0.19682		Tnc	-0.0971415	0.367419
Clstn1	0.117138	0.797803		Taok3	0.28228	0.805493			Clstn1	0.0862807	0.546555		Taok3	-0.0189662	0.0417016
Rps16	0.182255	0.797742		Map3k12	-0.262011	0.805184			Rps16	0.151186	0.633147		Map3k12	0.28532	1.02376
Sucla2	-0.205598	0.797636		Tab1	-0.243263	0.804169			Sucla2	-0.35504	1.52571		Tab1	-0.0995722	0.30825
Sh2d3c	-0.517681	0.7975		Ttc9	-0.224468	0.803807			Sh2d3c	-0.0334094	0.0353067		Ttc9	0.0375048	0.110234
Mecp2	0.559755	0.797392		Csmd2	-0.415813	0.802809			Mecp2	-0.318244	0.397379		Csmd2	-0.264436	0.526505
Stx8	0.186391	0.796816		Chmp4b	-0.64567	0.801362			Stx8	-0.0017453	0.00495425		Chmp4b	-0.277219	0.325329
Pon2	0.20906	0.796472		Esyt2	-0.220488	0.801088			Pon2	-0.111611	0.367686		Esyt2	0.0388431	0.116512
Pou3f1	0.493206	0.796198		Bdh1	0.36547	0.800184			Pou3f1	-0.0293331	0.0323966		Bdh1	-0.213271	0.471995
Nck2	0.230014	0.796192		Sgsm2	-0.376553	0.799877			Nck2	0.171968	0.555602		Sgsm2	-0.0877908	0.159201
Krtcap2	0.334484	0.795705		Rps18	0.290455	0.799707			Krtcap2	0.2292	0.498586		Rps18	0.0294052	0.0638324
Ythdc2	0.077603	0.795526		Cep170	-0.246153	0.799646			Ythdc2	0.0455876	0.412605		Cep170	-0.0085698	0.021023
Slco3a1	0.161424	0.794429		Ssr1	0.291927	0.799011			Slco3a1	0.135851	0.641859		Ssr1	0.116597	0.297477
Rnf34	-0.300563	0.79426		Txn	-0.261585	0.79878			Rnf34	0.0517997	0.0998372		Txn	-0.0445589	0.111975
Ptgfrn	0.190581	0.79391		Rab6a	0.853472	0.798756			Ptgfrn	0.078	0.266543		Rab6a	0.515681	0.491778
Nek11	-0.740436	0.793892		Tuba4a	-0.521939	0.79855			Nek11	-0.528867	0.523583		Tuba4a	-0.314994	0.490941
Wdr24	-0.303074	0.793836		Rab18	-0.205903	0.797828			Wdr24	0.0168033	0.0300543		Rab18	0.0256408	0.0795125
Sec11a	0.178788	0.793378		Rab11fip5	-0.30811	0.797652			Sec11a	0.135315	0.562078		Rab11fip5	0.0146864	0.0289684
Dact3	0.162709	0.79287		Fam126b	-0.338305	0.797166			Dact3	0.28847	1.56266		Fam126b	-0.0825437	0.167114
Ylpm1	-0.126953	0.792137		Samsn1	-0.321533	0.796814			Ylpm1	0.0127242	0.0556515		Samsn1	-0.0245889	0.0473134
Adcy3	0.102456	0.792068		Adap1	0.183108	0.796529			Adcy3	0.210476	1.83185		Adap1	0.149463	0.711473
Atg101	-0.608448	0.792005		Dnajc10	0.218204	0.796376			Atg101	-0.179804	0.181999		Dnajc10	-0.0167677	0.0475314
Arhgef28	-0.548192	0.791881		Preb	0.18281	0.795827			Arhgef28	-0.0992324	0.105075		Preb	0.314984	1.7172
Mical3	-0.25366	0.791847		Specc1	-0.276936	0.795563			Mical3	-0.164206	0.462613		Specc1	-0.138218	0.387546
Gria2	0.306809	0.791164		Cnih2	-0.289202	0.794898			Gria2	0.129774	0.276234		Cnih2	-0.386452	1.28904
Tpm3	-0.297616	0.790784		Atg9a	-0.227526	0.794528			Tpm3	-0.0497502	0.0961899		Atg9a	0.144556	0.52044
Acad11	0.266744	0.790481		Rras2	0.458831	0.794184			Acad11	-0.0026271	0.0051784		Rras2	0.167341	0.265464
Nrxn1	0.226514	0.789831		Tpgs1	-0.203203	0.793266			Nrxn1	0.130743	0.400969		Tpgs1	-0.0151573	0.0459184
Pspc1	-0.468723	0.789294		Uqcr10	0.893992	0.793115			Pspc1	-0.35653	0.562641		Uqcr10	0.321257	0.26052
Syt4	0.115654	0.789137		Mia3	-0.155053	0.792166			Syt4	0.191705	1.44272		Mia3	0.0707931	0.346413
Polr2c	-0.689146	0.788454		H10	0.514588	0.79202			Polr2c	-0.0913378	0.0746371		H10	-0.0201625	0.02354
Cisd1	-0.29818	0.788371		Comtd1	0.267936	0.791342			Cisd1	-0.292691	0.770513		Comtd1	-0.352739	1.26148
Use1	0.181099	0.78825		Copa	0.313002	0.790867			Use1	0.19079	0.840469		Copa	0.595463	1.89756
Pex3	0.339404	0.787843		Adgrl1	-0.238945	0.790272			Pex3	0.186684	0.377175		Adgrl1	-0.129941	0.427508
Ptpru	0.114144	0.787568		Rhog	0.564248	0.789841			Ptpru	0.203897	1.56627		Rhog	0.109276	0.127782
Utp18	-0.63933	0.787514		Lin7c	0.224449	0.789112			Utp18	0.0587428	0.0505223		Lin7c	-0.0419032	0.122575
Snrpb2	0.176385	0.786977		Slmap	0.210787	0.787909			Snrpb2	0.123341	0.505599		Slmap	0.460783	2.17873
Cttnbp2	0.292476	0.785938		Soga3	0.1992	0.787632			Cttnbp2	0.170284	0.403249		Soga3	0.182677	0.812244
Rpl7	0.157425	0.785789		Eif3c	0.235203	0.787369			Rpl7	0.123921	0.584413		Eif3c	0.251649	0.980377
Cadm4	0.220325	0.78573		Rock2	-0.287248	0.787233			Cadm4	-0.0704303	0.197733		Rock2	0.245142	0.742926
Kit	0.247689	0.785126		Vars1	0.156341	0.786901			Kit	0.015148	0.0329559		Vars1	0.210284	1.28654
Snapin	-0.260046	0.784636		Ptgds	0.374291	0.786827			Snapin	-0.0862453	0.206061		Ptgds	-0.0232519	0.0376756
Rnf115	-0.414363	0.784257		Spats2	-0.210012	0.785781			Rnf115	-0.137228	0.205625		Spats2	-0.121221	0.457329
Hp1bp3	-0.435157	0.783797		Fez1	0.250684	0.78572			Hp1bp3	0.0598692	0.0772931		Fez1	0.243574	0.869905
Fgd1	-0.815682	0.783287		Kcnj4	-0.415137	0.785043			Fgd1	-0.104619	0.0716464		Kcnj4	0.14767	0.254902
Evi5	-0.26105	0.783228		Ptp4a1	-0.202013	0.78502			Evi5	-0.0173647	0.0358829		Ptp4a1	0.0276218	0.0867242
Tmem47	-0.291204	0.783002		Fus	-0.447357	0.784779			Tmem47	-0.1008	0.216122		Fus	-0.249365	0.437605
Golim4	0.377428	0.782762		Idh3g	0.295679	0.784566			Golim4	0.105736	0.169378		Idh3g	-0.131185	0.331502
Hbs1l	-0.230421	0.782354		Nomo1	-0.191089	0.784018			Hbs1l	-0.0220178	0.0523566		Nomo1	0.031543	0.106381
Pkp2	0.196756	0.782153		Sdf2l1	0.281439	0.783966			Pkp2	0.224862	0.921394		Sdf2l1	0.0188645	0.0406541
Tfrc	0.162452	0.782006		H15	0.705627	0.783868			Tfrc	0.0927994	0.392054		H15	0.476172	0.55316
Dnajc15	0.227147	0.781456		Ndufc2	0.314396	0.78343			Dnajc15	0.0282567	0.0692001		Ndufc2	-0.0975111	0.21668
Alas1	-0.154586	0.781435		Psmc2	0.238401	0.78271			Alas1	-0.332245	1.89892		Psmc2	0.320968	1.28151
Mrpl57	0.237806	0.780882		Akr7a2	0.456303	0.782338			Mrpl57	-0.147442	0.432706		Akr7a2	0.175766	0.279167
Atp5c1	0.364351	0.780487		Sh3gl3	0.526877	0.78227			Atp5c1	0.137193	0.237709		Sh3gl3	0.568285	0.983711
Fbl	0.216413	0.780275		Ttyh1	0.996586	0.782185			Fbl	0.0363591	0.0955827		Ttyh1	0.168266	0.108829
Dync1li2	0.122135	0.780248		Ewsr1	-0.339327	0.782176			Dync1li2	-0.0193691	0.0897637		Ewsr1	-0.38718	1.05273
Pex10	0.210111	0.779891		Camk4	-0.31689	0.782134			Pex10	0.117366	0.380493		Camk4	0.330307	0.943543
Slc48a1	0.230643	0.778932		Rpl9	0.251471	0.781753			Slc48a1	0.138572	0.415329		Rpl9	0.00050003	0.00115313
Btf3l4	-0.157552	0.778451		Adgrg1	0.526752	0.780905			Btf3l4	-0.130304	0.615474		Adgrg1	0.0861705	0.10496
Cox7b	-0.334329	0.778396		Rpl18a	0.328537	0.780143			Cox7b	-0.382086	0.91701		Rpl18a	-0.0607364	0.120008
Rpl36a	0.204505	0.778339		Hace1	-0.418963	0.77907			Rpl36a	0.201728	0.76532		Hace1	0.0537053	0.0803432
Pcdh18	0.159606	0.778325		Pcdh7	0.326129	0.777274			Pcdh18	-0.0329181	0.119471		Pcdh7	0.0215066	0.0396805
Acot13	-0.246745	0.778262		Asic2	-0.364545	0.777044			Acot13	-0.342358	1.15819		Asic2	-0.174475	0.35987
Grhpr	0.218601	0.777622		Hivep2	-0.37622	0.776873			Grhpr	0.0369133	0.0958237		Hivep2	-0.0979538	0.175715
Mtus2	0.157531	0.77761		Rpl14	0.202971	0.776106			Mtus2	0.13492	0.642004		Rpl14	-0.0344982	0.108865
Erc1	-0.122	0.776905		Vrk1	0.741553	0.773476			Erc1	-0.0046948	0.0202874		Vrk1	0.54425	0.605584
Nlgn3	0.221048	0.776883		Lrp4	0.440243	0.771421			Nlgn3	0.124374	0.382402		Lrp4	0.361126	0.693178
Odr4	0.268677	0.77674		Rpl23	0.2596	0.770464			Odr4	0.106385	0.251023		Rpl23	0.0647791	0.166134
Srp14	-0.176347	0.7763		Eif4g3	-0.200245	0.769769			Srp14	-0.0881546	0.331161		Eif4g3	0.0449171	0.147142
Rrp12	0.19493	0.775856		Cct6b	0.157037	0.76942			Rrp12	-0.184604	0.725417		Cct6b	0.238411	1.44798
Hsd17b12	0.164965	0.775767		Nrxn1	-0.276214	0.76833			Hsd17b12	0.0489971	0.179571		Nrxn1	-0.241592	0.747418
Tbc1d31	0.623922	0.775582		Mast4	-0.293637	0.767249			Tbc1d31	0.491431	0.577224		Mast4	-0.129614	0.322374
Diaph2	-0.097489	0.775161		Mlec	0.154441	0.765886			Diaph2	0.0419978	0.276801		Mlec	0.136921	0.757577
Adgrl2	0.305097	0.774421		Tubb2a	-0.448009	0.764998			Adgrl2	0.217191	0.508617		Tubb2a	-0.241381	0.409279
Vps51	-0.220734	0.774308		Srp72	0.193441	0.764728			Vps51	-0.0156398	0.0379483		Srp72	0.548354	2.71773
Arpc2	0.217304	0.774156		Tgm2	0.623941	0.764564			Arpc2	0.120201	0.373269		Tgm2	0.342605	0.418636
Fxyd6	-0.168797	0.773397		Emc4	0.148188	0.762501			Fxyd6	-0.247531	1.22893		Emc4	0.15791	0.94523
Chaf1b	0.358181	0.77302		Aldh2	0.487616	0.762485			Chaf1b	0.24261	0.477513		Aldh2	-0.0355088	0.043299
Grik1	0.16812	0.772345		Oxsr1	0.384664	0.761098			Grik1	0.199916	0.955049		Oxsr1	0.62832	1.55652
Adgrg1	0.118188	0.772133		Wdr37	-0.247444	0.760884			Adgrg1	0.122667	0.808353		Wdr37	-0.0543566	0.142214
Pygb	0.393012	0.772097		Tspan2	0.596348	0.760865			Pygb	0.041073	0.0569035		Tspan2	0.455975	0.626668
Chn1	-0.251649	0.772059		Orai2	-0.368711	0.760663			Chn1	-0.0115498	0.0241742		Orai2	-0.0524226	0.0880027
Pex12	0.339927	0.77187		Rpl17	0.20666	0.76013			Pex12	0.103677	0.184246		Rpl17	-0.056085	0.180567
Ppm1a	-0.253594	0.771432		Rab3b	0.424063	0.759771			Ppm1a	-0.126442	0.328108		Rab3b	0.197937	0.34152
Slc12a5	0.123137	0.771177		Dnaja3	-0.232213	0.759254			Slc12a5	0.0660834	0.358465		Dnaja3	-0.307644	1.22184
Rps3	0.168157	0.770746		Snx1	0.301821	0.759058			Rps3	0.0895945	0.355149		Snx1	0.434167	1.3444
Abca9	-0.613092	0.770618		Sema7a	0.252595	0.758933			Abca9	-0.5436	0.664097		Sema7a	-0.0587415	0.151278
Bnc2	-0.217605	0.770406		Rhot1	0.103441	0.75854			Bnc2	-0.171414	0.573433		Rhot1	0.0267627	0.170643
Grwd1	-0.169534	0.77031		Atp1a1	0.263308	0.758275			Grwd1	0.00634691	0.0195858		Atp1a1	-0.0480116	0.115217
Csnk1d	0.1808	0.770277		Calcoco1	-0.225738	0.757627			Csnk1d	0.142658	0.574513		Calcoco1	0.0184053	0.0484789
Dcdc5	0.23026	0.770217		Usp32	1.07086	0.756549			Dcdc5	0.239944	0.810328		Usp32	0.270972	0.165981
Pygo2	-0.756559	0.770189		Pdzd11	-0.127539	0.756403			Pygo2	-0.68569	0.682011		Pdzd11	-0.235709	1.77141
Faah	0.660182	0.770155		Clip2	-0.250445	0.755884			Faah	0.529985	0.586839		Clip2	-0.0716495	0.190841
Add2	-0.199706	0.769947		Sh3glb2	-0.352089	0.754548			Add2	-0.0440526	0.127483		Sh3glb2	-0.111558	0.214401
H2bc3	0.723544	0.769825		Btbd1	0.273868	0.754465			H2bc3	0.286939	0.249345		Btbd1	0.242688	0.74585
Col6a2	-0.393034	0.769673		Robo2	-0.15949	0.753754			Col6a2	-0.196014	0.327474		Robo2	0.104733	0.514263
Rnf13	0.340605	0.769126		Rps19	0.272314	0.753742			Rnf13	0.186044	0.365254		Rps19	0.0169438	0.0363969
Faap100	0.384475	0.768802		Tubb5	-0.614131	0.753671			Faap100	0.54692	1.17895		Tubb5	-0.213145	0.238194
Ccdc149	-0.182679	0.76862		Rps25	0.364541	0.753595			Ccdc149	-0.0579907	0.192157		Rps25	-0.013828	0.0218496
Ptk2	-0.169299	0.768544		Ecpas	0.178404	0.753586			Ptk2	-0.0385126	0.131715		Ecpas	0.233011	1.19294
Pin4	0.197802	0.768312		Phf10	0.752584	0.753375			Pin4	0.407848	1.79145		Phf10	0.347131	0.333898
Wfs1	0.228833	0.76823		Nudt16	0.389556	0.752636			Wfs1	0.0128735	0.029684		Nudt16	0.195736	0.369942
Rnaseh2c	-0.428756	0.76726		Vgf	0.228032	0.75252			Rnaseh2c	0.0879283	0.117207		Vgf	0.419571	1.75518
Adgrv1	-0.256391	0.767025		Aldh3b1	0.109612	0.751881			Adgrv1	-0.432822	1.43491		Aldh3b1	-0.0611453	0.41978
Nif3l1	-0.210157	0.766989		Calu	0.376889	0.751718			Nif3l1	-0.369641	1.50296		Calu	0.0949371	0.164157
Msto1	-0.233295	0.766368		Nemf	0.143533	0.75073			Msto1	-0.037997	0.0909512		Nemf	0.323472	2.16003
Amer3	-0.469539	0.766229		Chmp1b1	0.363949	0.749991			Amer3	0.117054	0.145545		Chmp1b1	0.0874376	0.155251
Ube2f	0.276465	0.765253		Fam107a	0.2305	0.748552			Ube2f	0.110941	0.251402		Fam107a	0.293136	1.1485
Elavl2	0.183909	0.764857		Gnpat	0.279328	0.747514			Elavl2	0.115355	0.429948		Gnpat	0.193095	0.54341
Mlec	0.287446	0.764243		Kcnd1	-0.116653	0.746965			Mlec	0.182786	0.436883		Kcnd1	-0.150738	1.16805
Dtx1	0.155947	0.763692		Ntrk3	-0.222391	0.7467			Dtx1	0.142398	0.682519		Ntrk3	-0.0281376	0.076343
Nf1	-0.157108	0.763505		Plppr3	-0.187853	0.746107			Nf1	0.00980634	0.0328797		Plppr3	0.0746528	0.276781
Atg13	-0.560797	0.763449		Apc	-0.207881	0.745711			Atg13	-0.242616	0.274155		Apc	-0.0876007	0.296641
Sestd1	0.167919	0.762628		Ctnnd2	-0.387765	0.745499			Sestd1	0.129148	0.551076		Ctnnd2	-0.0323987	0.0490623
Cnot10	0.135227	0.76234		Wdr26	-0.165951	0.745224			Cnot10	0.179249	1.07509		Wdr26	0.138782	0.685778
Tbk1	-0.249075	0.761969		Vac14	-0.208387	0.745122			Tbk1	0.076432	0.183327		Vac14	0.0243998	0.0701272
Sh2d5	-0.510829	0.761759		Ubtf	0.583745	0.744916			Sh2d5	-0.16125	0.189327		Ubtf	0.473395	0.659886
Emd	-0.282713	0.761066		Try10	0.508783	0.744488			Emd	-0.0623559	0.12614		Try10	0.561857	0.96417
Cdh12	-0.247302	0.759587		Kif3c	-0.268479	0.744215			Cdh12	-0.0965898	0.241814		Kif3c	0.0886482	0.222038
Cpe	0.199497	0.759521		Hsp90aa1	0.587895	0.743218			Cpe	0.151449	0.540053		Hsp90aa1	0.568082	0.817533
Zc3hav1	-0.363096	0.759365		Rpl7	0.139822	0.742946			Zc3hav1	-0.0446798	0.0667241		Rpl7	-0.0594139	0.298534
Ubash3b	0.217108	0.758948		Tusc3	-0.21192	0.742775			Ubash3b	0.194468	0.662296		Tusc3	-0.0475645	0.142532
Nt5m	-0.166329	0.758787		Dynll1	-0.385509	0.742701			Nt5m	-0.304978	1.55922		Dynll1	-0.471182	1.08713
Vkorc1l1	-0.173555	0.758758		Usp46	-0.251459	0.741692			Vkorc1l1	-0.0536916	0.184316		Usp46	-0.111824	0.314723
H3c1	0.827013	0.758538		Map2k4	-0.268219	0.741508			H3c1	0.364984	0.278976		Map2k4	0.165852	0.469783
H3c10	0.827013	0.758538		Olfm1	-0.195958	0.741325			H3c10	0.364984	0.278976		Olfm1	-0.362311	1.7415
H3c11	0.827013	0.758538		Nqo1	0.292527	0.741139			H3c11	0.364984	0.278976		Nqo1	0.115539	0.273016
H3c8	0.827013	0.758538		Lsm11	-0.306673	0.739732			H3c8	0.364984	0.278976		Lsm11	-0.202245	0.507364
Btbd2	-0.536494	0.758274		Eif3a	0.205656	0.738953			Btbd2	-0.106979	0.112439		Eif3a	0.25884	1.12039
Syt12	-0.220536	0.757958		Pgap1	0.117632	0.73859			Syt12	-0.173477	0.563152		Pgap1	0.118917	0.8588
Rap2a	0.157801	0.757589		Iqgap1	0.253088	0.73783			Rap2a	0.0553771	0.212876		Iqgap1	0.360535	1.29444
Ccn2	0.178945	0.756736		Vdac2	-0.208267	0.737796			Ccn2	-0.0182014	0.0543537		Vdac2	-0.241313	1.01294
Lxn	0.378904	0.756323		Rmdn3	-0.138592	0.737392			Lxn	0.13663	0.219361		Rmdn3	-0.0847373	0.46076
Magi3	-0.136031	0.755155		M6pr	0.362782	0.735914			Magi3	0.056232	0.257075		M6pr	0.0667583	0.113315
Gm11201	-0.202881	0.75506		Ndufs3	0.373823	0.735875			Gm11201	-0.19902	0.73735		Ndufs3	-0.242073	0.493498
Tmpo	0.305881	0.755053		Pcdhga10	-0.251096	0.734841			Tmpo	0.072895	0.136534		Pcdhga10	0.0596384	0.150426
Cutc	-1.9404	0.754732		Bnip3	-0.235728	0.734804			Cutc	-1.27984	0.451271		Bnip3	0.0516452	0.137372
Frmd6	-0.449823	0.754551		Ptprd	-0.286336	0.734798			Frmd6	0.0344937	0.0403159		Ptprd	-0.162897	0.420317
[truncated: 5,110 more rows]
