# Supplementary material for: Complement C1q-dependent excitatory and inhibitory synapse elimination by astrocytes and microglia in Alzheimer’s disease mouse models
Source: Nat Aging. 2022 Sep 20;2(9):837–50. doi: 10.1038/s43587-022-00281-1 (PMC10154216; doi:10.1038/s43587-022-00281-1)
Supplement: Source Data Fig. 3 — Numerical source data. [file 43587_2022_281_MOESM5_ESM.xlsx]

## Sheet: Sheet1
Fig. 3a						Fig. 3b
	Exc. neurons	Astrocytes	Microglia	Oligodendrocytes			WT			C1qKO			P301S			P301S;C1qKO
S100a4	1.5589	92.4814	3.45642	2.50329		6 mo	0.834051	0.939561	1.09615	1.0863	1.01622		1.0455	1.06198	1.11823	1.08266	0.87464	0.844695
Plin4	6.29564	28.0238	0.466622	65.2139		9 mo	0.630766	0.571734	0.474799	0.492723	0.526733	0.487753	2.03682	1.88114		1.59792	1.03063	1.26898
Apoe	8.37676	18.9936	67.3821	5.2475
Ptpn6	11.3622	1.01408	87.2399	0.383827
Slc1a3	1.01261	94.8381	3.35477	0.794483		Fig. 3d			Fig. 3e			Fig. 3f
Sqstm1	20.5175	30.5188	14.507	34.4566		WT	P301S		WT	P301S		%C1q+ Syn	Astrocyte-synapse association
Sdc4	1.53402	90.1306	7.55947	0.775944		0.26	0.38		2.49	2.28		10.5	0.23
Mapt	23.6013	10.4065	0.405219	65.587		0.23	0.37		1.89	1.97		8.7	0.26
Dock2	9.70839	0.65523	89.1956	0.440788		0.1	0.54		2.29	2.57		7.4	0.1
Nrcam	43.4659	56.118	0.0824942	0.333612								17.9	0.37
Gfap	0.424614	98.4869	0.16593	0.922556								17.8	0.54
Serpina3n	6.51369	49.7635	0.287112	43.4357								15.2	0.38
Thbs4	0.960888	98.8832	0.0299123	0.125962
Clu	0.424056	98.8574	0.0693954	0.649131
Tgm1	1.40873	96.824	1.37877	0.388469
Myo1f	9.99168	1.36038	88.2074	0.440529		Fig. 3h
Aqp4	0.128248	99.6627	0.0614756	0.147563		0.941473	0.716794	4.20289	2.13771
Flnb	29.341	19.543	7.39692	43.7191		0.850267	1.29662	4.8251	5.19068
Rftn2	3.43674	76.6997	4.46593	15.3976		0.883552	1.18569	6.40201	5.879
Prdx6	1.76548	92.0823	2.63138	3.5208		2.50556	1.16426	7.56576	5.21182
Anxa5	4.99283	37.089	49.5103	8.40786		0.9532	1.39389	4.04545	0.847185
Vcam1	1.29825	77.2011	21.289	0.211668		0.949139	1.53251	1.82953	0.865248
Cpne3	10.1133	37.7255	36.8689	15.2924		1.34442	1.53694	5.49513	7.45826
Glipr2	6.59204	90.0487	2.65155	0.707674		2.44048	2.07511	18.1121	4.36017
Padi2	3.06002	69.2129	10.9494	16.7777		2.89713	1.61132	12.3362	6.8408
Gpnmb	3.19599	19.7994	76.3994	0.60528			1.35023	8.37588	2.23188
Anxa4	8.22251	13.5882	64.3695	13.8198				3.74207
Cd9	8.8305	11.0091	58.0452	22.1152				5.24423
Mvp	10.7522	12.1571	40.5881	36.5027				7.49036
Stx4a	13.6837	34.0895	20.3765	31.8504				6.1159
Msn	10.658	10.9822	70.032	8.32777				7.9053
Flna	12.6908	53.4123	29.4495	4.44734				6.40784
Jam3	11.3269	10.4452	2.53412	75.6938
Cryab	7.83135	4.17019	0.455375	87.5431
Anxa2	9.87262	29.0577	32.7128	28.3569
Slc16a1	2.23341	60.1945	8.55491	29.0172
Sfxn5	3.98404	94.3163	0.376383	1.32323
Ifit1	5.48631	57.3739	18.7551	18.3847
Mlc1	0.0404083	99.672	0.0667484	0.220861
Fxyd1	1.46265	95.6149	0.0903268	2.83208
Ctnna1	8.57772	41.4135	18.6148	31.394
Echdc3	1.5938e-11	89.6284	8.83589	1.53571
Kcnj10	3.75908	64.6183	1.38743	30.2352
Hepacam	4.10044	65.6605	0.205367	30.0337
Gjb1	5.64567	2.1003	0.44188	91.8122
Ubqln2	32.0061	36.8811	6.82693	24.2859
Ezr	0.364466	95.5977	3.60053	0.437334
Cnn3	2.67223	81.8103	0.245149	15.2723
Nap1l5	57.0804	17.8058	0.237116	24.8767
Capg	5.74561	8.76258	84.9809	0.510915
Ctnna3	3.9457e-11	2.48647	12.2842	85.2293
Slc4a4	10.8169	89.027	0.045165	0.110872
Flnc	4.05526	45.4098	0.353747	50.1812
Ahnak	3.4384	93.6027	2.0434	0.915448
C4b	5.09487	48.5414	2.00744	44.3563
