# Supplementary material for: Complement C1q-dependent excitatory and inhibitory synapse elimination by astrocytes and microglia in Alzheimer’s disease mouse models
Source: Nat Aging. 2022 Sep 20;2(9):837–50. doi: 10.1038/s43587-022-00281-1 (PMC10154216; doi:10.1038/s43587-022-00281-1)
Supplement: Source Data Fig. 4 — Numerical source data. [file 43587_2022_281_MOESM6_ESM.xlsx]

## Sheet: Sheet1
Fig. 4b
C4			Cleaved C4
Control	AD		Control	AD
1072.81	2166.61		885.97	1384.23
860.41	3144.38		632.98	1347.12
505.79	2576.91		350.25	1973.48
1187.43	2995.7		868.32	1963.79
702.55	2290		555.34	1902.02
931.74	1873.3		649.85	725.2
694.01	1663.08		488.85	932.7
907.27	1547.07		655.42	1088.01
331.07	1308.53		413.6	997.25
567.73	3660.47		606.97	1801.67
623.59	2199.76		505.25	1305.68
1199.88	1363.71		714.68	1016.54
949.91	1898.2		927.07	1095.18
1042.72	1105.11		612.83	890.49
595.06			346.81
Factor B			Bb
Control	AD		Normal	AD
841.69	462.01		26.19	7.66
453.87	1181.89		9.47	62.03
317.76	768.74		8.32	25.03
1000.81	781.08		26.24	16.41
405.68	730.19		5.75	18.15
824.32	654.76		19.68	26.8
421.3	403.42		8.01	15.96
470.18	710.92		11.27	27.59
373.92	804.99		8.83	43.75
489.01	727.61		17.9	20.32
897.52	1145.78		22.72	35.44
1622.43	708.77		50.45	19.87
788.86	1026		29.74	45.2
745.53	517.98		22.1	16.02
523.72			11.24
