# Supplementary material for: Complement C1q-dependent excitatory and inhibitory synapse elimination by astrocytes and microglia in Alzheimer’s disease mouse models
Source: Nat Aging. 2022 Sep 20;2(9):837–50. doi: 10.1038/s43587-022-00281-1 (PMC10154216; doi:10.1038/s43587-022-00281-1)
Supplement: Source Data Fig. 5 — Numerical source data. [file 43587_2022_281_MOESM7_ESM.xlsx]

## Sheet: Sheet1
Fig. 5b					Fig. 5c					Fig. 5d					Fig. 5e
WT	C1qKO	P301S	P301S;C1qKO		WT	C1qKO	P301S	P301S;C1qKO		WT	C1qKO	P301S	P301S;C1qKO		WT	C1qKO	P301S	P301S;C1qKO
0.00160444	0.0011145	0.00166817	0.00258111		0.00348133	0.00192366	0.00400361	0.00445566		0.00892775	0.00534004	0.00956659	0.0192019		0.00947715	0.00450152	0.00629995	0.00865189
0.00020626	0.00090032	0.0011692	0.00189229		0.00071047	0.00222669	0.0028327	0.00496361		0.00246134	0.00762727	0.00605571	0.0259009		0.00246134	0.00549163	0.00750908	0.012285
0.00092431	0.00087519	0.0104202	0.00149883		0.00180495	0.0019863	0.0197766	0.00383294		0.00904444	0.00725373	0.0785681	0.0141627		0.00634094	0.00705083	0.0532266	0.0115988
0.00237614	0.00057164	0.0119624	0.00767488		0.0053185	0.0019754	0.0177244	0.0120394		0.0145016	0.00595875	0.108652	0.0309097		0.011668	0.00450726	0.0639952	0.0249577
0.00041294	0.00060252	0.00099515	0.00013405		0.00082588	0.00241007	0.00264563	0.00018767		0.00228091	0.00618635	0.00372344	0.0016011		0.00168067	0.0056153	0.00481857	0.00091491
0.00061033	0.00074122	0.00129456	0.00137116		0.00158842	0.00260078	0.0049531	0.00158392		0.00324072	0.00586873	0.0012925	0.00085147		0.00410491	0.00522996	0.0025288	0.00117077
0.00049446	0.00038918	0.0164935	0.00326821		0.00110827	0.00131926	0.0242045	0.00749556		0.00305028	0.00328003	0.0642525	0.0229993		0.00177113	0.00241447	0.0419805	0.0179325
0.0004713	0.00085736	0.0544165	0.00230226		0.00183686	0.00213961	0.0695652	0.00463277		0.00354705	0.0027674	0.180927	0.0165649		0.00495824	0.00418569	0.0865425	0.0135467
0.00063238	0.00051321	0.00439197	0.00257388		0.00284992	0.00221887	0.00905549	0.00690181		0.0049674	0.00491298	0.0281974	0.0194017		0.00589879	0.00784553	0.0122677	0.0145985
	0.00087783	0.0170547				0.00107692	0.0217251				0.00457958	0.0974824				0.00383407	0.0420214
		0.00446686					0.00730548					0.00473604					0.00423087
		0.00490385					0.00855769					0.0667502					0.040844
		0.0115152					0.0133884					0.0789948					0.0291239
		0.00607817					0.00644205					0.0227231					0.00687191
		0.0173732					0.0231793					0.106347					0.0472436
		0.0112482					0.0164877					0.0805451					0.0258869
Fig. 5f left			right						Fig. 5g left			right					Fig. 5h Homer1					Gephyrin
Astrocytes	Microglia		WT	C1qKO	P301S	P301S;C1qKO			Astrocytes	Microglia		WT	C1qKO	P301S	P301S;C1qKO		WT	C1qKO	P301S	P301S;C1qKO		WT	C1qKO	P301S	P301S;C1qKO
1	0.579365		2.16981	1.72603	2.4	1.72626			1	1.18627		1.06154	0.842975	0.658537	0.450575		24775	26200	22180	27740		5460.5	4531.8	3428.6	4530.8
1	0.404332		3.44444	2.47321	2.42276	2.62308			1	1.38889		1	0.72	1.24	0.474308		26180	24880	21040	22900		4306.6	4588.8	2477	3256
1	0.440613		1.95276	2.26957	1.89791	2.55729			1	1.02878		0.701087	0.972028	0.677458	0.818966		27480	26280	10340.5	25620		4068.8	3942.8	2653.75	3276.2
1	0.289377		2.2383	3.4557	1.48168	1.56868			1	1.32203		0.804598	0.75641	0.588991	0.80744		19780	27640	15966.7	25375		3599.6	5236	1672	3696.25
1	0.25		2	4	2.66667	1.4			1	1.10169		0.736842	0.907692	1.17241	0.571429		29060	22240	20600	24866.7		3332	4202.8	3424.25	4372
1	0.285		2.60256	3.50877	2.84848	1.15517			1	1.12214		1.26667	0.891156	2	1.375		25560	30760	17766.7	14100		4628.6	5009.6	5931.67	6263.67
1	0.295		2.24138	3.38983	1.46752	2.29348			1	1.35849		0.580645	0.736111	0.653367	0.779698		23460	30320	20533.3	22520		4065.2	4390.2	2080.33	4026.2
1	0.400709		3.89744	2.49558	1.27839	2.01227			1	0.661157		1.39785	1.5125	0.478328	0.817797		33100	26360	14566.7	17700		5243.8	5781.6	2380.33	3561.75
1	0.231293		4.50667	4.32353	2.06183	2.68148			1	0.626214		1.1875	1.5969	0.435065	0.752437		23720	26500	16940	20980		5153.6	5251.4	2184.6	5288.2
1	0.815126			1.2268	1.27385				1	1.19444			0.837209	0.431067				22100	14260				3755.8	3288.8
1	0.416667				1.63548				1	1.51852				0.893333					17350					3959
1	0.412752				1.7451				1	0.806452				0.611894					17333.3					3191
1	0.526895				1.16268				1	1.47611				0.368682					18150					3193.25
1	0.674912				1.05987				1	1.69782				0.302419					14840					2182.8
1	0.376147				1.3342				1	0.772727				0.44424					17740					3069.2
1	0.351064				1.46581				1	0.5				0.321397					13780					2773.6
1	0.681422								1	1.53053
1	0.782237								1	2.09061
1	0.485007								1	2.29851
1	0.579288								1	2.21939
1	0.381232								1	2.10833
1	0.391039								1	1.22105
1	0.63748								1	1.23848
1	0.714286								1	1.75
1	0.865672								1	0.727273
1	0.436019								1	1.28255
1	0.496951								1	1.2228
1	0.372928								1	1.32902
1	0.46087								1	0.942029
1	0.290323								1	1
1	0.512097								1	1.42636
1	0.446768								1	1.24286
1	0.5								1	1.35714
1	0.384236								1	0.789474
1	0.446154								1	1.72222
1	0.256579								1	0.715385
1	0.221893								1	0.842105
1	0.785023								1	2.31983
1	0.61144								1	1.1194
1	0.573034								1	1.63427
1	0.860082								1	2.71237
1	0.943515								1	3.30667
1	0.749514								1	2.25103
1	0.682218								1	3.11142
Fig. 5j					Fig. 5k
WT	C1qKO	P301S + P301S;C1qHet	P301S;C1qKO		WT	C1qKO	P301S + P301S;C1qHet	P301S;C1qKO
1.57975	1.524	2.05675	1.521		1436.25	1782	2182.6	1857.67
1.669	1.651	2.2574	1.70225		1786.67	1883.4	2236	2399.5
1.80425	1.71525	2.28275	1.73475		1900.67	1925	2768.67	2492.75
1.84767	1.80333	2.364	1.98133		2197	2214.33	2873.25	2635.25
1.8575	1.81475	2.89	2.2585		2376.25	2218.5	2952.25	2783.25
2.0905	1.8336	2.9492	2.4355		2431.75	2222.5	2991.4	2995.5
2.188	1.9084	3.01867	2.69975		2577.25	2349.6	3094.5	3524.75
2.72625	1.9165	3.311	2.9275		3480	2588.25	3151.25	3786.75
2.85725	2.8345	3.42375	4.19975		3833.25	3090	3166	3872.75
	3.099	3.56325	4.37			3864.75	3190.75	4094
		3.781					3242
		3.92575					3603
		4.19825					3711.67
		4.57225					4012
		4.65925					4195.25
		4.895					4410
		5.28925					4435.25
		5.97933					5526
