# Supplementary material for: Complement C1q-dependent excitatory and inhibitory synapse elimination by astrocytes and microglia in Alzheimer’s disease mouse models
Source: Nat Aging. 2022 Sep 20;2(9):837–50. doi: 10.1038/s43587-022-00281-1 (PMC10154216; doi:10.1038/s43587-022-00281-1)
Supplement: Source Data Fig. 6 — Numerical source data. [file 43587_2022_281_MOESM8_ESM.xlsx]

## Sheet: Sheet1
Fig. 6b					Fig. 6c					Fig. 6d					Fig. 6e
TauPS2APP away plaque	TauPS2APP near plaque	TauPS2APP;Trem2KO away plaque	TauPS2APP;Trem2KO near plaque		WT -Abeta	WT +Abeta	Trem2KO -Abeta	Trem2KO +Abeta		WT -Abeta	WT +Abeta	Trem2KO -Abeta	Trem2KO +Abeta		WT -Abeta	WT +Abeta	Trem2KO -Abeta	Trem2KO +Abeta
0.00080467	0.00136632	0.00093352	0.00108033		0.00790608	0.0182836	0.012007	0.0133924		0.0020523	0.00315991	0.00342896	0.00317118		0.00851437	0.0104023	0.0112423	0.0135682
0.00079188	0.00186938	0.00020582	0.00048429		0.0112203	0.0168555	0.00788677	0.0075851		0.00117272	0.00282701	0.00071176	0.00195181		0.00368004	0.00544881	0.00457743	0.0106861
0.00030164	0.00094839	0.00047456	0.00038003		0.00752034	0.0155988	0.00952345	0.00794923		0.00116581	0.00195251	0.00143028	0.00277429		0.00367304	0.00757217	0.00634955	0.00938205
0.00121834	0.00196577	0.00029187	0.00087444		0.0141769	0.0236466	0.00835728	0.00353464		0.0036533	0.00464857	0.0007978	0.00543525		0.00931704	0.0114753	0.00602319	0.00524842
0.00073957	0.0010691	0.00055141	0.00021466		0.00695239	0.00832408	0.00528553	0.0123064		0.00246911	0.00397618	0.00098658	0.00224728		0.00732931	0.00492694	0.00424622	0.0113875
0.00041005	0.00124346	0.00047623	0.00075351		0.00608981	0.0235174	0.00968178	0.0138521		0.00148749	0.00371516	0.00305545	0.00408237		0.00264059	0.00989523	0.00788942	0.0124212
0.00166608	0.00229114	0.00083205	0.0010905		0.016787	0.0159599	0.00806388	0.0139402		0.00381993	0.00453521	0.00156158	0.00449144		0.00727039	0.00727445	0.0036336	0.00923158
0.00048574	0.00175815	0.00084582	0.00131921		0.00425003	0.013636	0.00740188	0.0157943		0.00137763	0.00396261	0.00217139	0.00601678		0.00415224	0.0043999	0.00305735	0.0127016
0.00042939	0.00145151		0.00035499		0.00461535	0.0204987		0.00671152		0.00146875	0.00403207		0.00254766		0.00273041	0.00548894		0.00522554
0.00023928	0.00112304		0.0006414		0.00614961	0.0143924		0.0118343		0.00191461	0.00329158		0.00237114		0.00357117	0.00424456		0.013308
			0.00113835					0.0169307					0.00440209					0.0111022
			0.00154004					0.0136212					0.00597064					0.00679603
Fig. 6f					Fig. 6g
WT -Abeta	WT +Abeta	Trem2KO -Abeta	Trem2KO +Abeta		WT -Abeta	WT +Abeta	Trem2KO -Abeta	Trem2KO +Abeta
2.59653	2.37891	4.76696	3.2381		1.02486	0.682394	1.06156	1.06395
1.94577	1.66982	4.54167	27.8667		0.444187	0.423672	1.51004	2.12577
6.10667	2.23603	3.0719	8.205		0.585897	0.548023	0.93244	1.65022
3.81599	2.56628	5.73465	7.79544		0.624095	0.484717	0.905449	2.26051
3.46684	4.3855	3.82917	12.7292		1.19683	0.555326	1.0841	1.1951
3.76028	3.01724	7.64167	7.00479		0.417977	0.452536	0.819501	0.994884
2.49327	2.51971	2.66561	4.50866		0.640598	0.496633	0.449185	1.58956
2.97376	3.3653	2.81592	4.71134		1.01456	0.316128	0.563165	1.07833
4.98284	2.96506		8.82143		0.667778	0.292728		0.754197
11.5139	3.63422		5.17167		0.891793	0.631579		1.03976
			4.16525					0.706384
			4.45206					0.534039
