# Supplementary material for: Complement C1q-dependent excitatory and inhibitory synapse elimination by astrocytes and microglia in Alzheimer’s disease mouse models
Source: Nat Aging. 2022 Sep 20;2(9):837–50. doi: 10.1038/s43587-022-00281-1 (PMC10154216; doi:10.1038/s43587-022-00281-1)
Supplement: Source Data Extended Data Fig. 1 — Numerical source data. [file 43587_2022_281_MOESM9_ESM.xlsx]

## Sheet: Sheet1
Fig. S1a
	WT															C3KO															TauP301S WT															TauP301S C3 KO
3 months	0	0	0	0	0	0	0	0	0	0	0	0	0	0		0	0	0	0	0	0	0	0	0	0	0	0	0			0	0	0	0	0	0	0	0	0	0	0	0	0	0		0	0	0	0
6 months	-0.1755	9.54787	23.7128	9.64237	16.9121	1.79887	3.22312	21.4144	21.1478	4.11413	2.4975	18.3364	44.3914	23.7161		-4.05337	11.2927	5.50462	11.8969	18.1305	24.7691	7.40812	22.0658	7.63425	17.7188	28.269	19.305	7.18874			-22.7779	21.6776	19.1801	5.69362	9.69638	3.47962	4.67438	20.4019	4.29975	19.0384	27.4792	17.9213	16.9695	24.2123		20.0745	18.2722	10.9654	23.76
9 months	5.15362	18.4849	33.7399	15.6566	25.6905	6.04124	14.5867	32.2346	27.351	15.6971	9.8685	18.306	23.1795	21.5662		6.97613	35.019	12.7609	22.7171	33.3112	29.6325	16.0515	37.3545	10.5874	27.4894	26.6895	14.8061	7.4115			14.3437	5.4135	5.34938	-7.99875	-7.10438	-22.1299	2.52112	-8.7075	-9.0045	31.7216	25.2517	-20.3816	-0.58387	26.4161		21.249	5.31562	23.2166	0.04388
Fig. S1c
	WT										C1q het										C1q KO										TauP301S WT										TauP301S C1q het
C1q(+) intensity	1.8162	2.2583	1.9689	11.5153	4.0039	4.7776	1.6507	3.4608	2.1045		0.7856	1.4779	0.3451	0.3688	0.1303	1.5087	0.2627	0.1316	0.1078	0.9781	0.0054	0.0006	0.0008	0.0003	0.0039	0.0029	0.0012	0.0084	0.006	0.0037	42.9246	50.4824	52.1422	67.6654	40.9864	76.5735	45.8067	55.847	42.2437		17.0159	19.9778	35.3853	11.0682	16.6283	25.9046	19.3017	24.0911
Fig. S1e
	WT										C1q het										C1q KO										TauP301S WT										TauP301S C1q het
pTau (AT8)	0.002	0.003	0.002	0.002	0.001	0.003	0.004	0.004	0.007		0.002	0.003	0.002	0.004	0.002	0.005	0.004	0.006	0.006	0.006	0.004	0.002	0.004	0.002	0.001	0.004	0.006	0.003	0.003	0.004	29.285	34.334	39.43	50.588	42.172	38.777	19.333	30.526	32.088		54.472	18.182	55.171	22.763	20.532	29.761	27.719	41.809
	WT										C1q het										C1q KO										TauP301S WT										TauP301S C1q het
Iba1	4.133	5.293	5.527	6.632	5.656	9.694	8.113	9.911	6.64		8.123	5.134	7.705	8.28	5.481	10.409	10.718	9.921	7.602	6.224	5.209	6.828	6.127	8.221	4.362	8.567	9.372	10.607	10.796	10.212	11.88	10.91	14.844	13.503	11.364	14.631	14.435	15.244	14.109		13.235	12.327	17.418	8.653	15.285	13.082	16.314	15.172
	WT										C1q het										C1q KO										TauP301S WT										TauP301S C1q het
GFAP	13.986	11.269	11.829	14.612	10.498	17.748	14.794	12.442	12.478		14.899	12.89	13.091	21.266	13.796	12.062	14.399	13.641	13.408	16.698	13.047	11.717	11.984	13.089	14.529	14.446	13.347	11.665	12.451	11.456	25.148	25.417	38.303	41.154	24.19	41.923	27.611	38.641	40.523		45.261	22.785	46.564	30.801	37.285	31.882	39.628	44.336
	WT										C1q het										C1q KO										TauP301S WT										TauP301S C1q het
%AminoCuAg(+) Area	3.019	1.901	4.946	2.893	2.106	4.504	2.278	2.164	2.997		4.149	4.531	2.445	3.144	2.107	3.268	3.952	0.587	1.914	3.374	2.474	4.045	1.936	2.494	7.06	2.702	1.263	2.769	1.717	2.69	20.606	10.271	17.579	23.732	9.553	8.722	21.595	23.603	10.182		23.885	6.474	28.753	15.266	16.983	11.057	13.28	21.104
Fig. S1f
	WT										C1q het										C1q KO										TauP301S WT										TauP301S C1q het
pTau (AT8)	0.0026	0.0015	0.0016	0.0018	0.0022	0.0015	0.0056	0.001	0.0022		0.0011	0.0011	0.0029	0.0023	0.0023	0.0038	0.0033	0.0067	0.0027	0.004	0.0024	0.0025	0.0066	0.0017	0.002	0.0058	0.0017	0.0046	0.0011	0.0015	64.6382	75.8655	84.4338	83.1983	78.5562	70.8975	63.8623	79.9195	81.6293		84.0014	36.6417	84.161	60.4681	74.8793	76.5875	76.3419	84.5607
	WT										C1q het										C1q KO										TauP301S WT										TauP301S C1q het
Iba1	4.102	7.424	6.75	6.6	5.717	10.696	11.572	12.115	7.434		10.297	7.238	7.834	11.449	5.657	8.919	12.176	9.059	7.253	7.498	8.138	5.376	5.562	8.428	4.175	9.702	9.123	10.355	11.839	11.829	18.634	19.222	54.991	48.987	17.576	49.556	27.379	52.652	55.099		46.845	19.77	50.187	20.03	52.189	25.789	45.192	53.693
	WT										C1q het										C1q KO										TauP301S WT										TauP301S C1q het
GFAP	30.491	26.723	26.925	30.055	23.361	32.154	35.62	28.628	28.358		31.621	28.238	29.257		34.333	25.018	32.612	31.175	31.989	33.806	32.421	24.03	28.987	30.783	28.319	27.371	26.544	27.182	29.217	30.489	49.54	59.165	80.559	79.385	53.031	76.184	67.468	77.455	76.834		79.957	47.021	78.674	63.353	76.975	67.841	76.494	74.892
	WT										C1q het										C1q KO										TauP301S WT										TauP301S C1q het
%AminoCuAg(+) Area	1.656	2.571	7.46	4.939	0.784	2.115	1.676	1.792	1.557		2.536	2.691	1.163	1.957	2.411	0.975	5.188	0.467	1.003	3.843	2.57	2.559	4.618	0.958	6.836	3.256	0.344	0.62	0.776	0.778	11.717	22.491	38.108	41.321	14.614	35.739	23.304	34.296	36.582		41.697	10.717	36.682	19.779	32.577	19.175	22.343	28.813
Fig. S1h
	WT										C1q het										C1q KO										TauP301S WT										TauP301S C1q het
CA1 NeuN(+) Area	33.92	36.36	34.25	29.27	36.43	34.76	39.68	39.2	38.62		33.53	36.59	35.24	35.03	35.5	35.46	38.89	33.53	39.5	39.94	34.01	33.2	37.47	36.12	34.64	34.32	37.79	37.5	41.25	36.23	29.24	34.62	11.67	15.58	35.47	18.2	32.81	19.63	14.27		12	30.21	12.1	30.93	22.14	32.52	26.91	9.28
	WT										C1q het										C1q KO										TauP301S WT										TauP301S C1q het
CA3 NeuN(+) Area	42.67	46.74	42.7	35.89	40.59	46.22	46.72	49.39	45.01		40.77	47.84	44.44	42.6	42.01	43.86	46.58	43.46	46.23	47	45.31	43.62	43.62	47.41	42.54	44.95	43.92	44.81	46.64	45.9	40.73	40.39	14.26	13.11	36.28	17.06	34.78	22.04	22.83		10.94	36.36	21.15	35.41	25.65	39.19	22.36	14.06
	WT										C1q het										C1q KO										TauP301S WT										TauP301S C1q het
DG NeuN(+) Area	41.59	47.82	43.56	45.28	45.75	49.47	52.74	52.3	52.29		45.49	46.86	45.78	46.32	47.3	49.16	45.44	49.15	52.11	51.27	45.65	45.46	49.88	49.78	43.89	44.23	45.28	49.8	53.26	49.2	39.98	41.95	27.78	23.63	42.7	14.89	39.31	37.8	38.09		23.54	38.93	28.57	44.52	33.27	43.33	32.97	40.95
[truncated: 10 more columns]
