# Supplementary material for: Complement C1q-dependent excitatory and inhibitory synapse elimination by astrocytes and microglia in Alzheimer’s disease mouse models
Source: Nat Aging. 2022 Sep 20;2(9):837–50. doi: 10.1038/s43587-022-00281-1 (PMC10154216; doi:10.1038/s43587-022-00281-1)
Supplement: Source Data Extended Data Fig. 3 — Numerical source data. [file 43587_2022_281_MOESM10_ESM.xlsx]

## Sheet: Sheet1
Fig. S3a								Fig. S3b								Fig. S3c						Fig. S3g
	6 mo C1qKO vs WT				9 mo C1qKO vs WT				6 mo P301S;C1qKO vs P301S				9 mo P301S;C1qKO vs P301S			Down pathways C1qKO vs WT 6mo			Down pathways P301S;C1qKO vs P301S 9mo				WT			C1qKO			P301S			P301S;C1qKO
	log2FC	log10			log2FC	log10			log2FC	log10			log2FC	log10		mRNA surveillance	1.97449		Oxidative phosphorylation	17.7199		6 mo	0.997217	0.925585	0.884293	1.02545	1.27744		0.948343	1.02845	1.07217	0.953646	0.978971	0.908442
Mapt	0.213872	0.64997		Hadhb	-0.0023186	0.011429		Mapt	0.170818	0.564947		Hadhb	-0.746372	4.5867		cAMP signaling	2.95857		Metabolic pathways	17.7199		9 mo	0.686309	0.887084	0.742653	0.585654	0.664098	0.640823	1.87552	1.68505		1.27276	0.866592	1.09345
Rnf182	0.172624	0.992891		Ptpn6	-0.0417789	0.109852		Rnf182	-0.318457	2.22066		Ptpn6	-0.378506	1.31781		Purine metabolism	2.95857		Alzheimer disease	12.2005
Cemip2	0.106463	1.60646		Gcc2	-0.0498738	0.786931		Cemip2	-0.0485924	0.722615		Gcc2	0.343838	4.5544		Endocytosis	8.38362		Fatty acid degradation	9.12429
Fam163b	0.291525	3.18121		Capg	-0.0395101	0.0903065		Fam163b	-0.07602	0.871955		Capg	-0.480076	1.5015					Phospholipase D signaling	2.1239
Ca12	0.383996	1.57918		Slc20a1	-0.12059	0.561293		Ca12	-0.332488	1.52312		Slc20a1	-0.543976	2.69731					Leukocyte migration	1.94032
Ntf3	0.194311	1.29834		Cpt1a	-0.0440841	0.170853		Ntf3	-0.0052123	0.0243182		Cpt1a	-0.515843	2.59529					Ion homeostasis	1.86876
Htr1a	0.488624	2.71317		Clec16a	0.15338	0.866619		Htr1a	-0.464154	2.85994		Clec16a	-0.385312	2.16447					PPAR signaling	1.84395
Dnajc25	0.326436	2.04876		C4b	-0.196097	0.328255		Dnajc25	-0.19399	1.3113		C4b	-0.413436	0.715205					Axon guidance	1.803
Atp11a	0.256766	2.04231		Sirt2	0.144148	1.0715		Atp11a	-0.266859	2.36741		Sirt2	-0.106605	0.645688					Proteoglycans in cancer	1.65731
Ttc7b	-0.402328	2.54376		Mlc1	-0.174649	0.354051		Ttc7b	0.255579	1.81193		Mlc1	-0.851365	2.02856					Actin cytoskeleton	1.551
Nudt12	0.108409	0.721577		Ahnak2	-0.0013156	0.00238877		Nudt12	-0.150585	1.23068		Ahnak2	-0.335516	0.829189
Tmem176b	0.0603707	0.21814		Tns3	0.244173	1.68264		Tmem176b	-0.240463	1.33011		Tns3	-0.105741	0.541289
Vangl2	0.108238	0.63599		Syt17	-0.0259842	0.139426		Vangl2	-0.193185	1.4609		Syt17	0.309816	2.2292
Nxf7	0.0309942	0.310882		Wasf1	0.0188621	0.115414		Nxf7	-0.10544	1.56297		Wasf1	0.313033	2.5947
Dlg2	0.477422	2.03984		Ahnak	-0.240477	0.422366		Dlg2	-0.337804	1.59033		Ahnak	-0.9686	1.9352
Plin5	-0.0782901	0.584024		Lrrc8a	0.00576082	0.0419177		Plin5	-0.0103952	0.0650053		Lrrc8a	-0.355889	3.52503
Arhgap44	0.0251158	0.1901		Sbf1	0.00780238	0.0514498		Arhgap44	0.208436	2.53151		Sbf1	0.315883	2.93779
Vps13d	-0.0704995	0.807196		Ttc9b	0.079084	0.713234		Vps13d	0.0636182	0.816051		Ttc9b	0.549894	4.35262
Hspb1	-0.742785	2.32289		Pxmp2	-0.113727	0.866243		Hspb1	0.119881	0.312773		Pxmp2	-0.374053	2.78276
Ntrk3	0.229238	1.74274		Ppp3cb	-0.264703	1.64569		Ntrk3	-0.130038	1.03329		Ppp3cb	0.340232	1.91019
Acbd5	0.39801	1.94808		Epb41l2	-0.0414086	0.198064		Acbd5	-0.304159	1.64752		Epb41l2	-0.411413	2.51394
Myl12b	-0.359774	2.80194		Dclk2	0.108144	1.07143		Myl12b	0.0920635	0.707249		Dclk2	0.354869	3.21712
Pnn	0.180668	0.964978		Ahnak	-0.258175	0.437529		Pnn	-0.387936	2.5094		Ahnak	-0.842997	1.59377
Sgcd	0.00897805	0.0349924		Ehd4	0.0314998	0.143217		Sgcd	-0.217524	1.53171		Ehd4	-0.236055	1.39394
Ssbp2	-0.307415	0.985791		Wdr48	0.0163892	0.185072		Ssbp2	0.388539	1.47956		Wdr48	0.209071	2.97594
Klhdc8b	-0.362377	2.10743		Kiaa1549	-0.102012	0.817625		Klhdc8b	0.372139	2.41073		Kiaa1549	0.0617112	0.383515
Nrp2	0.0364003	0.210336		Acsbg1	-0.0009874	0.00328355		Nrp2	0.00273923	0.0150078		Acsbg1	-0.242732	1.16415
Fam126b	-0.34554	1.74762		Abl2	-0.0638912	0.466351		Fam126b	0.276636	1.54795		Abl2	0.231365	1.88416
Aak1	0.18415	1.72488		Apoe	-0.269361	0.65115		Aak1	-0.117463	1.17522		Apoe	-0.485128	1.16519
5031439G07Rik	0.0503311	0.454499		Neo1	-0.108499	0.81344		5031439G07Rik	0.381662	4.1986		Neo1	-0.241351	1.81182
Enah	0.356592	1.0786		Sh3glb2	-0.16628	0.999503		Enah	-0.288134	0.954079		Sh3glb2	0.489908	2.80082
Stox2	0.196246	1.59851		Mink1	0.114796	0.783348		Stox2	-0.113866	0.964831		Mink1	0.296252	2.04783
Mtcl1	-0.361693	1.71097		Nap1l5	0.0303079	0.0363224		Mtcl1	0.29995	1.57496		Nap1l5	-0.303154	0.418722
Lrp1b	0.121084	0.633243		Ugp2	-0.0213637	0.0672048		Lrp1b	-0.29794	2.05512		Ugp2	-0.221831	0.902182
Pi4ka	-0.309978	1.71303		Cpne6	-0.144334	1.2286		Pi4ka	0.266525	1.641		Cpne6	0.135441	0.996856
Rnf128	-0.166237	0.703539		Arhgef2	0.0333986	0.329889		Rnf128	0.0606164	0.236442		Arhgef2	0.15877	1.86021
Rhoq	0.153776	0.73802		Hdgfl2	0.103468	0.425994		Rhoq	-0.242481	1.45484		Hdgfl2	-0.141336	0.545119
Adgrl1	0.16089	1.83545		Gfap	0.315102	0.959098		Adgrl1	-0.023111	0.207081		Gfap	-0.67627	2.00832
Fgd6	-0.25884	2.45301		Clu	-0.0635828	0.138467		Fgd6	0.156638	1.64843		Clu	-0.192033	0.445023
Usp21	0.134652	1.97956		Flnc	-0.358497	0.566602		Usp21	-0.0165452	0.188023		Flnc	-0.747105	1.21237
Ccdc28a	-0.317147	1.4859		Dbn1	0.06813	0.356392		Ccdc28a	0.393306	2.10591		Dbn1	0.261356	1.58113
Ptpra	0.186602	1.36643		S100a4	-0.613141	0.751981		Ptpra	-0.206461	1.73208		S100a4	-0.854071	0.98445
Srm	-0.127403	1.4016		Acadvl	-0.0312015	0.196118		Srm	0.0572616	0.609972		Acadvl	-0.514035	3.77911
Ezr	0.661212	2.65435		Atpif1	0.0205499	0.125454		Ezr	-0.507499	2.30171		Atpif1	-0.520977	3.87829
Ehhadh	0.415729	1.5044		Msn	0.0146112	0.0201389		Ehhadh	-0.348747	1.39899		Msn	-0.822973	1.67974
Il1rap	0.3636	2.0265		Aqp4	-0.323924	0.613959		Il1rap	-0.166994	0.952624		Aqp4	-0.902756	1.80772
Pnkd	0.193148	1.5766		Gng12	-0.0997844	0.330503		Pnkd	-0.239908	2.22303		Gng12	-0.606215	2.38175
Crtac1	0.209578	1.11251		Slit3	0.0910349	0.664208		Crtac1	-0.136664	0.757119		Slit3	0.347587	2.6238
Vstm2a	0.0732407	0.387955		Ampd3	-0.0059718	0.0200503		Vstm2a	-0.0798726	0.494658		Ampd3	-0.226364	1.05969
Ror1	0.126409	0.704826		Prex2	-0.0453396	0.112707		Ror1	-0.105431	0.646394		Prex2	-0.522283	1.76847
Chek1	-0.145227	0.607808		Stx4	-0.239918	0.620387		Chek1	0.290419	1.59251		Stx4	-0.604059	1.6347
Atp2b3	0.0915367	0.515523		Map2	0.10349	0.524051		Atp2b3	-0.251362	1.93958		Map2	0.3372	1.86259
Pbxip1	0.540813	1.7508		Tub	-0.0538172	0.453856		Pbxip1	-0.195674	0.597728		Tub	0.364133	3.28204
Xxylt1	0.0596285	0.222563		Prr7	0.010685	0.0414045		Xxylt1	-0.158504	0.836358		Prr7	0.048652	0.190884
Myl6b	-0.323752	1.9546		Vwa5a	0.0850764	0.440593		Myl6b	0.131707	0.786389		Vwa5a	-0.046597	0.188526
Tmem108	0.118593	0.939257		Decr1	-0.0842925	0.248425		Tmem108	-0.157028	1.4908		Decr1	-0.869567	3.07951
Sgce	0.193354	1.02637		Slc9a3r1	-0.269671	0.803168		Sgce	-0.235335	1.47232		Slc9a3r1	-0.457273	1.32459
Pnpla6	0.201141	1.43745		Rapgef2	0.100725	0.832387		Pnpla6	-0.177118	1.41213		Rapgef2	0.254023	2.1029
Rspry1	0.00653398	0.033551		Itpka	0.11369	0.613321		Rspry1	-0.153225	1.41017		Itpka	0.475272	2.68652
Dzip1	-0.284483	2.49859		Itsn2	0.0293353	0.144947		Dzip1	0.283347	2.75379		Itsn2	0.375351	2.465
Lrp1	0.14445	1.7799		Abcd2	-0.0089057	0.0261707		Lrp1	-0.130886	1.80466		Abcd2	-0.262816	1.07188
Pex11b	0.168579	0.7326		Cnn3	0.188131	0.466632		Pex11b	-0.182605	0.92698		Cnn3	-0.140118	0.285264
Lrrc7	0.216357	1.71911		Crtc1	0.110051	0.616115		Lrrc7	-0.0469132	0.313025		Crtc1	0.495868	2.87807
Setd3	-0.258974	1.39746		Znf365	-0.0196566	0.0662219		Setd3	0.080188	0.384443		Znf365	0.339946	1.61349
Aplp1	0.0209684	0.0799735		Ak3	0.0464254	0.216454		Aplp1	-0.13184	0.782116		Ak3	-0.495221	2.86818
Fmnl2	0.103314	0.729854		Slc7a14	0.0111665	0.0607975		Fmnl2	-0.148671	1.29642		Slc7a14	0.298224	2.32621
Map9	-0.122411	0.60379		Gjb1	-0.0518624	0.105272		Map9	0.225241	1.44204		Gjb1	-0.557176	1.53097
Hspa13	0.0178426	0.0478183		Maob	0.146205	0.49158		Hspa13	-0.154417	0.638237		Maob	-0.796363	2.8955
Clptm1	0.323118	0.926774		Serpina3n	0.104888	0.145584		Clptm1	-0.150185	0.413584		Serpina3n	-0.23809	0.331992
Vdac3	-0.290128	1.15493		Cryab	0.0395238	0.0331982		Vdac3	0.0128547	0.0368347		Cryab	-1.03951	1.22917
Echdc2	-0.0658072	0.296095		Srgap3	0.0371687	0.178096		Echdc2	-0.24801	1.6727		Srgap3	0.500232	3.0263
Celf2	-0.0881055	1.02933		Plxnb1	-0.26744	0.901355		Celf2	-0.071339	0.912228		Plxnb1	-0.577314	1.91694
Rab15	-0.0304639	0.11623		Atad1	0.0994432	0.841911		Rab15	0.266586	1.72371		Atad1	-0.181824	1.50786
Apmap	0.219292	0.833625		Svip	-0.136594	1.47112		Apmap	-0.0993567	0.36086		Svip	-0.20746	2.04456
Trim2	0.0169992	0.112569		Acot8	-0.0865179	0.403828		Trim2	0.13475	1.49708		Acot8	-0.207194	1.03065
Tmeff1	0.0822262	0.535897		Glipr2	0.0910095	0.0988042		Tmeff1	-0.108015	0.861705		Glipr2	-0.715609	0.9932
Smc4	0.0702162	0.340599		Farp1	-0.199164	0.596658		Smc4	-0.143014	0.936418		Farp1	-0.463764	1.44649
Nkain3	-0.0439467	0.161279		Hexa	0.177341	0.69071		Nkain3	-0.267912	1.59885		Hexa	-0.399459	1.59094
Jakmip1	-0.197157	1.21122		Ndrg1	0.056999	0.148941		Jakmip1	0.26248	1.88848		Ndrg1	-0.451191	1.54245
Pde4a	-0.646401	1.99953		Ctnna1	-0.0022738	0.00375126		Pde4a	0.426773	1.43967		Ctnna1	-0.576302	1.40774
Tmx4	-0.0983576	0.309744		Neo1	-0.0220002	0.085955		Tmx4	-0.14592	0.574689		Neo1	-0.29781	1.60961
Cmip	0.116578	0.817485		Capg	0.123505	0.127107		Cmip	-0.100781	0.783928		Capg	-0.642132	0.791932
Fibp	-0.0958188	0.781854		Cd9	-0.291912	0.526468		Fibp	0.100765	0.953427		Cd9	-0.908041	1.7803
Cep135	0.216341	1.07412		Padi2	-0.211599	0.496731		Cep135	-0.263404	1.53678		Padi2	-0.522924	1.30641
Grin2a	0.234928	1.47327		Anxa4	-0.500411	1.15382		Grin2a	-0.17025	1.15432		Anxa4	-0.984934	2.14924
Atrn	0.282155	1.40808		Rapgef2	0.103398	0.824694		Atrn	-0.162714	0.834192		Rapgef2	0.257463	2.06034
Itm2b	0.300114	0.94919		S100a13	-0.134342	0.414473		Itm2b	-0.206169	0.686147		S100a13	-0.370999	1.25221
Neo1	0.0505131	0.384643		Ifit1	-0.524964	0.380626		Neo1	-0.124532	1.32476		Ifit1	-0.637526	0.421018
Galk2	0.215268	1.17465		Hexb	-0.0412772	0.104449		Galk2	-0.106281	0.567794		Hexb	-0.540804	1.88354
Flii	-0.362297	2.01187		Csnk1a1	-0.0214624	0.0732655		Flii	0.169214	0.963914		Csnk1a1	-0.398352	1.92564
C1qtnf4	0.0724284	0.424671		Skp1	-0.0994771	0.848203		C1qtnf4	-0.0814249	0.562803		Skp1	0.134036	1.06414
Csnk1g1	0.271745	1.9075		Slc16a1	-0.102951	0.163181		Csnk1g1	-0.149573	1.10398		Slc16a1	-0.648904	1.30457
Sipa1l3	0.153947	0.999403		Dgkb	-0.0125754	0.0417596		Sipa1l3	-0.0134749	0.0663924		Dgkb	0.278056	1.29877
Eif2a	0.0473988	0.269256		Ass1	-0.0340377	0.0923882		Eif2a	-0.108694	0.851236		Ass1	-0.241658	0.813175
Gpr22	0.0947791	0.674273		Mvp	0.0849603	0.122528		Gpr22	-0.156261	1.40851		Mvp	-0.60586	1.11701
Serinc1	-0.336848	2.0088		Hepacam	-0.0255682	0.0346168		Serinc1	-0.170353	1.05922		Hepacam	-0.728094	1.41213
Tppp	0.0596464	0.29079		Ndufa5	0.212253	1.33919		Tppp	0.158631	1.1021		Ndufa5	-0.676838	3.64157
Anp32e	-0.0706164	0.378569		Cirbp	0.0531046	0.115609		Anp32e	0.251019	1.95212		Cirbp	0.286248	0.745079
Rab8b	-0.0239457	0.0954868		Rtf1	0.202843	0.543267		Rab8b	0.150157	0.95257		Rtf1	-0.0908652	0.181939
Mydgf	-0.0146072	0.0293288		Prdx6	-0.281105	0.486862		Mydgf	-0.289706	0.992717		Prdx6	-0.745387	1.39053
Smc2	-0.0607057	0.316045		Ubqln2	-0.0481654	0.0611082		Smc2	-0.0296741	0.156314		Ubqln2	-0.286114	0.405942
Myh10	-0.422264	1.74305		Vcam1	-0.482656	1.15247		Myh10	0.296401	1.3295		Vcam1	-0.483519	1.01043
Cyb5a	-0.0387973	0.261321		Acadm	0.0901615	0.259886		Cyb5a	0.0334868	0.250568		Acadm	-0.696127	2.46882
Capn5	0.152977	1.26456		Nyap2	0.203971	1.34145		Capn5	-0.166896	1.58552		Nyap2	0.349644	2.12897
Tmem205	0.301241	1.60414		Septin2	-0.0942705	0.364051		Tmem205	-0.154036	0.829956		Septin2	-0.391714	1.75837
Myzap	0.183218	0.808733		Prodh	-0.12385	0.33245		Myzap	-0.145289	0.697028		Prodh	-0.860377	2.70628
Cep104	0.0485324	0.26168		Arhgap25	0.0142907	0.0330821		Cep104	-0.0650578	0.425935		Arhgap25	-0.164521	0.445438
Elfn2	0.183335	1.29178		Cacna2d1	-0.0892556	0.343882		Elfn2	-0.0669486	0.432661		Cacna2d1	0.160332	0.615255
Fubp3	-0.0653218	0.316351		Chl1	0.0940557	0.232191		Fubp3	-0.16144	1.0983		Chl1	-0.414224	1.2271
Cycs	0.0275503	0.0778498		Mtnd1	-0.120692	0.580899		Cycs	0.37042	1.8413		Mtnd1	-0.843536	3.90501
Chrm1	0.152405	0.791321		Prdx1	-0.0490069	0.120074		Chrm1	-0.257043	1.66946		Prdx1	-0.479527	1.57567
Cacybp	-0.0125098	0.03928		Map4k3	0.116759	1.27874		Cacybp	0.17689	0.926896		Map4k3	0.269395	2.7103
Pde4d	-0.677499	2.11816		Dip2a	-0.0093459	0.028568		Pde4d	0.414217	1.40741		Dip2a	-0.498699	2.25784
Thsd7a	0.341093	1.55115		Sh3rf1	0.0591202	0.240521		Thsd7a	-0.291687	1.47501		Sh3rf1	0.429122	2.18427
Gja1	0.245936	1.24654		Dhrs7	-0.104382	0.326441		Gja1	-0.0827452	0.377176		Dhrs7	-0.25767	0.863727
Map7	0.22791	1.20723		Hadha	0.0682239	0.183685		Map7	0.0634124	0.290373		Hadha	-0.574828	2.00887
Lrrn1	0.243881	0.991518		Tnik	0.0942113	0.323393		Lrrn1	-0.173565	0.749381		Tnik	0.327774	1.29123
Agap1	-0.377976	1.67603		Rftn2	-0.465494	1.03841		Agap1	0.394202	1.97229		Rftn2	-0.57376	1.16676
Mdga2	0.0152024	0.076351		Dcc	0.107201	0.692945		Mdga2	-0.0496392	0.331601		Dcc	0.359625	2.40267
Yes1	-0.0684966	0.530245		Psd3	0.102518	0.327486		Yes1	-0.141951	1.46497		Psd3	0.299496	1.06321
Dnajc1	0.127376	0.382633		Ccdc177	0.113041	0.455478		Dnajc1	-0.261425	1.06159		Ccdc177	0.249001	1.04905
Gsk3b	-0.298278	2.36455		Rab21	-0.230792	1.50368		Gsk3b	0.113307	0.914718		Rab21	-0.117817	0.58501
Lamb1	0.417863	1.73172		Slc25a18	0.101467	0.189265		Lamb1	-0.122004	0.452974		Slc25a18	-0.95064	2.29111
Adam11	0.154892	0.965007		Lgals1	-0.337285	0.79889		Adam11	-0.146821	1.03522		Lgals1	-0.683961	1.61344
Brsk2	-0.171244	0.629645		Septin10	-0.113839	0.455982		Brsk2	0.256223	1.17994		Septin10	-0.195711	0.776054
Clip2	-0.361638	1.26277		Itgav	-0.306026	1.78688		Clip2	0.374093	1.49207		Itgav	-0.423334	2.22221
Kcnj3	0.183793	1.01702		Dtd2	-0.117093	0.670579		Kcnj3	-0.281406	1.87535		Dtd2	-0.481086	2.81924
Dock1	0.115191	0.667096		Slc1a4	-0.450439	1.34108		Dock1	-0.137094	0.948052		Slc1a4	-0.585538	1.59027
Tufm	-0.187096	0.678617		Slc4a4	-0.216542	0.575367		Tufm	0.0479447	0.152412		Slc4a4	-0.467647	1.28251
Map2	-0.144178	0.598547		Maoa	0.119524	0.455827		Map2	0.241143	1.2817		Maoa	-0.532992	2.28108
Dst	0.0645391	0.25665		Ddhd1	-0.155657	1.25145		Dst	-0.130789	0.695191		Ddhd1	0.258969	1.94347
Pecr	0.0677084	0.199288		Mark2	-0.0124445	0.0514946		Pecr	-0.258096	1.15303		Mark2	0.11175	0.553
Msn	0.316327	1.04741		Arfgap1	-0.0679978	0.326857		Msn	-0.446275	1.76464		Arfgap1	0.259775	1.45237
Usp13	0.194352	0.662069		Flot2	-0.157301	1.50196		Usp13	-0.243007	0.999105		Flot2	-0.495777	3.88368
Aldh3b1	0.16225	0.460476		Dhrs1	0.188913	0.398161		Aldh3b1	-0.324669	1.23311		Dhrs1	-0.449277	1.00784
Tmtc1	0.369245	1.45175		Cryzl2	-0.0236647	0.0263132		Tmtc1	-0.121229	0.430174		Cryzl2	-0.82734	1.31734
Amt	-0.0385107	0.1742		Gpnmb	-0.180946	0.149873		Amt	-0.273262	2.0192		Gpnmb	-0.359485	0.291864
Slit3	0.142829	0.749961		Abcd1	-0.0505452	0.0959413		Slit3	0.0420543	0.195828		Abcd1	-0.39841	0.964137
Gtpbp8	0.29936	1.9226		Kcnj10	-0.114516	0.195544		Gtpbp8	-0.0393746	0.196844		Kcnj10	-0.451103	0.89857
Fnbp1l	-0.160743	0.434679		Ugt2b1	0.067017	0.099714		Fnbp1l	0.344609	1.2652		Ugt2b1	-0.189943	0.287766
Mmab	-0.470575	1.12066		Abi1	0.0544511	0.288504		Mmab	0.305818	0.75967		Abi1	0.234007	1.47461
Nxph1	0.218174	1.09785		Fubp3	0.191756	1.03229		Nxph1	-0.0804613	0.370132		Fubp3	-0.211385	1.01486
Dlg2	0.222046	1.5639		Mark4	0.0818265	0.33962		Dlg2	-0.0969412	0.663708		Mark4	0.0548046	0.185788
Sorbs3	0.192822	0.981273		Tax1bp1	0.0954092	0.378998		Sorbs3	-0.0883099	0.430221		Tax1bp1	-0.131598	0.490135
Ppp2r5b	-0.137395	0.910594		Mtatp8	0.117869	0.693479		Ppp2r5b	0.202132	1.62934		Mtatp8	-0.464337	2.78279
Selenof	0.179296	1.87527		Sec24c	-0.0155821	0.138721		Selenof	-0.101263	1.11653		Sec24c	0.155112	1.84687
Syngap1	0.0803311	0.221204		Inpp5j	0.0520862	0.63453		Syngap1	-0.298662	1.24486		Inpp5j	0.11639	1.46046
Lrp4	0.0543763	0.206298		Daam2	0.0525115	0.102457		Lrp4	-0.20306	1.16589		Daam2	-0.357113	0.866517
Dcc	0.215834	1.06912		Idh2	0.0022619	0.00434045		Dcc	-0.156322	0.827088		Idh2	-0.820978	2.39028
Ctnna3	0.0840214	0.179653		Jam3	-0.0392762	0.0508986		Ctnna3	-0.209114	0.613111		Jam3	-0.268804	0.390732
Rtf2	0.039048	0.246584		Plin3	-0.211659	0.790511		Rtf2	0.146984	1.40592		Plin3	-0.315044	1.11937
Ncoa1	-0.126326	0.495169		Mapt	0.167116	0.212262		Ncoa1	0.172111	0.833047		Mapt	-0.0729435	0.0744997
Efr3b	-0.285218	1.53431		Uba52	0.0610739	0.120828		Efr3b	0.0683775	0.311876		Uba52	-0.200376	0.424002
P4htm	0.233243	0.608065		Armc10	-0.0380864	0.30612		P4htm	-0.127213	0.331679		Armc10	0.0420783	0.301795
Edc4	-0.44973	3.38729		Erc2	-0.15893	0.547882		Edc4	0.0472219	0.314621		Erc2	0.258689	0.87139
Slitrk2	0.169842	1.02179		Dgkd	0.0254222	0.105843		Slitrk2	-0.0547119	0.292703		Dgkd	0.262339	1.47137
Enah	0.275394	1.06299		Atp5mc1	-0.176358	0.572042		Enah	-0.243959	1.05076		Atp5mc1	-1.27258	3.95873
Iars2	-0.0418814	0.147471		Sacm1l	-0.0398507	0.203551		Iars2	-0.203971	1.12715		Sacm1l	-0.0377206	0.168151
Necab3	-0.949248	1.44536		Hapln1	0.0731609	0.229897		Necab3	0.647238	1.05182		Hapln1	-0.609464	2.40394
Usp53	0.0857288	0.424603		Hecw2	-0.0526247	0.420577		Usp53	-0.0994699	0.585143		Hecw2	0.129005	1.10312
Klhl15	0.179642	1.68027		Tln1	0.0469033	0.153847		Klhl15	0.0518087	0.431202		Tln1	-0.112994	0.378549
Dipk1b	0.0649809	0.251104		Gda	-0.0331393	0.0995287		Dipk1b	-0.248905	1.45945		Gda	0.31252	1.24347
Trim28	-0.161935	0.444292		Aldh7a1	-0.184835	0.552158		Trim28	0.416229	1.58738		Aldh7a1	-0.480148	1.52473
Syt6	-0.918343	1.82681		Anxa2	-0.667357	1.01319		Syt6	0.500374	1.03812		Anxa2	-0.785551	1.07795
Cfap97	-0.130802	0.851996		Tgm1	-0.422557	0.332329		Cfap97	0.122592	0.902196		Tgm1	-0.753359	0.588528
Dnajb8	-0.370375	1.86285		Ppfia3	0.0657602	0.243605		Dnajb8	0.143056	0.696698		Ppfia3	0.465398	2.15325
Prkab2	-0.158173	0.546525		Fbxl16	0.107615	0.35105		Prkab2	0.286494	1.29101		Fbxl16	0.531168	2.03975
Ttll7	-0.537203	2.6409		Sbds	0.113251	0.358192		Ttll7	0.270084	1.46668		Sbds	-0.223246	0.71971
Srd5a3	0.201569	1.0192		Tmem237	0.0410573	0.107321		Srd5a3	-0.0567977	0.249159		Tmem237	-0.393978	1.37412
Rhou	0.304161	1.74648		Pkp2	0.0402201	0.12149		Rhou	-0.052964	0.245502		Pkp2	0.248772	0.932156
Ush1c	0.0365377	0.0870667		Reps2	0.158939	1.10908		Ush1c	-0.148019	0.500479		Reps2	0.330307	2.19466
Mtcl1	-0.272743	1.70092		Plin4	-0.107434	0.128128		Mtcl1	0.0878878	0.501089		Plin4	-0.560223	0.801872
Prkrip1	0.0213887	0.105471		Ogt	0.136827	0.577364		Prkrip1	0.173217	1.43451		Ogt	0.474664	2.15163
Ltbp4	0.249533	1.54518		Cpne3	0.106247	0.153209		Ltbp4	-0.118335	0.725467		Cpne3	-0.561437	0.990343
Tor1a	-0.0261164	0.0285831		Flna	-0.123021	0.160111		Tor1a	-0.126926	0.176356		Flna	-0.615804	0.972249
gag	0.402591	0.553799		Capn2	0.0402654	0.141164		gag	-0.431185	0.692229		Capn2	0.091573	0.321942
Grin2b	0.227727	1.34823		Pcdh1	-0.0947189	0.569282		Grin2b	-0.134261	0.818164		Pcdh1	0.20525	1.27476
Ube2e1	-0.0338516	0.137529		Impa1	-0.128818	0.859109		Ube2e1	0.18509	1.20099		Impa1	0.22363	1.44888
Camk2d	-0.696915	1.22454		Pacsin3	-0.014216	0.0334698		Camk2d	0.781911	1.58646		Pacsin3	-0.601725	2.08931
Begain	0.171229	1.01958		Trim25	-0.269548	0.697579		Begain	-0.0514716	0.269023		Trim25	-0.424847	1.06197
Ppfibp1	-0.342655	1.20444		Tnik	0.103774	0.369694		Ppfibp1	0.36165	1.45841		Tnik	0.378348	1.5453
Prss45	0.115927	0.398668		Amt	-0.0955487	0.739889		Prss45	-0.303695	1.46859		Amt	-0.428501	3.2409
Gnao1	0.274798	2.07304		Acsl6	-0.0082674	0.0379439		Gnao1	-0.199092	1.66109		Acsl6	-0.196643	1.27041
Kdsr	0.193505	0.815412		Tst	-0.287035	0.610396		Kdsr	-0.19591	0.948968		Tst	-0.776509	1.74238
Rhobtb2	-0.437694	2.08898		Ftl1	-0.286693	0.671437		Rhobtb2	0.27883	1.45175		Ftl1	-0.472088	1.07856
Map7d1	0.117169	0.521489		Nwd2	0.00358295	0.0111071		Map7d1	-0.006155	0.0224869		Nwd2	0.154868	0.610276
Plppr4	0.193432	1.15716		Scn2a	0.0554428	0.47347		Plppr4	-0.062073	0.330015		Scn2a	0.118133	1.04686
Csnk2b	0.330861	1.34091		Arfgap1	-0.148997	0.363259		Csnk2b	-0.150064	0.588115		Arfgap1	0.655945	1.86606
Ergic2	0.129349	0.909562		Poglut1	0.0372995	0.185502		Ergic2	-0.0289717	0.17134		Poglut1	-0.167103	0.993828
C2cd5	0.0173408	0.104764		Arhgef12	0.0597305	0.245376		C2cd5	0.130978	1.31494		Arhgef12	-0.148795	0.649527
Dock5	0.232704	0.767808		Gnb4	-0.205506	1.13021		Dock5	-0.168612	0.591651		Gnb4	-0.219427	1.06972
Lsmem1	0.109123	0.364011		Kars1	-0.0272335	0.212747		Lsmem1	-0.251109	1.15867		Kars1	-0.27074	2.66092
Nudt17	0.226883	1.69142		Eci1	-0.107111	0.260959		Nudt17	-0.237429	1.99634		Eci1	-0.732359	2.20481
Samhd1	0.0382539	0.163629		Golgb1	-0.0985901	0.373662		Samhd1	-0.0330449	0.157297		Golgb1	-0.434267	1.91311
Zcchc24	-0.0067795	0.0256661		Ppp1r9a	-0.0106476	0.0400302		Zcchc24	-0.161239	1.0571		Ppp1r9a	0.0656136	0.261584
Camk2a	-0.593613	1.72044		Acad11	0.0544385	0.118392		Camk2a	0.466908	1.49306		Acad11	-0.497209	1.43772
Arpc5	0.396772	1.71871		Ndufab1	0.150863	0.583819		Arpc5	-0.165563	0.698182		Ndufab1	-0.823078	3.25298
Agap3	-0.375748	1.42865		Cct6a	0.0120797	0.0834429		Agap3	0.303726	1.27137		Cct6a	-0.100508	0.880427
Prokr2	0.0252124	0.066064		Glud1	0.0656988	0.216985		Prokr2	-0.139356	0.534862		Glud1	-0.689946	2.83489
Tbc1d24	0.356258	2.20505		Sestd1	-0.0443786	0.159038		Tbc1d24	0.0179018	0.0785027		Sestd1	0.261557	1.17422
Agps	0.226971	0.939041		Madd	-0.0195227	0.081119		Agps	-0.192484	0.87994		Madd	0.330995	1.93399
Igf1r	0.129786	0.704625		Ahcyl2	-0.103789	0.33207		Igf1r	-0.12254	0.753382		Ahcyl2	-0.333287	1.2063
Tecr	0.254051	1.32556		Cpt2	0.197562	0.449266		Tecr	-0.0800454	0.371348		Cpt2	-0.596058	1.49487
Pde4d	-0.682075	1.84297		Anxa5	-0.542901	1.03471		Pde4d	0.600467	1.8123		Anxa5	-0.799672	1.43017
Disp1	0.153491	0.71373		Git1	0.0328185	0.14974		Disp1	-0.0308658	0.121626		Git1	0.256233	1.527
Creld1	0.155989	0.479335		Erlec1	-0.0307798	0.164029		Creld1	-0.269005	1.07442		Erlec1	0.491613	3.28029
App	0.0186777	0.0534122		Isyna1	-0.0800435	0.491664		App	-0.160702	0.721712		Isyna1	0.235793	1.57965
Ppp1r18	0.320407	0.489432		Qki	0.00097664	0.00266586		Ppp1r18	-0.0857268	0.119038		Qki	-0.218384	0.806987
Ilvbl	0.246572	0.907444		C2cd4c	-0.0754544	0.187355		Ilvbl	-0.295951	1.28989		C2cd4c	0.274764	0.779463
Mas1	0.356854	0.896233		Ahcyl1	-0.165205	0.508957		Mas1	-0.181476	0.446479		Ahcyl1	-0.384985	1.24835
Cpeb3	-0.357041	1.31586		Map2	0.183543	0.88812		Cpeb3	0.264245	1.05196		Map2	0.427203	2.04561
Lsm14a	-0.159409	0.804804		Prdx6	-0.349402	0.592541		Lsm14a	0.136523	0.762863		Prdx6	-0.549367	0.902531
Slc4a10	0.440554	2.20198		Mctp2	0.152579	0.885623		Slc4a10	-0.143955	0.694147		Mctp2	0.526957	2.94788
Sema4f	0.144762	0.648121		Brsk1	0.126628	0.55248		Sema4f	-0.0779302	0.34742		Brsk1	0.351584	1.64222
Plxna4	0.21875	1.38251		Sqstm1	0.127071	0.190051		Plxna4	-0.152529	1.03099		Sqstm1	-0.232238	0.339126
Pik3r3	-0.159793	1.28275		Thop1	-0.0720528	0.535779		Pik3r3	0.111571	0.954741		Thop1	0.112539	0.810148
Igfbp5	0.15789	0.734951		Endod1	-0.0962695	0.359954		Igfbp5	0.0424498	0.173161		Endod1	-0.277915	1.15095
Camk2n1	-0.797435	1.08715		Slc1a2	-0.31005	1.18199		Camk2n1	0.810763	1.26511		Slc1a2	-0.438537	1.549
Map1a	-0.0396183	0.174106		Tom1l2	0.140334	1.17759		Map1a	0.0356789	0.175471		Tom1l2	0.00720865	0.0346509
Marchf3	0.224979	1.73756		Dst	0.089957	0.435879		Marchf3	-0.0129854	0.0710765		Dst	-0.174661	0.861498
Commd7	0.190573	1.01934		Usp11	-0.0456888	0.17195		Commd7	-0.20646	1.27982		Usp11	0.360528	1.76564
Rasgef1a	0.10191	0.645475		Tanc2	0.00714573	0.022467		Rasgef1a	-0.235826	1.9608		Tanc2	0.176739	0.720286
Ap2b1	0.0519645	0.248565		Map2	0.0851932	0.348925		Ap2b1	-0.133412	0.899707		Map2	0.207293	0.907975
Gjc2	-0.0005752	0.00124662		Epb41l2	0.0573125	0.106715		Gjc2	-0.347615	1.3971		Epb41l2	-0.246148	0.514119
Kcnip4	0.379277	1.39907		Dclk1	0.0244376	0.0953078		Kcnip4	-0.35074	1.45318		Dclk1	0.286152	1.52278
Kalrn	0.110035	1.49758		Hsd17b11	0.0048553	0.0140416		Kalrn	0.0280976	0.327799		Hsd17b11	-0.126929	0.436506
Iffo1	-0.845942	1.98623		Rab11fip2	0.104569	0.314591		Iffo1	0.50898	1.28418		Rab11fip2	0.44466	1.58018
Arhgap25	-0.504894	1.30553		Cplx2	-0.25046	1.48526		Arhgap25	0.0647486	0.128546		Cplx2	0.180036	0.8807
Hapln3	-0.0140723	0.0329813		Dock4	0.0396799	0.237814		Hapln3	-0.11902	0.399904		Dock4	0.128495	0.868732
Syn3	-0.392485	1.05139		Shmt2	0.0478007	0.283314		Syn3	0.347291	1.03786		Shmt2	-0.424301	2.98046
Adam9	0.249089	1.25248		Eif2ak2	0.474276	1.08593		Adam9	-0.185338	1.00598		Eif2ak2	-0.133855	0.204608
Grb2	0.630022	2.22554		Acot11	-0.0504201	0.189552		Grb2	-0.200371	0.680361		Acot11	-0.0181566	0.0546971
Tbr1	-0.370019	1.52372		Anp32b	-0.218113	0.468009		Tbr1	0.170168	0.687691		Anp32b	-0.565446	1.30564
Arhgap21	-0.295522	1.58639		Anxa3	-0.274612	0.491584		Arhgap21	0.203227	1.17332		Anxa3	-0.520312	0.942334
Akap11	-0.456936	1.93894		Neto1	-0.118935	0.249903		Akap11	0.409744	1.94409		Neto1	0.345089	0.799477
Dcn	0.0434692	0.124342		Xxylt1	0.00562285	0.0137545		Dcn	-0.0029707	0.00851433		Xxylt1	-0.338142	1.18182
Pnpla7	0.374844	1.32462		Noct	0.0321176	0.0745867		Pnpla7	-0.357944	1.42789		Noct	0.946183	3.01681
Tubgcp6	-0.224576	0.918831		Myo6	-0.0631703	0.170461		Tubgcp6	0.292894	1.43592		Myo6	-0.276836	0.884211
Mctp1	-0.0916385	1.10121		Ephx1	0.0539598	0.077891		Mctp1	0.0149167	0.142802		Ephx1	-0.140138	0.198858
Lipt2	-0.218708	1.03673		Cacna1e	0.0258565	0.0757581		Lipt2	-0.0325758	0.122267		Cacna1e	0.275958	1.06814
Thsd7b	0.116809	0.773308		Ctnna3	-0.02335	0.0292423		Thsd7b	0.0189231	0.102945		Ctnna3	-0.683045	1.2057
Map1b	-0.165433	0.683473		Sars1	-0.125666	0.384868		Map1b	0.134054	0.604787		Sars1	-0.443869	1.54773
Znf385b	-0.403311	1.33637		Camsap2	0.0531815	0.194452		Znf385b	0.223567	0.751182		Camsap2	0.496824	2.33702
Mark4	0.172706	1.16167		Ksr2	0.168463	0.670683		Mark4	-0.109363	0.7637		Ksr2	0.416172	1.71484
Celsr2	0.163395	1.13633		Cttnbp2	0.180095	0.939791		Celsr2	-0.083319	0.570856		Cttnbp2	0.301922	1.5132
Decr2	0.0990218	0.315732		Aldh3a1	0.0377666	0.230228		Decr2	-0.234544	1.04165		Aldh3a1	-0.0213236	0.106255
Dusp12	-0.569339	1.75454		Flnb	-0.0339397	0.0376094		Dusp12	0.171015	0.476128		Flnb	-0.481189	0.671136
Nrp1	0.300665	1.22905		Arhgap5	0.130913	0.894657		Nrp1	-0.186612	0.790286		Arhgap5	0.0474202	0.227057
Set	-0.324321	0.964608		Fth1	-0.200822	0.642729		Set	0.279555	0.922174		Fth1	-0.306279	0.94209
Sez6	0.309748	1.31221		Kiaa1107	0.0836548	0.38253		Sez6	-0.108998	0.42038		Kiaa1107	0.207166	1.01711
Frrs1l	0.159078	0.657593		Stmn3	-0.0876722	0.410745		Frrs1l	-0.132853	0.604035		Stmn3	-0.3331	1.7766
Cpne2	0.0451747	0.157748		Mtmr10	-0.0563037	0.144483		Cpne2	-0.0679353	0.288412		Mtmr10	-0.369698	1.20652
Syt3	0.246948	0.98712		Capzb	-0.0392675	0.209761		Syt3	-0.220507	0.985117		Capzb	0.0927483	0.514994
Adgrb3	0.149765	0.961098		Anxa7	-0.357652	1.31055		Adgrb3	-0.0231007	0.118576		Anxa7	-0.413228	1.36125
Kctd12	0.0100211	0.0328145		Myo1e	-0.264365	0.49348		Kctd12	-0.191445	1.08164		Myo1e	-0.350365	0.608952
Cpne7	0.339239	1.30566		Cdc42	-0.120168	0.538463		Cpne7	-0.0095404	0.0256552		Cdc42	-0.311321	1.48585
Neu3	0.128395	0.839171		Mtarc2	0.125651	0.460447		Neu3	-0.423347	3.28699		Mtarc2	-0.372042	1.49692
C2cd4c	-0.208708	0.552273		Sdc4	-0.194548	0.286212		C2cd4c	0.42745	1.50028		Sdc4	-0.425482	0.649485
Syt11	0.0949688	0.400342		Metap2	0.136419	0.389589		Syt11	-0.140681	0.745939		Metap2	-0.212564	0.58602
Amacr	0.220061	1.00352		Ppp2r5d	0.0578981	0.230768		Amacr	-0.322611	1.77011		Ppp2r5d	0.371321	1.85691
Pym1	-0.0043305	0.0163863		Map1a	0.0927156	0.587341		Pym1	-0.0939452	0.55058		Map1a	-0.0083114	0.0342166
Clip4	-0.446347	1.26797		Cacnb1	-0.0552835	0.206635		Clip4	0.508836	1.66817		Cacnb1	0.226727	1.00012
Astn1	0.0847002	1.17793		Cpne7	0.0804505	0.235193		Astn1	-0.0337512	0.437259		Cpne7	0.310787	1.06396
Tdrd3	0.0105678	0.0527016		Ostc	0.224578	1.10636		Tdrd3	-0.0463969	0.311419		Ostc	-0.141964	0.549566
Mesd	0.302317	1.33688		Ezr	-0.0967457	0.117706		Mesd	-0.239727	1.16115		Ezr	-0.67834	1.04813
Ppp1r16b	0.31288	1.32702		Arhgap12	0.100831	0.47632		Ppp1r16b	-0.0296185	0.0934665		Arhgap12	0.337044	1.7628
Slc22a17	0.125608	0.306254		Arpc1b	-0.109261	0.170376		Slc22a17	-0.167782	0.498921		Arpc1b	-0.442348	0.801806
Pitpnm3	-0.468264	0.791214		Des	0.157187	0.332753		Pitpnm3	0.628224	1.28936		Des	-0.624999	1.54468
Reln	0.195961	0.811184		Wdtc1	0.0433412	0.262908		Reln	-0.0893678	0.354082		Wdtc1	0.461443	3.28436
Qpctl	-0.0074751	0.0206064		Slc4a4	-0.42383	0.778175		Qpctl	-0.131225	0.559432		Slc4a4	-0.76591	1.38384
Erbb4	0.209487	1.09192		Fxyd1	-0.246701	0.302664		Erbb4	-0.124431	0.661641		Fxyd1	-0.673344	0.904174
Col25a1	-0.303239	1.27516		Sfxn5	0.0827219	0.0840592		Col25a1	-0.20024	0.886413		Sfxn5	-0.820188	1.09775
Fyn	0.311365	1.38922		Kcnq3	0.0597472	0.298462		Fyn	-0.164718	0.739212		Kcnq3	0.241455	1.4204
Adamts4	0.197808	0.478737		Dgkq	-0.0195054	0.0571443		Adamts4	-0.247814	0.726232		Dgkq	0.626603	2.61686
Pdcd6ip	-0.48096	1.28699		Tamalin	0.0861155	0.193256		Pdcd6ip	0.403584	1.19424		Tamalin	0.370804	0.98899
Clstn3	0.0834438	0.359325		F3	0.0642162	0.161735		Clstn3	-0.0321963	0.135037		F3	-0.339715	1.05063
Minar2	0.011252	0.0392675		Ppp1r9b	-0.0316385	0.140334		Minar2	0.0048708	0.0185969		Ppp1r9b	0.0516527	0.216212
Gulp1	0.226613	0.840912		Arhgef6	0.116572	0.501439		Gulp1	-0.159105	0.623519		Arhgef6	0.419248	1.9886
Sv2c	0.00396039	0.00963319		Srprb	0.0469397	0.246587		Sv2c	-0.0498351	0.154616		Srprb	-0.185378	1.14625
Rab11fip5	-0.611116	1.30122		Utrn	-0.0552449	0.0851526		Rab11fip5	0.579651	1.39233		Utrn	-0.355326	0.655888
Vldlr	0.317383	1.5153		Plppr4	-0.0557215	0.159873		Vldlr	-0.128309	0.58264		Plppr4	0.237439	0.797083
Dlgap1	0.156102	0.792475		Sgpl1	0.0911597	0.214343		Dlgap1	-0.119299	0.652419		Sgpl1	-0.125765	0.274353
Gnb1	0.293825	2.03339		Twf1	-0.113166	0.558142		Gnb1	-0.186797	1.40511		Twf1	0.0792878	0.315389
Sec13	-0.312354	1.24845		Cct4	-0.0101143	0.0818339		Sec13	0.207708	0.874421		Cct4	-0.0325187	0.2693
Mink1	0.223522	1.3469		Tenm2	-0.0542662	0.260897		Mink1	0.0814655	0.451169		Tenm2	0.262354	1.53022
Prex2	0.44961	2.05738		Dbn1	0.0650882	0.133972		Prex2	-0.250498	1.2221		Dbn1	0.308247	0.748067
Cpne4	0.136164	0.684954		Mpdu1	-0.134268	0.61506		Cpne4	-0.0739991	0.370944		Mpdu1	-0.106455	0.402776
Anks1b	0.0686297	0.575705		Gnas	-0.0691539	0.1753		Anks1b	0.0334262	0.27481		Gnas	-0.524534	1.7232
Rgma	0.119918	0.490073		Atp5f1c	0.0527351	0.153678		Rgma	-0.124692	0.590328		Atp5f1c	-0.73849	2.80259
Trim3	0.0476178	0.178605		Sft2d2	-0.037481	0.0669458		Trim3	0.043735	0.184113		Sft2d2	-0.393521	0.910441
Insr	0.121147	0.665108		Osbpl6	0.0177561	0.063481		Insr	-0.115708	0.721389		Osbpl6	0.51721	2.61971
Lct	0.298879	0.75188		Add3	0.0445358	0.178506		Lct	-0.0350081	0.0707051		Add3	-0.25381	1.27164
Tmem135	0.323718	1.024		Ddn	0.207698	0.68362		Tmem135	-0.30638	1.09594		Ddn	0.373635	1.21882
Sowahb	-0.253073	0.433642		Nfasc	0.0113677	0.0599666		Sowahb	0.242115	0.471		Nfasc	-0.298881	2.26276
Itih1	0.310698	0.393551		Nos1	0.0316004	0.0741815		Itih1	-0.370793	0.561007		Nos1	0.439544	1.42373
Ptprs	0.241995	1.12464		Aifm2	-0.135907	0.506038		Ptprs	-0.059231	0.232557		Aifm2	-0.327635	1.29168
Rnf121	0.138051	0.51176		Hapln2	-0.107672	0.173264		Rnf121	-0.257673	1.25662		Hapln2	-0.884345	1.85545
Myo1d	0.270318	0.653954		Pcdh19	0.0330766	0.0860795		Myo1d	-0.289042	0.815371		Pcdh19	0.499986	1.8163
Kiaa1109	-0.34228	1.59737		Tanc1	0.0843694	0.447694		Kiaa1109	0.207027	1.01385		Tanc1	0.13133	0.673803
gag	0.534148	0.916255		Pex14	-0.104038	0.309543		gag	-0.352298	0.629391		Pex14	-0.202711	0.610558
Dock6	-0.217574	1.40248		Dact3	-0.056558	0.155696		Dock6	0.190884	1.37182		Dact3	0.169036	0.499393
Sec16a	-0.533506	1.46707		Ppfia2	0.00559807	0.0145925		Sec16a	0.337086	0.974742		Ppfia2	0.169332	0.547381
Erbb2	0.325455	2.21949		Dock1	0.0362766	0.0773429		Erbb2	-0.0375137	0.199166		Dock1	-0.399436	1.13451
Abcd3	0.311938	0.804617		Serpine2	-0.0999788	0.56978		Abcd3	-0.315689	0.936087		Serpine2	-0.179611	1.02114
Lrrc8d	0.081252	0.366011		Abcd3	-0.0825361	0.201525		Lrrc8d	-0.110868	0.615048		Abcd3	-0.369046	1.08124
Ddb1	-0.202302	0.705463		Cct2	0.0459911	0.319565		Ddb1	0.167339	0.640383		Cct2	0.022857	0.125283
Dnm3	-0.0322846	0.12212		Dock2	0.0189394	0.0222927		Dnm3	0.166067	0.982685		Dock2	-0.265183	0.354382
Cc2d1b	-0.198332	0.926931		Lap3	-0.29696	0.769784		Cc2d1b	0.183915	0.96855		Lap3	-0.368341	0.874634
Rdx	0.405067	1.49605		Slc7a11	-0.0058095	0.0114631		Rdx	-0.292239	1.16692		Slc7a11	-0.537551	1.57669
Itm2c	0.13755	0.430389		Asap2	0.207086	0.608055		Itm2c	-0.103735	0.349702		Asap2	0.412213	1.22836
Lnpep	0.0839206	0.692473		Crat	0.16246	0.726463		Lnpep	-0.156371	1.65431		Crat	-0.382147	1.74382
Rgs6	0.109781	0.605818		Pdlim5	0.111528	0.482386		Rgs6	0.00294918	0.0128457		Pdlim5	-0.0676532	0.231162
Dctn4	0.0666433	0.616804		Syngap1	-0.0763034	0.184793		Dctn4	0.00112749	0.00816549		Syngap1	0.145408	0.346317
Dnaja4	-1.1589	1.70855		Glod4	-0.381335	0.89267		Dnaja4	0.769592	1.21964		Glod4	-0.268978	0.505415
Myl1	-0.205038	0.923081		Vcan	0.0300127	0.0426036		Myl1	0.118909	0.540795		Vcan	-0.858279	1.76916
Anp32b	-0.400027	1.38536		Agap3	-0.0045581	0.0152711		Anp32b	0.303823	1.14454		Agap3	0.190693	0.863635
B630019K06Rik	-0.000292	0.00094886		Dst	0.0621198	0.138466		B630019K06Rik	-0.0979018	0.490506		Dst	-0.0116413	0.0208497
Trim37	-0.318304	1.49548		Baalc	-0.178132	1.03896		Trim37	0.328873	1.75251		Baalc	-0.251874	1.37023
Grin3a	0.104362	0.37366		Pnpla8	0.073096	0.528663		Grin3a	-0.121363	0.515436		Pnpla8	-0.289985	2.28854
Dnaja1	-1.02585	1.76784		Fdxr	0.0787837	0.239645		Dnaja1	0.588595	1.06448		Fdxr	-0.357161	1.30986
Rftn1	0.0884589	0.312056		Ppp2r2a	-0.0517568	0.400779		Rftn1	-0.113804	0.48564		Ppp2r2a	0.208483	1.85039
Nav2	-0.390737	1.35734		Fryl	0.293968	1.49251		Nav2	0.392764	1.54927		Fryl	-0.0057901	0.0159915
Rps5	-0.0566324	0.292578		Camsap3	0.175192	0.967295		Rps5	-0.119721	0.839338		Camsap3	0.383467	2.06356
Gprasp1	-0.84122	1.8076		Ptbp1	-0.149803	0.269335		Gprasp1	0.596312	1.39823		Ptbp1	-0.617496	1.31588
Zfp651	-0.38719	0.984358		Gprin3	0.059433	0.230534		Zfp651	0.311411	0.864773		Gprin3	0.233831	1.06547
Keap1	-0.683321	1.78174		Shisa7	-0.0462332	0.115086		Keap1	0.472664	1.33847		Shisa7	0.238277	0.701309
Prr36	0.0178013	0.0780731		Mtmr1	-0.0081422	0.0297444		Prr36	0.171985	1.27803		Mtmr1	0.238887	1.2336
Rac1	-0.0458424	0.263606		Sh3bp4	-0.0367127	0.107584		Rac1	-0.222845	1.97486		Sh3bp4	0.587957	2.36543
Mvp	0.190516	0.51592		G6pdx	-0.0294735	0.0683214		Mvp	-0.26031	0.870821		G6pdx	-0.0896973	0.207382
Chd1	-0.0913169	0.185795		Gnai2	-0.103566	0.220593		Chd1	-0.313144	0.94353		Gnai2	-0.43445	1.09964
Dnaja2	-0.966859	1.67994		Myo1f	-0.193063	0.268498		Dnaja2	0.652775	1.22105		Myo1f	-0.636081	1.00574
Prdx3	0.0763655	0.21528		Thbs4	-0.17604	0.2445		Prdx3	-0.0705652	0.223602		Thbs4	-0.404557	0.58557
Alyref	-0.979465	2.162		Gldc	-0.204967	0.530179		Alyref	0.413102	0.928772		Gldc	-0.855824	2.40854
Bcas3	-0.0861612	0.182506		Slitrk5	0.0111798	0.0273083		Bcas3	0.326201	1.04376		Slitrk5	0.366414	1.27442
Hdgfl2	-0.486254	0.804501		Pde2a	0.0480386	0.514367		Hdgfl2	0.344902	0.603918		Pde2a	0.126127	1.44655
Tmem59	0.344493	1.19029		Dnm2	0.261274	1.9772		Tmem59	-0.32325	1.25921		Dnm2	-0.0309712	0.139945
Snrk	-0.481367	1.67551		Fam81a	0.00762089	0.0133353		Snrk	0.437836	1.70633		Fam81a	0.194413	0.398117
Clasp2	-0.0962056	0.403647		Mink1	0.0432703	0.0956855		Clasp2	0.192856	1.0878		Mink1	0.446736	1.3249
Ppm1h	-0.0770374	0.238874		Rims1	-0.0117643	0.0245729		Ppm1h	0.139495	0.560724		Rims1	0.257877	0.691136
Lrrc4c	0.133873	0.877242		Grin2a	-0.081288	0.302813		Lrrc4c	-0.190063	1.51409		Grin2a	0.0538505	0.164519
Ildr2	0.0609476	0.581618		Mrpl22	0.0303625	0.142458		Ildr2	0.0398674	0.395793		Mrpl22	-0.261222	1.61903
Irf2bpl	-0.33867	1.44491		Kdelr1	-0.226982	0.586539		Irf2bpl	0.226116	1.02518		Kdelr1	-0.870378	2.40061
Csmd1	0.171687	0.614774		Nt5e	-0.154389	1.02083		Csmd1	-0.298906	1.37648		Nt5e	-0.404933	2.56401
Sgpl1	0.20818	1.03468		Akt1s1	0.0966142	0.477189		Sgpl1	-0.0787887	0.359736		Akt1s1	0.499219	2.70769
Dlg5	-0.394994	1.66753		Cbln4	0.00457269	0.00733743		Dlg5	0.344902	1.62422		Cbln4	0.591857	1.39943
Agap2	-0.558867	1.50205		Ap3b1	0.0772698	0.347004		Agap2	0.491531	1.47388		Ap3b1	-0.128571	0.564821
Spock2	0.0749436	0.550331		Arl8b	-0.0943924	0.335314		Spock2	0.0476201	0.361879		Arl8b	-0.0180879	0.0468822
Zfp113	-0.412562	0.857082		Mpp6	-0.0294472	0.098598		Zfp113	-0.582127	1.47188		Mpp6	-0.144805	0.555861
Wrnip1	-0.245916	0.602704		Fbxo41	0.0559005	0.186682		Wrnip1	0.408262	1.27897		Fbxo41	0.1514	0.538315
Cd101	0.314664	1.25996		Eif1b	0.0300994	0.128718		Cd101	-0.544889	2.52892		Eif1b	-0.171858	0.900834
Pitpnm2	-0.282682	1.44304		Smg1	0.137028	0.426192		Pitpnm2	0.188428	1.02177		Smg1	-0.353695	1.18803
Creg2	0.0969689	0.550844		Kcnma1	0.0343283	0.116603		Creg2	-0.0523953	0.298029		Kcnma1	0.264214	1.15975
Pld1	0.232521	0.664693		Fabp5	-0.116102	0.291975		Pld1	-0.245347	0.815242		Fabp5	-0.398984	1.15116
Psd4	-0.584104	1.55568		Jagn1	-0.109567	0.955634		Psd4	0.601581	1.8136		Jagn1	-0.0682788	0.464816
Mrpl3	0.21383	0.609304		Mapk1	0.0409664	0.131802		Mrpl3	-0.491107	1.8533		Mapk1	0.11553	0.387775
Csnk2a1	0.403536	1.35703		Map9	0.140231	0.463744		Csnk2a1	-0.192373	0.633629		Map9	0.311412	1.0781
Slc24a3	0.0304326	0.0675376		Smcr8	-0.0067376	0.0267903		Slc24a3	-0.165236	0.536744		Smcr8	0.269064	1.5628
Fndc3b	0.287712	1.29265		Plcb3	-0.260779	0.913584		Fndc3b	-0.113347	0.475254		Plcb3	-0.270457	0.833256
Arhgap17	0.0680321	0.170142		Bsg	-0.282589	1.20594		Arhgap17	0.336369	1.33062		Bsg	-0.351169	1.36384
Alpl	0.162942	0.309599		Rapgef3	-0.0709509	0.227435		Alpl	-0.294673	0.734		Rapgef3	-0.264281	0.983569
Fads1	0.245328	0.993978		Hsd17b4	-0.0959086	0.213626		Fads1	-0.171075	0.732616		Hsd17b4	-0.468707	1.27476
Septin10	0.287683	1.3004		C1qc	-3.67169	3.37759		Septin10	-0.194298	0.930081		C1qc	-6.73051	4.74473
Psd3	0.0514392	0.233665		Pip5k1c	0.0177041	0.0809803		Psd3	0.203082	1.40882		Pip5k1c	0.192424	1.17518
Rhobtb1	-0.327672	0.93276		Kndc1	0.194392	1.21082		Rhobtb1	0.439402	1.50254		Kndc1	0.35205	2.05963
Epha2	0.106982	0.309749		Ppfia4	0.0453389	0.114141		Epha2	-0.0117089	0.0308256		Ppfia4	0.287255	0.896063
Ubl3	0.140729	0.416056		Brsk2	0.0189819	0.0897039		Ubl3	-0.128404	0.426319		Brsk2	0.258988	1.695
Grin1	0.234068	1.03309		Rdx	0.017509	0.0227258		Grin1	-0.112967	0.483454		Rdx	-0.437694	0.739983
Dmtn	-0.392243	1.39452		Ppp3ca	-0.0905017	0.303754		Dmtn	0.357139	1.42316		Ppp3ca	0.197022	0.68692
Kcnj4	0.195417	0.211094		Bag4	0.125965	0.845734		Kcnj4	-0.130786	0.151487		Bag4	0.270828	1.80729
Muc5b	-0.0263846	0.0581164		Atic	-0.069778	0.176145		Muc5b	-0.200436	0.682924		Atic	-0.243343	0.691338
Gna11	0.173462	1.13504		Sash1	-0.0266746	0.0666268		Gna11	-0.203211	1.54993		Sash1	0.233525	0.724083
Wdr18	-0.40572	2.71871		Acsl3	0.150771	1.06605		Wdr18	0.176765	1.29177		Acsl3	-0.0567706	0.281803
Adam10	0.00231176	0.00791524		Cbr2	-0.0797037	0.114977		Adam10	-0.151782	0.890259		Cbr2	-0.757029	1.45852
Nsg2	0.0478912	0.14005		Pigt	0.0601754	0.193658		Nsg2	-0.102999	0.390814		Pigt	0.0834089	0.248716
Pcyox1	0.182639	0.78883		Plpp3	-0.335004	0.762623		Pcyox1	-0.310814	1.68118		Plpp3	-0.893826	2.07196
Tmem178b	0.268429	1.15035		Lamp1	-0.252628	0.747846		Tmem178b	-0.133204	0.559051		Lamp1	-0.310352	0.839892
Fancf	0.117107	0.509806		Cacna2d3	-0.13578	0.37873		Fancf	-0.0185213	0.0696739		Cacna2d3	0.135781	0.330913
Wasf2	0.0881545	0.662561		Sik3	0.00624181	0.0322216		Wasf2	-0.0558285	0.432645		Sik3	0.190357	1.41104
Hsd17b4	0.152822	0.653881		Cdkl5	0.0847417	0.226107		Hsd17b4	-0.160411	0.79692		Cdkl5	0.248505	0.729036
Spire1	-0.369468	1.64011		Actn2	-0.09812	0.288451		Spire1	0.236368	1.11618		Actn2	0.144578	0.402422
Gabra2	0.249891	0.832169		Erbin	0.0425671	0.0526278		Gabra2	-0.294374	1.16134		Erbin	-0.503131	0.796996
Cab39l	0.23371	1.06589		Slc44a1	-0.0881299	0.129129		Cab39l	-0.14497	0.680936		Slc44a1	-0.312147	0.501334
Spire1	-0.312166	0.740783		Exoc6	0.0814957	0.307989		Spire1	0.346511	0.965475		Exoc6	0.564425	2.54802
Camk2d	-0.703307	0.750292		Txnrd2	0.0267148	0.0642838		Camk2d	0.926096	1.19944		Txnrd2	-0.63336	2.17998
Sdk2	0.145496	0.760217		Shisa6	-0.108159	0.411664		Sdk2	-0.101785	0.560871		Shisa6	0.134498	0.469009
C4b	0.143234	0.229186		Arhgap39	0.0622077	0.156759		C4b	-0.299873	0.642366		Arhgap39	0.417575	1.34679
Sdc3	0.127908	0.459365		Begain	0.0156376	0.0272991		Sdc3	-0.132519	0.550658		Begain	0.31665	0.711113
Ccar2	-0.444898	0.779228		Prph	0.460453	0.741927		Ccar2	0.218097	0.371503		Prph	-0.470912	0.664476
Nrip3	-0.098652	0.275832		Kcna4	-0.0681434	0.274705		Nrip3	0.205819	0.776973		Kcna4	0.356758	1.75149
Ppp1r12a	-0.21681	0.67894		Dars1	0.0165784	0.0758583		Ppp1r12a	0.344377	1.35828		Dars1	-0.131429	0.744036
Tiam1	-0.360542	1.06737		Entpd2	0.0146802	0.0292554		Tiam1	0.290319	0.940031		Entpd2	-0.488371	1.40056
Grin1	-0.0491258	0.12707		Ipo11	0.171203	0.690935		Grin1	-0.242046	0.97403		Ipo11	0.619065	2.57057
Rpl13a	0.102922	0.451481		Dbt	0.238281	0.604415		Rpl13a	-0.0537312	0.236417		Dbt	-0.503757	1.31037
Aplp2	0.0419138	0.130837		C1qa	-4.60504	3.86708		Aplp2	-0.245305	1.2345		C1qa	-6.29577	4.42829
Zc3h12b	-0.749657	1.32683		Syngap1	0.241019	0.507676		Zc3h12b	0.699138	1.3922		Syngap1	0.00945069	0.0130047
Egfr	0.269108	1.15863		Prkcd	0.262245	1.07837		Egfr	-0.268532	1.31723		Prkcd	-0.0699979	0.190568
Shank1	0.16997	0.909189		Mast1	0.168794	0.664311		Shank1	-0.101436	0.551747		Mast1	0.367695	1.47965
Lsm11	0.177543	0.606233		Arl8a	-0.203904	0.55157		Lsm11	-0.0339133	0.0994049		Arl8a	-0.0312133	0.0568026
Zc3h12c	-0.457746	1.21627		Hsd17b12	0.00545858	0.0201922		Zc3h12c	0.524154	1.6123		Hsd17b12	-0.179606	0.900113
Eif6	-0.441848	1.65555		Elfn2	0.0828395	0.173211		Eif6	0.277064	1.10099		Elfn2	0.3057	0.72806
Cyp26a1	0.00591011	0.0121643		Psd3	0.0746922	0.289461		Cyp26a1	-0.0756775	0.205308		Psd3	0.187848	0.781072
Sbno1	-0.0405877	0.150086		Ntng1	-0.0700276	0.233001		Sbno1	0.20343	1.18798		Ntng1	0.294021	1.16395
Pdzd2	-0.429549	1.67551		Rapgef4	0.0216436	0.0742114		Pdzd2	0.188478	0.721707		Rapgef4	0.0626716	0.214103
Golgb1	0.145696	0.335222		Itsn1	-0.0117878	0.0333308		Golgb1	-0.295519	0.916824		Itsn1	0.390849	1.60776
Abcd2	0.12553	0.322509		Hectd4	0.00154434	0.00856818		Abcd2	-0.304048	1.09291		Hectd4	0.20134	1.67494
Mpp3	-0.104605	0.426552		Slc44a2	-0.3973	0.75815		Mpp3	0.101883	0.473576		Slc44a2	-0.468943	0.810556
Dlgap3	0.152008	0.762198		Echdc2	0.200008	0.376485		Dlgap3	-0.0306607	0.12947		Echdc2	-0.46655	0.931
Luzp2	0.0437282	0.155318		Adam11	-0.078781	0.247162		Luzp2	0.0250014	0.094551		Adam11	0.10489	0.304063
Them6	0.286375	0.783378		Uhrf1bp1l	0.0261357	0.124119		Them6	-0.316448	1.01435		Uhrf1bp1l	0.359088	2.31195
Rnasek	0.154685	0.44201		Tjp1	0.0340009	0.0814474		Rnasek	-0.209829	0.739427		Tjp1	-0.23815	0.692685
Fgf12	-0.035713	0.1503		Trio	0.0289086	0.0897842		Fgf12	0.140359	0.887682		Trio	0.107319	0.354461
Slit2	-0.0606918	0.241861		C1qb	-4.74364	3.52195		Slit2	-0.0253245	0.102007		C1qb	-6.03362	4.10568
Ankrd54	-0.0923842	0.22453		Ctsd	-0.426224	0.958971		Ankrd54	0.360007	1.33455		Ctsd	-0.406995	0.790511
Dpysl3	0.330901	0.724097		Eef1a1	-0.151532	0.783424		Dpysl3	-0.295639	0.723105		Eef1a1	-0.4691	2.44599
Pkp4	0.0248127	0.120556		Por	-0.256402	0.855885		Pkp4	-0.0107883	0.0553107		Por	-0.0897072	0.209082
Pik3c2a	0.131807	0.464054		Dip2b	0.0590601	0.229223		Pik3c2a	-0.157398	0.663284		Dip2b	-0.171279	0.72958
Slit1	0.10407	0.289555		Dmxl1	-0.0194034	0.0853325		Slit1	-0.0090121	0.0228584		Dmxl1	0.299958	1.84416
Tiam1	-0.392242	0.828376		Crad	0.0889132	0.289365		Tiam1	0.474801	1.19403		Crad	0.316955	1.19153
Ccdc177	0.00501518	0.0222112		Mtnd4	0.148812	0.645253		Ccdc177	0.0976104	0.696043		Mtnd4	-0.612857	2.74923
Lgi1	-0.0083666	0.0891695		Rars1	0.0905472	0.416511		Lgi1	-0.134458	2.49036		Rars1	-0.155534	0.707607
Foxg1	-0.321819	0.855768		Cacnb3	0.041216	0.142836		Foxg1	0.355307	1.10465		Cacnb3	0.188578	0.769342
Rpl38	0.00733666	0.0218172		Hcls1	-0.314186	1.1141		Rpl38	-0.153258	0.743419		Hcls1	-0.647663	2.18529
Tmem63c	0.0235514	0.111604		Igfbp5	-0.476819	1.54492		Tmem63c	-0.0391864	0.225485		Igfbp5	-0.795255	2.34084
Rnf213	0.0649061	0.157738		Pla2g6	0.0950432	0.411001		Rnf213	-0.325025	1.24974		Pla2g6	0.498925	2.45834
Celf1	0.0573886	0.28224		Aldh1l1	-0.320295	1.02509		Celf1	-0.0337926	0.17343		Aldh1l1	-0.206272	0.519861
Sntb1	0.167173	0.812655		Ppp4r4	0.0119704	0.0428702		Sntb1	0.00526276	0.0192233		Ppp4r4	0.315348	1.62904
Clptm1l	0.22545	0.804631		Mapk8ip1	0.0325213	0.149845		Clptm1l	-0.105151	0.360951		Mapk8ip1	0.0209796	0.0817467
Cxcl14	0.225317	0.542535		Ildr2	-0.11305	0.321538		Cxcl14	-0.28784	0.842945		Ildr2	0.151683	0.401004
Gabra5	0.287249	0.92459		Tceal5	-0.0328335	0.0800914		Gabra5	-0.13575	0.421072		Tceal5	0.397225	1.3164
Pclo	0.0895853	0.557865		Numbl	-0.113444	0.48762		Pclo	-0.0133756	0.0708243		Numbl	0.139907	0.550399
Reep3	0.117102	0.337646		Actn4	-0.0396843	0.134575		Reep3	-0.205342	0.772421		Actn4	0.177418	0.700106
Epha6	0.130008	0.623252		Eml6	0.0867579	0.213598		Epha6	0.0135429	0.0531402		Eml6	0.416841	1.24954
Pde11a	-0.879459	1.41513		Macf1	-0.0379781	0.0974141		Pde11a	0.805895	1.45461		Macf1	-0.208279	0.627584
Tmtc4	0.10382	0.311257		Capns1	-0.121202	0.235392		Tmtc4	-0.173491	0.669328		Capns1	-0.2665	0.532676
Ccdc136	-0.329069	1.45608		Gpr37l1	-0.337877	0.524034		Ccdc136	0.0134726	0.0417658		Gpr37l1	-0.467127	0.68157
Zc3h12a	-0.850726	1.64673		Flot1	-0.0187215	0.108423		Zc3h12a	0.618506	1.3032		Flot1	-0.380238	2.94786
Hapln4	0.213625	0.441056		Pten	-0.197601	0.687609		Hapln4	-0.231536	0.558866		Pten	-0.0879031	0.224898
Cyp2d10	0.255572	0.779108		Atp1b2	-0.480325	1.37791		Cyp2d10	-0.220549	0.745419		Atp1b2	-0.602507	1.56905
Rgs9	0.256733	1.10979		Lrp1b	-0.0189087	0.110426		Rgs9	0.0403564	0.138322		Lrp1b	0.253505	2.03233
Poldip3	-0.235585	1.0278		Cdkl5	0.155256	0.370006		Poldip3	0.132002	0.578278		Cdkl5	0.384322	0.983452
Lrpap1	0.239231	0.997716		Folh1	0.117461	0.489644		Lrpap1	-0.181837	0.817889		Folh1	-0.311156	1.39633
Mdk	0.33013	1.0572		Camsap1	0.0257871	0.135976		Mdk	-0.205862	0.679641		Camsap1	0.290231	2.05842
Asph	0.159345	0.487141		Srcin1	-0.0478877	0.296332		Asph	-0.331614	1.36106		Srcin1	0.0321211	0.163464
Cab39	-0.117202	0.63282		P2rx7	-0.0255821	0.0529947		Cab39	0.110379	0.674573		P2rx7	-0.276289	0.71882
Nap1l1	-0.250734	0.41012		Capza1	-0.181446	0.256734		Nap1l1	0.519451	1.14906		Capza1	0.30093	0.41239
Afdn	-0.36638	1.80799		Lrfn3	-0.0387695	0.116323		Afdn	0.24002	1.27685		Lrfn3	0.251121	0.940001
Cfap299	0.102878	0.32115		Ift81	-0.260676	1.19886		Cfap299	-0.119828	0.442604		Ift81	-0.504775	2.18373
Iqcb1	-0.564109	1.51391		Ncam2	-0.365453	2.19122		Iqcb1	0.430772	1.26317		Ncam2	-0.343562	1.8355
Tubg1	-0.128006	0.608985		Usp9x	0.122038	1.12363		Tubg1	0.20407	1.23176		Usp9x	0.186515	1.60989
Lgi2	0.131764	0.755838		Cdk5r1	0.126937	0.712379		Lgi2	-0.0690308	0.390848		Cdk5r1	0.38395	2.22205
Eif4a3	-0.0361714	0.246872		Kif11	0.356898	1.42722		Eif4a3	-0.0883252	0.84011		Kif11	-0.227615	0.727825
Cat	0.428513	2.4576		Kctd12	0.0587209	0.241225		Cat	-0.255755	1.62719		Kctd12	0.0721222	0.269499
Snap91	0.276232	0.477231		Gstk1	-0.0280102	0.053713		Snap91	-0.318615	0.653551		Gstk1	-0.459784	1.2136
Myh10	-0.77442	2.3743		Syn1	-0.0241379	0.0564057		Myh10	0.200166	0.571818		Syn1	0.0759718	0.175177
Nfxl1	0.150129	0.48352		Mtarc1	0.0540257	0.108608		Nfxl1	-0.173805	0.665249		Mtarc1	-0.236595	0.537147
Krt9	-0.115104	0.406546		Eprs1	0.111945	0.508728		Krt9	-0.0496067	0.171581		Eprs1	-0.224667	1.0449
Vamp4	0.152377	0.98607		Cacna1b	0.087102	0.279091		Vamp4	-0.16307	1.22175		Cacna1b	0.184501	0.608098
Eif4enif1	-0.623058	1.22486		Mccc2	-0.0949078	0.267296		Eif4enif1	0.46188	0.97868		Mccc2	-0.685902	2.37233
Golgb1	0.16378	0.392097		Cracdl	0.262462	0.588984		Golgb1	-0.229899	0.683311		Cracdl	0.575028	1.33299
Naca	-0.0574416	0.154738		Tsc22d4	0.107265	0.146259		Naca	0.067062	0.209927		Tsc22d4	-0.544953	0.89791
Itfg1	0.136221	0.740028		Qars1	0.052885	0.258795		Itfg1	-0.18635	1.23815		Qars1	-0.13928	0.73586
Gramd1b	-0.453968	1.18828		Myo6	0.227183	0.418665		Gramd1b	0.449106	1.33677		Myo6	-0.35859	0.640598
Camsap3	-0.0923253	0.165269		Ralbp1	0.066539	0.502824		Camsap3	0.0815494	0.162932		Ralbp1	0.206408	1.70534
Tuba3a	-0.276236	1.81749		Grin2b	-0.0077062	0.0197193		Tuba3a	0.211638	1.53547		Grin2b	0.0619801	0.16079
Tuba3b	-0.276236	1.81749		Kcnq2	0.0570257	0.241607		Tuba3b	0.211638	1.53547		Kcnq2	0.158341	0.730878
Cmas	-0.817377	1.12694		Vcl	-0.0797043	0.19067		Cmas	0.304075	0.384156		Vcl	-0.190736	0.472691
Btbd10	-0.180868	0.531401		Dlgap1	0.118012	0.37044		Btbd10	0.339065	1.30866		Dlgap1	0.173373	0.517649
Pde9a	0.0100355	0.0361582		Hspa9	-0.0403909	0.142484		Pde9a	-0.149087	0.893297		Hspa9	-0.358191	1.67394
Gng12	0.330027	1.4022		Hacd2	-0.137097	0.46797		Gng12	-0.23764	1.08763		Hacd2	-0.578375	2.2065
Myo6	0.244916	1.32399		Gna13	-0.420822	0.750131		Myo6	-0.118705	0.62986		Gna13	-0.764794	1.34607
Dnajc17	0.122766	0.81076		Lrrc7	0.00147084	0.0029785		Dnajc17	0.00866428	0.0441442		Lrrc7	0.213807	0.543139
Ptgr2	0.454332	1.65013		Dhrs7b	0.100602	0.498981		Ptgr2	-0.305223	1.19069		Dhrs7b	-0.121822	0.550678
Ostc	0.151542	0.368011		Plxnb2	-0.243965	0.996589		Ostc	-0.0646467	0.154557		Plxnb2	-0.0845175	0.239082
Grid1	0.146823	0.59957		Gpr161	0.151992	0.555474		Grid1	-0.156591	0.7455		Gpr161	0.399581	1.55358
Camsap2	-0.0798824	0.228151		Ppp1r1b	0.00243671	0.00857843		Camsap2	0.200385	0.799426		Ppp1r1b	0.0883119	0.359154
Rps15	0.104177	0.375976		Ank1	-0.0150211	0.0527937		Rps15	-0.116798	0.495803		Ank1	-0.137043	0.580704
Prr18	0.0858684	0.197764		Gnb1	-0.12235	0.780829		Prr18	-0.0873084	0.229512		Gnb1	-0.338126	2.18734
Nell2	0.0831054	0.22591		Glul	-0.0186516	0.0756068		Nell2	-0.278695	1.1258		Glul	-0.205601	1.1078
Celsr2	0.254573	1.51073		Gjb2	-0.589304	1.20481		Celsr2	0.00486786	0.019696		Gjb2	-0.677596	1.24515
Map4	0.24506	0.48087		Pmch	0.0003615	0.00070064		Map4	-0.0359597	0.0611586		Pmch	-0.482561	1.38705
Apc	-0.137917	0.701782		Anks1b	0.149018	0.264691		Apc	0.177564	1.09518		Anks1b	0.430838	0.845133
Fbxo45	0.0264037	0.113623		Homer3	0.0061851	0.0158376		Fbxo45	-0.0549353	0.299283		Homer3	0.253265	0.878938
Ctnnd1	-0.24293	1.27708		Kbtbd2	-0.0966754	0.265198		Ctnnd1	0.146404	0.793541		Kbtbd2	0.468341	1.55755
Lyz2	-0.459253	1.48871		Dpy19l1	0.0696389	0.238486		Lyz2	-0.0141579	0.0317446		Dpy19l1	-0.146886	0.513022
Add1	-0.199507	0.925983		Vim	0.397407	0.68605		Add1	0.161768	0.821123		Vim	-0.399164	0.600781
Slc12a2	0.596112	1.23497		S100b	-0.0293666	0.0545517		Slc12a2	-0.424269	0.939388		S100b	-0.33826	0.805102
Ccsap	-0.0548245	0.126219		Rasa3	-0.0514658	0.125596		Ccsap	0.234882	0.814956		Rasa3	-0.227111	0.63804
Grm4	0.216742	1.01931		Slc3a2	-0.299137	0.944948		Grm4	-0.140903	0.689243		Slc3a2	-0.324485	0.910758
Tor1aip1	0.276209	0.815494		Grm3	-0.303207	1.81004		Tor1aip1	-0.142013	0.41182		Grm3	-0.294555	1.5534
Dlg2	0.170728	0.720999		Strip1	0.120383	0.382788		Dlg2	-0.0430314	0.158097		Strip1	0.363189	1.28658
BC094435	0.371556	0.748308		Tnks1bp1	0.146723	0.389138		BC094435	-0.0510309	0.0835596		Tnks1bp1	0.419582	1.2278
Vipas39	-0.479408	1.16294		Aldh6a1	-0.0962139	0.259343		Vipas39	0.433939	1.17947		Aldh6a1	-0.570734	1.89887
Pex13	0.327107	1.41211		Spred1	0.0207785	0.231873		Pex13	-0.148676	0.623535		Spred1	0.0380443	0.418593
Syngap1	0.181576	0.737611		Hmox2	0.163787	0.566562		Syngap1	-0.0928209	0.370351		Hmox2	-0.0370216	0.0882361
Eif4g2	0.130883	0.345043		Slitrk3	0.158412	0.505903		Eif4g2	-0.103725	0.298376		Slitrk3	0.519933	1.82127
MNCb2990	-0.130978	0.211267		Ncl	-0.0031101	0.00743984		MNCb2990	-0.119316	0.21581		Ncl	-0.29207	0.973482
Dag1	0.311983	1.16914		Atp5pb	0.0883388	0.364246		Dag1	-0.231955	0.936163		Atp5pb	-0.394736	1.89982
Cep170	-0.229953	0.761758		Echdc3	-0.148223	0.152331		Cep170	0.250001	0.967612		Echdc3	-0.818936	1.0387
Cpne8	0.0279794	0.121782		Lonp2	0.0924457	0.115152		Cpne8	-0.0674571	0.385573		Lonp2	-0.658305	1.04265
Clasp1	0.268788	0.261827		Luc7l2	-0.133519	0.307177		Clasp1	0.0220362	0.0198159		Luc7l2	-0.185326	0.398958
Krt39	0.245124	1.07446		Ptbp1	-0.0654828	0.0931403		Krt39	-0.0372798	0.129343		Ptbp1	-0.508192	0.915253
Stau1	0.113354	0.695315		Rrbp1	0.068933	0.179529		Stau1	-0.187945	1.45816		Rrbp1	-0.185702	0.512728
Pde4c	-0.577406	1.34944		Acan	0.157633	0.448563		Pde4c	0.311049	0.732701		Acan	-0.496227	1.56532
Apc	-0.605803	1.12818		Dhrs4	-0.12436	0.392206		Apc	0.432854	0.859618		Dhrs4	-0.47583	1.71873
Mef2d	-0.117524	0.377449		Kalrn	-0.0040634	0.012667		Mef2d	0.110804	0.402462		Kalrn	0.0769916	0.26206
Clstn2	0.099524	0.368025		Hdac4	0.0154996	0.0518302		Clstn2	-0.115015	0.503635		Hdac4	0.495007	2.38901
Rnmt	-0.0997853	0.185128		Ica1	0.10679	0.526236		Rnmt	0.0782045	0.159238		Ica1	0.582156	3.03583
Gabrb3	0.117426	0.457548		Igkj5	-0.151637	0.481118		Gabrb3	-0.242645	1.27256		Igkj5	-0.319175	1.04788
Epb41	-0.268128	1.15797		Stxbp3	-0.0754452	0.131303		Epb41	-0.105835	0.424638		Stxbp3	-0.491014	1.07865
Traf5	-0.14747	0.315107		Acox1	0.0587423	0.112689		Traf5	-0.168175	0.42301		Acox1	-0.495485	1.2457
Fryl	-0.0113091	0.0669498		Cracdl	0.139087	0.411424		Fryl	-0.0020469	0.0128225		Cracdl	0.1139	0.282615
Gstm2	0.565724	1.04005		Tfg	-0.12152	0.286471		Gstm2	-0.339202	0.636599		Tfg	-0.245502	0.589263
Vps13d	-0.012147	0.0460216		Eif4b	-0.0565327	0.26372		Vps13d	0.0326147	0.15131		Eif4b	0.0344879	0.131548
Pigq	0.0622385	0.170639		Cnksr2	0.0749746	0.167216		Pigq	-0.167444	0.638533		Cnksr2	0.408678	1.12785
Gabrg3	-0.105427	0.246562		Ephx2	-0.235774	0.622257		Gabrg3	-0.157189	0.456158		Ephx2	-0.216564	0.488013
Erc2	0.219656	1.33197		Lpcat3	-0.0004985	0.0009142		Erc2	0.00748397	0.0318275		Lpcat3	-0.329152	0.821538
Tafa2	0.0274599	0.0622835		Ppp2r5c	0.170007	0.575154		Tafa2	-0.115875	0.359074		Ppp2r5c	0.311617	1.05577
Agfg1	-0.277806	1.02069		H3c1	0.125349	0.309204		Agfg1	0.22582	0.908794		H3c1	0.0278785	0.0510741
Homer3	0.28174	0.768349		H3c10	0.125349	0.309204		Homer3	-0.196559	0.564966		H3c10	0.0278785	0.0510741
Enpp1	0.00279805	0.00423008		H3c11	0.125349	0.309204		Enpp1	-0.291568	0.730703		H3c11	0.0278785	0.0510741
Cdk18	-0.801502	1.02034		H3c8	0.125349	0.309204		Cdk18	0.620381	0.855627		H3c8	0.0278785	0.0510741
Icam5	0.301516	1.13288		Dbnl	0.118383	0.326127		Icam5	-0.149164	0.548129		Dbnl	0.25105	0.71558
Slc9a3	-0.313229	0.834022		Fh	-0.278701	0.771525		Slc9a3	0.199182	0.547022		Fh	-0.728282	2.04817
Traf7	-0.114327	0.317565		Myh9	-0.0208099	0.0520072		Traf7	0.335085	1.34703		Myh9	-0.457345	1.63425
Gnpat	0.175738	0.678452		Acta2	-0.0053492	0.0166257		Gnpat	-0.209642	0.966619		Acta2	0.0783929	0.265402
Col4a1	0.675598	0.779231		Inpp5a	-0.049601	0.201225		Col4a1	-0.643823	0.842467		Inpp5a	-0.335404	1.73289
Tmeff2	0.138975	0.870611		Gna12	-0.0464543	0.163878		Tmeff2	0.0160497	0.0791421		Gna12	-0.241691	1.04425
Evi5	-0.272674	0.684321		Igsf11	0.0178969	0.0237653		Evi5	0.431592	1.36276		Igsf11	-0.571893	1.05364
Fam171a2	-0.278116	0.875746		Bcap29	-0.149238	0.712564		Fam171a2	0.164225	0.524323		Bcap29	-0.331046	1.60833
Clip1	-0.116311	0.261433		Sorcs2	0.018331	0.0757719		Clip1	0.236434	0.71149		Sorcs2	-0.132513	0.662892
Serpine2	-0.0127698	0.0401163		Wasf3	0.041499	0.255734		Serpine2	-0.0328249	0.124392		Wasf3	0.00930921	0.0435844
Dhx29	0.00578427	0.0264758		Strip2	0.129722	0.930118		Dhx29	-0.0366985	0.220128		Strip2	0.278458	1.95733
Megf8	0.178457	0.771036		Rnf112	0.0443117	0.207803		Megf8	0.00595618	0.0195358		Rnf112	0.257465	1.51215
Axin1	0.0152252	0.050637		Ccdc6	-0.0826653	0.615131		Axin1	0.259618	1.53608		Ccdc6	0.203626	1.5837
Ap2s1	0.161634	0.718071		Grik5	-0.0330956	0.0528337		Ap2s1	-0.0769276	0.330898		Grik5	0.0220923	0.0308529
Mycbp2	0.0317348	0.187519		Nrcam	-0.0593711	0.164479		Mycbp2	0.0131772	0.0799716		Nrcam	-0.243671	0.784896
Syngap1	-0.0109285	0.0273121		Bcan	-0.0361547	0.147139		Syngap1	-0.13481	0.507861		Bcan	-0.465122	2.50837
Tcf25	-0.61634	1.1313		Slc17a7	-0.0232453	0.0904778		Tcf25	0.400831	0.767811		Slc17a7	0.108028	0.470338
Vangl2	0.253735	0.692122		Shank1	-0.528851	0.772831		Vangl2	-0.163229	0.460543		Shank1	0.6371	0.8472
Pdzrn3	-0.686924	1.26712		Map1s	-0.0063894	0.0334915		Pdzrn3	0.389719	0.73046		Map1s	-0.065567	0.392669
Rae1	0.194423	1.13026		Hectd4	0.106441	0.635814		Rae1	0.0312365	0.144214		Hectd4	0.260019	1.61616
Ccdc57	-0.0584099	0.241407		Synpo	0.050121	0.0889803		Ccdc57	-0.083985	0.426791		Synpo	0.145388	0.261286
Hecw1	-0.665448	1.65632		Dok6	-0.0475411	0.0751557		Hecw1	0.378522	0.979575		Dok6	0.551534	1.16942
Gng7	0.0380421	0.147038		Iap	0.090277	0.197715		Gng7	-0.13487	0.763531		Iap	0.190059	0.419851
Ncln	0.297325	1.12244		Fscn1	-0.106896	0.311671		Ncln	-0.0956075	0.320785		Fscn1	-0.20378	0.598484
Nav1	-0.606611	1.04191		Hcn2	-0.0757292	0.198264		Nav1	0.676171	1.3509		Hcn2	-0.255955	0.755416
Eefsec	0.0168961	0.0866382		Rtn4	0.0669519	0.364856		Eefsec	-0.0081937	0.0451766		Rtn4	-0.15318	0.880975
Msi1	0.0220242	0.0504908		Bcap31	-0.0467904	0.157538		Msi1	-0.180898	0.637823		Bcap31	-0.25286	1.04824
Fhod3	-0.235631	0.43252		Spata2l	0.148566	0.624287		Fhod3	0.178501	0.353317		Spata2l	0.184973	0.713264
Itga6	0.165937	0.555171		Rbmx	-0.199347	0.25398		Itga6	-0.350085	1.55823		Rbmx	0.706759	1.03816
Ap2m1	0.0930797	0.408479		Map7	0.0793066	0.262195		Ap2m1	-0.101989	0.524203		Map7	0.304839	1.1807
Tubb1	-0.28123	3.29404		Lrch2	0.0884973	0.446974		Tubb1	0.21862	2.9361		Lrch2	0.11116	0.515859
Ntrk2	0.224932	1.01421		Abhd12	0.0454708	0.102263		Ntrk2	-0.124587	0.562353		Abhd12	-0.122926	0.279601
Herc2	-0.193897	0.737316		Kif5b	-0.091744	0.37134		Herc2	0.114949	0.44358		Kif5b	0.0665761	0.221999
Bcl2l1	-0.554747	0.878436		Prkca	-0.066867	0.302129		Bcl2l1	0.51647	0.922529		Prkca	-0.0953638	0.405471
Wasf3	0.233964	2.47507		Copb2	0.00117012	0.00321344		Wasf3	0.0220525	0.18016		Copb2	0.0867703	0.263127
Sparcl1	0.180394	0.590273		Ctbp1	0.116146	0.336194		Sparcl1	-0.123181	0.423239		Ctbp1	0.142805	0.377185
Abcc5	-0.0467414	0.120123		Enpp6	0.00783922	0.00933421		Abcc5	-0.0203104	0.0550863		Enpp6	-0.477744	0.754706
Kcnd2	0.301017	0.805194		Slc15a2	-0.226738	0.59341		Kcnd2	-0.0869292	0.20467		Slc15a2	-0.470782	1.26117
Nadk	0.3702	1.46943		Tmed10	-0.0073327	0.0193227		Nadk	-0.135496	0.498159		Tmed10	-0.151379	0.48004
Dhx32	-0.301012	0.766491		Btf3	0.00294528	0.00739668		Dhx32	0.393483	1.21365		Btf3	-0.468603	1.77438
Unc13b	-0.212515	0.552496		Tanc2	0.00703365	0.0115019		Unc13b	0.26926	0.849682		Tanc2	0.201081	0.382916
Ppm1g	0.0226954	0.0512362		Pnkd	0.0974369	0.266066		Ppm1g	0.267095	1.00938		Pnkd	0.267122	0.795916
Kif1b	-0.520486	1.2099		Slc9a7	-0.0006125	0.00151444		Kif1b	0.478837	1.25056		Slc9a7	-0.22467	0.741012
Ppp3ca	0.399267	1.0547		Anapc7	0.0272247	0.0997376		Ppp3ca	-0.280545	0.785782		Anapc7	0.385301	1.95339
Fbxl20	0.0618961	0.258507		S1pr1	-0.181818	0.811093		Fbxl20	-0.216963	1.35654		S1pr1	-0.286651	1.22817
Specc1	-0.0787956	0.4839		Wnk1	-0.0047182	0.0197487		Specc1	0.154809	1.26525		Wnk1	-0.050521	0.223821
Atp2b1	0.2438	1.16268		Apool	0.292343	1.60193		Atp2b1	-0.231102	1.24504		Apool	-0.139648	0.57812
Pdgfra	0.102136	0.645668		Fam163b	-0.0632438	0.199836		Pdgfra	0.0193636	0.10424		Fam163b	-0.0385536	0.10112
Nudt19	0.415586	0.846258		Enah	0.184654	0.402868		Nudt19	-0.302836	0.657095		Enah	0.294072	0.622935
Ppfia4	0.165991	0.849931		Mthfd1	0.111114	0.406513		Ppfia4	0.084431	0.423512		Mthfd1	-0.33241	1.34901
Lgr4	0.0100445	0.0461989		Itgb8	-0.145607	0.599714		Lgr4	0.0107476	0.0557899		Itgb8	-0.271131	1.12024
Atp11c	0.184942	0.613324		Hadh	0.16405	0.251742		Atp11c	-0.25466	1.04187		Hadh	-0.59445	1.05618
Rpl23a	-0.0070483	0.0291509		Eif4b	0.0294344	0.164853		Rpl23a	-0.0151077	0.0729294		Eif4b	0.0268868	0.131305
Golgb1	0.0690329	0.144146		Gab1	0.0580911	0.107835		Golgb1	-0.294864	0.939078		Gab1	-0.090462	0.156019
Soat1	0.402618	1.74112		Cspg5	-0.171405	0.631636		Soat1	-0.1375	0.552958		Cspg5	-0.156565	0.491942
Usp6nl	-0.172009	1.11806		Iqsec2	0.0287451	0.0328283		Usp6nl	0.225405	1.7284		Iqsec2	0.318377	0.420979
Mgrn1	-0.063376	0.4277		Tbc1d1	0.274464	0.812437		Mgrn1	-0.0541473	0.40441		Tbc1d1	0.650922	1.93574
Rpl26	-0.0054787	0.0290938		Ephb3	-0.125729	0.553814		Rpl26	-0.102012	0.910689		Ephb3	0.317488	1.48101
Tpd52	-0.349925	0.968948		Slc7a5	-0.544927	1.43888		Tpd52	0.165038	0.440327		Slc7a5	-0.48367	1.099
Brd4	-0.223086	1.20219		Actr2	0.0132007	0.0418422		Brd4	0.0474103	0.210636		Actr2	0.170901	0.680758
Chmp1a	-1.30248	1.70889		Erc2	0.00683418	0.0128898		Chmp1a	0.642105	0.851988		Erc2	0.215482	0.495468
Uevld	-0.78812	0.895109		Trim37	0.0927207	0.207453		Uevld	0.875667	1.16269		Trim37	0.565364	1.59301
Cep170b	-0.522353	0.843078		Gsn	-0.142821	0.25341		Cep170b	0.5784	1.09251		Gsn	-0.415978	0.815027
Lancl1	0.0434045	0.232651		Gnai1	0.00417799	0.013618		Lancl1	-0.0087703	0.0453567		Gnai1	-0.228583	1.04343
Mpp6	0.392069	1.7617		Prkg1	0.049402	0.14244		Mpp6	-0.284829	1.39892		Prkg1	0.188407	0.612279
Slc25a27	0.0374285	0.12342		Atp1a2	-0.534335	1.12496		Slc25a27	0.011528	0.0393927		Atp1a2	-0.627073	1.19151
Inhbb	0.202897	0.636874		Arpc3	0.0174533	0.0636633		Inhbb	-0.210503	0.765197		Arpc3	0.0386139	0.133825
Zer1	-0.300283	1.10907		Ppib	-0.148163	0.937573		Zer1	0.243224	0.984326		Ppib	-0.264848	1.62145
Wdr17	0.231268	0.883278		Hcn1	-0.103718	0.993177		Wdr17	0.0841007	0.293199		Hcn1	0.105033	0.880404
Chrm3	0.337778	1.26725		Ryr3	0.0579675	0.270541		Chrm3	-0.16186	0.592723		Ryr3	0.261884	1.46774
Nav3	-0.428891	2.17078		Nhsl2	0.187	0.514962		Nav3	0.271265	1.5039		Nhsl2	0.292398	0.779815
Ulk1	-0.240062	0.644055		Coro2a	0.0575316	0.199848		Ulk1	0.291729	0.939406		Coro2a	0.190759	0.744058
Trafd1	-1.23941	1.4699		Spart	0.102644	0.424412		Trafd1	0.757631	0.938296		Spart	0.0218541	0.064317
Parp14	-0.0133163	0.0264757		Slc14a1	-0.254944	0.476667		Parp14	-0.145496	0.421559		Slc14a1	-0.24354	0.39311
Chadl	0.144407	0.428082		Mctp1	0.0624805	0.265129		Chadl	-0.0145953	0.0374324		Mctp1	0.341735	1.77755
Osbpl3	-0.590682	1.29288		Ndufs2	0.179474	0.553557		Osbpl3	0.222147	0.448974		Ndufs2	-0.667232	2.22762
Kcnf1	-0.138321	0.415105		Rab8a	-0.0643434	0.27958		Kcnf1	0.208262	0.789432		Rab8a	-0.0571545	0.213369
Cibar2	-0.449885	1.09044		Cpb1	-0.175544	0.436654		Cibar2	0.466515	1.2983		Cpb1	0.00673632	0.0112374
Gpr37	0.235014	0.610478		Tenm4	-0.0163261	0.0754576		Gpr37	-0.345632	1.12231		Tenm4	0.240986	1.54973
Pcsk6	0.0708786	0.170443		Wwc1	-0.0103579	0.0300082		Pcsk6	-0.307578	1.14395		Wwc1	0.0812028	0.250387
Fgd1	-0.780314	1.8285		Cyld	0.0292744	0.0923384		Fgd1	0.345263	0.806233		Cyld	0.205726	0.802515
Rgs19	0.0409936	0.0938598		Dgki	-0.0486934	0.203978		Rgs19	-0.107345	0.319915		Dgki	0.232885	1.18607
Wnt7b	0.135165	0.526409		Bcas3	0.0940164	0.637839		Wnt7b	-0.073562	0.287726		Bcas3	0.326987	2.33321
Tmem178a	0.352845	1.5815		Guf1	-0.0164378	0.040289		Tmem178a	-0.120571	0.496325		Guf1	-0.0240999	0.0535325
Dcaf8	-0.280072	1.13706		Cntnap4	-0.0636532	0.277192		Dcaf8	0.17841	0.752395		Cntnap4	-0.131509	0.585418
Pfkm	0.293219	0.769473		Hnrnpa2b1	-0.185683	0.369088		Pfkm	-0.254315	0.740784		Hnrnpa2b1	0.157398	0.264871
Kcnt2	-0.002818	0.00748364		Cd38	-0.0254773	0.0334784		Kcnt2	-0.164083	0.717125		Cd38	-0.431945	0.728907
Spata7	-0.59106	1.48479		Plcg1	0.0109143	0.0285243		Spata7	0.457821	1.25868		Plcg1	0.428837	1.64175
Pcdh10	-0.107536	0.698798		Adss1	-0.104646	0.126378		Pcdh10	-0.214358	1.79343		Adss1	-0.405982	0.547769
Itih2	0.465361	0.554315		Rgs7	-0.134036	0.869599		Itih2	-0.29433	0.362405		Rgs7	0.0131798	0.0525253
Hectd4	0.0858245	0.240095		Arpc5	-0.0386741	0.175241		Hectd4	0.087029	0.278439		Arpc5	0.00141099	0.00491167
Tspan2	0.216799	0.307228		Ndufv3	0.377667	0.822294		Tspan2	-0.360151	0.655549		Ndufv3	-0.623203	1.31224
Naa25	-0.436472	0.8934		Pip4k2b	0.0648656	0.249995		Naa25	0.410379	0.949495		Pip4k2b	0.204311	0.884624
Il6st	0.284054	0.816671		Sec13	0.0556265	0.145555		Il6st	-0.33832	1.15545		Sec13	-0.230984	0.696722
Pum2	-0.185248	1.4241		Ckb	-0.296404	0.676663		Pum2	0.0103968	0.0569938		Ckb	-0.40792	0.874259
Selenom	0.320146	1.74542		Cept1	0.0911826	0.173866		Selenom	-0.171918	0.968671		Cept1	-0.290907	0.610492
Pex5	-1.13819	1.81435		NARS1	-0.100786	0.336234		Pex5	0.575052	0.939996		NARS1	-0.118101	0.355861
Cog4	-0.463015	1.55488		Srgap2	0.115834	0.574174		Cog4	0.17965	0.56981		Srgap2	0.322067	1.70147
Ogfod3	0.292279	0.7637		Rab3ip	0.119426	0.437101		Ogfod3	-0.22479	0.633584		Rab3ip	0.3201	1.27219
Cmas	-0.484977	0.690768		Egln1	0.07381	0.295659		Cmas	0.149822	0.191709		Egln1	-0.0045322	0.0130557
Rbfox1	-0.399167	1.9846		Pi4k2a	0.0677184	0.232276		Rbfox1	0.208721	1.08694		Pi4k2a	-0.110095	0.362855
Afdn	-0.315993	1.45922		Cyfip2	0.0123848	0.0443835		Afdn	0.240092	1.20855		Cyfip2	0.151139	0.678509
Srrm2	-0.296786	2.21675		Atp5pd	0.133685	0.525613		Srrm2	-0.167154	1.35025		Atp5pd	-0.429012	1.83764
Snrpd3	0.126757	0.598095		Itprid2	-0.0145851	0.024191		Snrpd3	-0.0460823	0.202272		Itprid2	-0.307107	0.645251
Mbnl1	-0.0442114	0.159868		Hectd4	0.179875	0.439507		Mbnl1	-0.163609	0.881618		Hectd4	0.341374	0.844713
Tsc2	-0.436237	1.22889		Tkt	-0.143376	0.441344		Tsc2	0.18798	0.503191		Tkt	-0.228463	0.683681
Tuba8	-0.313803	1.59585		Vdac3	-0.0551942	0.288242		Tuba8	0.163516	0.844531		Vdac3	-0.0993905	0.514417
Anp32a	0.0491813	0.126357		Ksr1	0.201356	0.654422		Anp32a	0.0379461	0.107311		Ksr1	0.526083	1.78281
Rbm26	-0.540916	1.52104		Prkab2	-0.0685769	0.211713		Rbm26	0.190039	0.491909		Prkab2	0.391196	1.50824
Dlg3	0.3512	1.34866		Cd99l2	-0.455025	2.15325		Dlg3	-0.0909444	0.29854		Cd99l2	-0.319026	1.29883
Camk2g	-0.523056	1.30952		Apmap	-0.202505	0.272895		Camk2g	0.371338	0.995443		Apmap	-0.354274	0.469047
Slco5a1	0.0407449	0.131411		Rpl32	-0.0244352	0.083226		Slco5a1	0.0225045	0.0775277		Rpl32	-0.392135	1.87206
Plekha5	-0.0288612	0.0585279		Grik4	0.126979	0.246054		Plekha5	-0.0891073	0.230846		Grik4	0.194846	0.359066
Rbm3	-0.1599	0.385735		Sipa1l3	0.142449	0.47937		Rbm3	-0.0874197	0.214697		Sipa1l3	0.188398	0.589932
Dock7	-0.208705	1.5974		Vps45	-0.149643	0.604336		Dock7	0.1082	0.840175		Vps45	-0.14974	0.526838
Samd10	-0.404552	1.11214		Mtres1	-0.170132	0.689921		Samd10	0.311152	0.926914		Mtres1	-0.330845	1.3461
Lifr	0.164217	0.508283		Mgrn1	0.0695916	0.191801		Lifr	-0.179772	0.652664		Mgrn1	-0.106811	0.277804
Cbln1	0.294093	1.11773		Apoo	0.210913	1.93054		Cbln1	-0.128159	0.462265		Apoo	-0.0749105	0.497098
Nt5e	0.146974	0.836973		Inpp5k	0.0716572	0.224153		Nt5e	-0.171853	1.15755		Inpp5k	-0.0806073	0.225761
Slc30a6	0.0951064	0.292725		Igkc	-0.123954	0.121862		Slc30a6	-0.182475	0.745204		Igkc	-0.994274	1.27586
Abcd1	0.0971836	0.143225		Itsn1	-0.0256097	0.172464		Abcd1	-0.482307	1.11761		Itsn1	0.191082	1.66667
Ppp1r16a	0.254715	0.866224		Apc2	0.214258	0.65352		Ppp1r16a	-0.115308	0.374416		Apc2	0.441211	1.36717
Dnah6	0.0889749	0.247169		Grm5	0.0885075	0.320342		Dnah6	-0.0687875	0.208488		Grm5	0.138168	0.480962
Zc3hav1	-0.0814802	0.287593		Kiaa1841	0.0840821	0.219213		Zc3hav1	-0.0261765	0.089984		Kiaa1841	0.34147	1.05092
Lhfpl4	0.25566	0.777248		Aldoa	0.0590446	0.258355		Lhfpl4	-0.325274	1.1913		Aldoa	0.0181723	0.0613748
Zfp941	-0.727426	2.10897		Ppp1r12b	0.00634729	0.0160687		Zfp941	0.472507	1.49994		Ppp1r12b	0.363056	1.33284
Rbfox3	-0.290933	1.51315		Hint3	-0.423194	1.08616		Rbfox3	0.139521	0.718729		Hint3	-0.678458	1.6446
Cdc16	-0.434451	0.963153		Shank1	0.0237457	0.038118		Cdc16	0.225608	0.49265		Shank1	0.277225	0.536187
Cbln4	0.388674	1.26956		Syt2	-0.322999	1.07223		Cbln4	-0.164999	0.511248		Syt2	-0.232882	0.62612
Tenm2	0.189195	1.1989		Pygb	-0.209601	0.422083		Tenm2	0.0609662	0.343874		Pygb	-0.339528	0.666971
Smpd3	0.143561	0.769986		Slc12a5	-0.138669	1.35659		Smpd3	-0.106598	0.611595		Slc12a5	0.0184068	0.108226
Ntng2	0.251644	0.856954		Strn	0.0900895	0.288946		Ntng2	-0.448509	1.89766		Strn	0.242427	0.847304
Pgbd5	-0.817078	0.940052		Slc38a3	-0.487344	0.764922		Pgbd5	0.739682	0.953943		Slc38a3	-0.941514	1.46962
Banf1	0.0780558	0.120277		Cyth2	0.0313991	0.0704442		Banf1	-0.247345	0.531898		Cyth2	0.390619	1.18256
Top3b	-0.0531143	0.278164		Exoc2	-0.098776	0.77077		Top3b	-0.0507495	0.300932		Exoc2	0.146258	1.08549
Gtf3c1	-0.32328	1.53117		Strn4	0.175416	0.503933		Gtf3c1	0.147297	0.683499		Strn4	0.359285	1.06093
Zfp292	-0.128321	0.0926814		Cdk14	0.0748143	0.412027		Zfp292	0.199328	0.171278		Cdk14	0.219987	1.33937
Wbp11	-0.0685145	0.302803		Dab2ip	0.199608	0.627534		Wbp11	0.210366	1.35755		Dab2ip	0.2642	0.773245
Rps11	0.0590466	0.257097		Fam126a	-0.0430919	0.23535		Rps11	-0.101729	0.569636		Fam126a	0.128015	0.772819
Ppp1r12b	-0.205333	0.873086		Exoc1	-0.011607	0.0550455		Ppp1r12b	0.121794	0.525628		Exoc1	0.230497	1.55054
Kcns3	-0.368359	0.838075		Plppr2	-0.0874421	0.250183		Kcns3	0.476908	1.30619		Plppr2	0.260779	0.827935
Galnt17	0.114336	0.220371		Myo1d	-0.137522	0.168386		Galnt17	-0.255897	0.669275		Myo1d	-0.547289	0.775107
Kif11	0.0789515	0.16133		Cttn	0.118186	0.283144		Kif11	-0.151973	0.397783		Cttn	0.297586	0.764538
Folh1	-0.126105	0.620219		Sipa1l1	0.0993659	0.292499		Folh1	-0.144776	0.844281		Sipa1l1	0.188496	0.557009
Rai14	-0.213047	0.605477		Ptprz1	-0.0145859	0.0763828		Rai14	0.161542	0.493647		Ptprz1	-0.17157	1.21002
Irs1	-0.110333	0.534356		Prrc2a	0.116145	0.395626		Irs1	0.185224	1.15578		Prrc2a	0.312469	1.16092
Lima1	0.0974318	0.54322		Scp2	-0.133411	0.439792		Lima1	-0.271072	2.05294		Scp2	-0.351509	1.2543
Map4	0.208985	0.832753		Itpr2	0.0422974	0.121677		Map4	-0.0893717	0.336181		Itpr2	0.025355	0.0619081
Sec16a	-0.562695	1.32356		Actn1	-0.0524179	0.165861		Sec16a	0.295725	0.696055		Actn1	-0.0300636	0.0793243
C1ra	0.0882204	0.326581		Lin7a	-0.0691231	0.453057		C1ra	0.0975155	0.42227		Lin7a	0.142851	0.966121
Slc9a6	0.356541	1.04391		Nckap1	-0.119259	0.622179		Slc9a6	-0.0578605	0.135383		Nckap1	0.0624844	0.247835
Rtn4rl1	0.152498	0.359936		Pafah1b1	0.11885	0.340954		Rtn4rl1	-0.128755	0.335708		Pafah1b1	-0.0606024	0.136899
Cacna1i	-0.513431	1.45162		Cstb	-0.277268	0.757558		Cacna1i	0.330853	0.987028		Cstb	-0.504501	1.36035
Armcx4	-0.234261	1.20647		Pclo	0.124542	0.278431		Armcx4	0.0731907	0.333431		Pclo	0.15472	0.315763
Rrm2b	-0.514245	1.38653		Aplp2	0.153227	0.330383		Rrm2b	0.292142	0.805463		Aplp2	-0.0429219	0.0691613
Tuba4a	-0.189609	1.04505		Mtor	0.0123233	0.0507872		Tuba4a	0.100644	0.550146		Mtor	0.355218	2.12172
Taok2	0.125356	1.33096		Sbf2	-0.145402	0.560805		Taok2	0.0891645	1.0148		Sbf2	0.331517	1.33338
Apc2	-0.155798	0.643936		Tollip	0.0299491	0.0834578		Apc2	0.241697	1.2577		Tollip	-0.0486234	0.125593
Ddr1	0.119766	0.338923		Hecw1	0.00786824	0.014854		Ddr1	-0.274926	1.07675		Hecw1	0.112707	0.226844
Ttbk2	-0.104776	0.451863		Ppp1r9a	0.0794049	0.211442		Ttbk2	0.157111	0.855299		Ppp1r9a	0.129495	0.330408
Slc27a1	0.169267	0.487503		Snx3	0.202936	0.448044		Slc27a1	-0.232945	0.830381		Snx3	0.102568	0.174661
Calm1	-0.564052	0.776314		Slc2a1	-0.0700772	0.206844		Calm1	0.618702	0.996449		Slc2a1	-0.387201	1.42219
Calm2	-0.564052	0.776314		Pak6	0.0981753	0.234553		Calm2	0.618702	0.996449		Pak6	0.386417	1.08505
Calm3	-0.564052	0.776314		Cracdl	0.26452	0.698405		Calm3	0.618702	0.996449		Cracdl	0.362128	0.89623
Mvb12a	-0.062553	0.299976		Ralb	-0.520377	1.05945		Mvb12a	0.290595	2.10619		Ralb	-0.694015	1.30504
Rps10	-0.0810614	0.47672		Dlg2	0.0260567	0.044293		Rps10	-0.0931512	0.64984		Dlg2	0.210415	0.406766
Spire2	-0.779486	0.924612		Pitpnm2	0.0820191	0.45449		Spire2	0.642989	0.837398		Pitpnm2	0.204735	1.21484
Hsd17b7	0.19171	0.438331		Shank3	0.00969246	0.0201699		Hsd17b7	-0.0782614	0.173017		Shank3	0.101458	0.223293
Txn2	0.186617	0.470396		Pmpcb	0.144122	0.403995		Txn2	-0.134284	0.360641		Pmpcb	-0.42082	1.30398
Itsn1	0.0869738	0.422671		Tomm22	-0.15483	0.509318		Itsn1	-0.0747027	0.402256		Tomm22	-0.14668	0.415528
Tnc	0.0231216	0.0299774		RtcA	-0.364273	1.18857		Tnc	-0.154474	0.269475		RtcA	-0.0532789	0.106298
Disp2	-0.01251	0.0448995		Cct8	-0.023378	0.123493		Disp2	0.0761918	0.384615		Cct8	0.0182952	0.0835596
Dlg4	0.202813	0.701123		Grcc10	0.0542702	0.130303		Dlg4	-0.176809	0.679215		Grcc10	0.272838	0.780956
Tiam2	-0.0877223	0.173778		Rimbp2	0.0881718	0.185196		Tiam2	0.15675	0.393412		Rimbp2	0.22718	0.501817
Prkag1	0.0114465	0.0200175		Atp1b3	-0.481381	1.30249		Prkag1	0.435018	1.37929		Atp1b3	-0.490555	1.16832
Grin1	0.434011	0.967651		Peak1	0.146127	0.406813		Grin1	-0.220028	0.480546		Peak1	0.218988	0.583493
Usp31	-0.112537	0.470535		Ppfia1	0.00576086	0.017838		Usp31	0.200506	1.09724		Ppfia1	0.0929011	0.323015
Alg1	-0.189027	0.47424		Crmp1	0.16014	0.661763		Alg1	-0.218756	0.652107		Crmp1	0.340559	1.43489
Speg	-1.2993	1.41955		Grid2	0.0896029	0.199766		Speg	0.934269	1.0999		Grid2	0.564999	1.59463
Ankrd46	0.156024	0.515111		H14	-0.210664	0.377306		Ankrd46	-0.163663	0.627385		H14	-0.746904	1.52619
Ppp4c	-0.457326	2.14101		Atp5f1a	0.142671	0.533431		Ppp4c	0.107237	0.444835		Atp5f1a	-0.421834	1.70509
Bcas3	0.0175724	0.0564805		Ca2	-0.431825	1.05154		Bcas3	0.162281	0.84058		Ca2	-0.442095	0.945258
Ankle2	0.158144	0.833933		Adam10	-0.187952	0.605997		Ankle2	-0.0572263	0.275673		Adam10	-0.304713	0.957797
Rps7	0.0118086	0.0477935		Rab35	0.0163267	0.0776711		Rps7	-0.0607599	0.337029		Rab35	-0.29289	1.96656
Sh3bgrl2	-0.31875	0.856966		Arl6ip5	-0.0326345	0.132104		Sh3bgrl2	0.193215	0.52986		Arl6ip5	-0.0849587	0.352781
Abl2	-0.0224158	0.0553618		Clptm1	0.0799052	0.23234		Abl2	0.139961	0.506187		Clptm1	0.163629	0.481246
Ccser1	-0.735692	1.36253		Caskin1	0.115646	0.390018		Ccser1	0.538874	1.07731		Caskin1	0.160687	0.509181
Baiap2l1	0.664568	0.897839		Unc13a	-0.0104379	0.0289719		Baiap2l1	-0.416523	0.578824		Unc13a	0.0402343	0.107517
Scn8a	0.0280939	0.0619763		Abcc4	0.0348395	0.0383981		Scn8a	-0.198956	0.67488		Abcc4	-0.709652	1.07179
Cspp1	-0.242423	0.801994		Pnoc	0.0638307	0.132376		Cspp1	0.330555	1.33068		Pnoc	-0.170918	0.365835
Mast3	-0.740327	1.22543		Adh5	-0.358332	0.737536		Mast3	0.632215	1.16028		Adh5	-0.464518	0.884838
Myh14	0.120548	0.302649		Cadm4	-0.397804	0.932492		Myh14	-0.2731	0.945682		Cadm4	-0.408951	0.841483
Rps3	-0.223711	1.55301		Ech1	-0.0500828	0.0894394		Rps3	0.126298	0.904058		Ech1	-0.764125	1.90358
Gjb6	0.354385	1.51252		Xrn1	0.131906	1.14444		Gjb6	-0.143759	0.583929		Xrn1	0.211019	1.72088
Klhl26	-0.514682	1.26036		C1ql3	-0.0475074	0.118839		Klhl26	0.426451	1.15179		C1ql3	0.0357686	0.0772096
Grid2	-0.0784402	0.358		Plekhg5	0.060535	0.152699		Grid2	0.0342267	0.154529		Plekhg5	0.277305	0.828857
Tmem63b	-0.0982062	1.1622		Adrm1	-0.161438	1.12564		Tmem63b	0.017206	0.163313		Adrm1	-0.0783468	0.404198
Npy2r	0.018686	0.0289809		Nfasc	-0.15094	0.266789		Npy2r	-0.19328	0.43893		Nfasc	-0.482655	0.963652
Pacs1	-0.0888518	0.223462		Adgrb2	-0.0105732	0.0155768		Pacs1	0.165404	0.540736		Adgrb2	0.297054	0.54089
P2rx7	-0.011315	0.0495976		Klhl22	0.0148242	0.024752		P2rx7	-0.0140701	0.0703353		Klhl22	-0.213681	0.415631
Gm14409	-0.0632524	0.202703		Tmem178b	-0.210839	0.551088		Gm14409	-0.0332404	0.111264		Tmem178b	0.2192	0.503767
Sdcbp	-1.19361	1.60912		Wnk2	0.188983	0.837285		Sdcbp	0.508042	0.664003		Wnk2	0.27691	1.16141
Atp1b3	0.187534	0.758242		Tmem41b	-0.484772	0.73443		Atp1b3	-0.323173	1.64574		Tmem41b	-1.61276	2.49133
Pdcd2	-0.211515	0.77532		Lgi1	-0.0768912	0.403477		Pdcd2	0.0676331	0.222314		Lgi1	0.0148317	0.0554336
Krr1	0.00033092	0.00085843		Wipf3	0.216178	0.938443		Krr1	-0.279386	1.33685		Wipf3	0.310118	1.26416
Scn3b	0.131592	0.342234		Akap13	0.165407	0.733163		Scn3b	-0.219339	0.735627		Akap13	0.26191	1.12049
R3hdm2	-0.818399	1.03388		Tmem121b	0.0625078	0.0794112		R3hdm2	0.787382	1.12828		Tmem121b	0.623877	1.03869
Tjap1	-0.431411	0.885633		Kcnip4	-0.0362781	0.217198		Tjap1	0.613048	1.5289		Kcnip4	0.01027	0.0480574
Mtmr10	-0.0990956	0.642229		Dvl3	0.0793895	0.128972		Mtmr10	-0.0495389	0.31498		Dvl3	0.553006	1.1475
Kif7	0.152225	0.627911		Cntfr	-0.0418807	0.116714		Kif7	-0.0487621	0.182934		Cntfr	-0.372492	1.3744
Lamp2	0.344677	1.6272		Flrt1	-0.0313523	0.114833		Lamp2	-0.309541	1.63446		Flrt1	0.358495	1.78657
Specc1l	-0.259659	0.729696		Pcdhb18	-0.239721	0.838403		Specc1l	0.322485	1.08936		Pcdhb18	0.3552	1.17838
Synpo2	-0.28016	0.888581		Vdac1	0.0801978	0.275642		Synpo2	0.260724	0.932679		Vdac1	0.00723354	0.0181825
Alyref2	-1.07438	1.57811		Pcbd2	0.129116	0.268491		Alyref2	0.417144	0.579795		Pcbd2	-0.675208	1.71334
Mettl7b	0.00865062	0.0251802		Comt	-0.0608378	0.106129		Mettl7b	-0.0481791	0.179015		Comt	-0.0678789	0.105889
Cast	-0.0331265	0.135878		Rap1gap2	0.0892598	0.378805		Cast	1.11e-05	4.4869e-05		Rap1gap2	0.369569	1.81392
Dpy19l4	0.311955	0.666674		Rem2	0.22353	0.580829		Dpy19l4	-0.121919	0.243729		Rem2	0.523704	1.42111
Ano8	-0.333771	1.2841		Fam13c	0.0759359	0.326724		Ano8	0.0249557	0.0702801		Fam13c	0.391033	2.00438
Olfr780	0.114748	0.536922		Anks1b	0.121586	0.221993		Olfr780	-0.0190773	0.0768883		Anks1b	0.234909	0.427102
Piezo2	0.255944	1.02353		Cyc1	0.307817	0.649763		Piezo2	0.019614	0.0588649		Cyc1	-0.391187	0.761344
Msi2	0.0781944	0.254403		Yes1	-0.0538905	0.10214		Msi2	-0.0918922	0.352487		Yes1	-0.37458	0.886916
Rab35	0.00638362	0.0259016		Adgrl2	0.070601	0.345805		Rab35	-0.214682	1.59523		Adgrl2	0.0855471	0.381219
Pcdhgb4	-0.350029	1.07641		Myo1c	-0.12621	0.374411		Pcdhgb4	0.149026	0.43221		Myo1c	-0.290658	0.911498
Slc39a6	0.262451	1.19407		Grik2	-0.0893971	0.257901		Slc39a6	-0.110278	0.473341		Grik2	-0.0587988	0.140108
Fbf1	-0.201783	0.376083		Trhde	0.027269	0.0475645		Fbf1	0.370897	0.912998		Trhde	0.164504	0.310343
Xkr4	-0.0513518	0.191538		Raph1	0.139405	0.497727		Xkr4	-0.089052	0.420709		Raph1	0.333637	1.26091
Cetn2	-0.17823	0.662133		Rasgrp1	0.188917	1.13413		Cetn2	0.131339	0.520975		Rasgrp1	0.289409	1.62801
Ink76	-0.584635	1.50283		Cbarp	0.13081	0.288942		Ink76	0.453908	1.27804		Cbarp	0.466174	1.18939
Bloc1s4	-0.381128	0.47677		Grin1	-0.0877066	0.254413		Bloc1s4	0.465037	0.699997		Grin1	-0.0428984	0.0996605
Coro2b	-0.0912177	0.64194		Rac1	-0.0954475	0.459331		Coro2b	0.0845108	0.670548		Rac1	-0.540976	2.85747
Plppr5	0.281785	0.58816		Dpm1	-0.0475693	0.114566		Plppr5	-0.206996	0.461262		Dpm1	-0.276917	0.810981
Arfgap3	-0.0821684	0.269116		Dlgap3	0.0629865	0.107811		Arfgap3	0.0224291	0.0710756		Dlgap3	0.169441	0.294366
Camk2n2	-0.62342	0.590134		Hmgb1	-0.1686	0.327405		Camk2n2	0.656544	0.722416		Hmgb1	-0.333736	0.659728
Khsrp	-0.152108	0.661561		Sparc	-0.0562107	0.0664688		Khsrp	0.0211423	0.0760289		Sparc	-0.441951	0.632121
D17h6s53e	0.066623	0.270989		Rab33b	0.0107534	0.0423217		D17h6s53e	0.0106045	0.0404717		Rab33b	-0.001679	0.00568379
Sema7a	0.0101293	0.035032		Jak1	0.110416	0.264254		Sema7a	-0.217602	1.33766		Jak1	0.0574704	0.110527
Cacna2d3	0.179382	0.965385		Spata2	0.062398	0.190089		Cacna2d3	-0.0926249	0.490367		Spata2	0.105428	0.308649
Kntc1	-1.51742	1.94323		Dgkg	-0.0094401	0.0245257		Kntc1	0.635967	0.810113		Dgkg	0.367909	1.37977
Map2	-0.148227	0.490066		Nrip3	0.146129	0.52814		Map2	0.135949	0.505477		Nrip3	0.378396	1.459
Igsf8	0.126842	0.814042		Wipf2	0.269371	1.3786		Igsf8	-0.110307	0.786347		Wipf2	0.168891	0.686381
Hspa1a	-0.21992	0.943166		Map4k4	0.00869996	0.016296		Hspa1a	0.108582	0.453266		Map4k4	0.146352	0.3055
Wdr11	0.198611	0.401476		Necab2	0.161322	0.548527		Wdr11	-0.0213701	0.0378267		Necab2	0.238517	0.775151
Cgn	-0.267037	0.88903		Fkbp4	-0.237381	0.474882		Cgn	0.325328	1.28709		Fkbp4	-0.217888	0.373092
Samd4a	-0.40479	0.767914		Yju2	-0.0718145	0.190244		Samd4a	0.262286	0.515347		Yju2	-0.148723	0.395041
Pde4b	-0.553977	1.27768		Ralgapb	0.0303487	0.102926		Pde4b	0.320705	0.75553		Ralgapb	-0.0481516	0.151886
Trappc4	0.0174284	0.0465105		Pum2	-0.395333	1.30292		Trappc4	0.18649	0.803019		Pum2	-1.05142	3.10285
Mast2	-0.465721	1.04729		Bcar1	0.087728	0.277072		Mast2	0.408351	1.0225		Bcar1	-0.0031827	0.00725737
Lsamp	0.222764	0.675757		Scn4a	0.0334986	0.14615		Lsamp	-0.21657	0.749165		Scn4a	0.204979	1.1233
Tram1	0.193828	0.465127		Cacna1a	0.0286443	0.0727086		Tram1	-0.197091	0.544846		Cacna1a	0.150828	0.427525
Fto	0.00448972	0.0125436		Agps	0.183553	0.399649		Fto	0.168289	0.78226		Agps	-0.237921	0.479054
Anxa4	0.516337	1.25195		Cacng8	-0.0596273	0.17185		Anxa4	-0.0052875	0.00884765		Cacng8	0.149851	0.449034
Phgdh	0.248841	0.970955		Ptpn12	0.158733	0.565244		Phgdh	-0.324825	1.51282		Ptpn12	0.0192718	0.0454428
Csmd3	0.283978	0.831797		Fam98a	-0.13885	0.481215		Csmd3	-0.0870946	0.226344		Fam98a	-0.291279	1.04385
Adgrl2	0.0704732	0.420226		Kcnj12	-0.142905	0.533682		Adgrl2	-0.0133542	0.0714508		Kcnj12	0.0973667	0.29209
Edil3	0.131911	0.275857		Mark3	0.110288	0.310608		Edil3	-0.283539	0.806134		Mark3	0.00338966	0.00676245
Enpp6	0.0685725	0.0841626		Atp5f1b	0.104642	0.339136		Enpp6	-0.214899	0.35193		Atp5f1b	-0.423146	1.6016
Anapc16	-0.533683	0.794734		As3mt	0.141645	0.221052		Anapc16	0.508062	0.858076		As3mt	0.204283	0.298503
Usp33	-0.117113	0.332783		Stox2	0.0839987	0.194892		Usp33	0.0322185	0.0867962		Stox2	0.247694	0.626414
Tmed5	0.0986869	0.243319		Tp53bp2	-0.0476506	0.0794893		Tmed5	-0.223008	0.752098		Tp53bp2	-0.713742	1.6613
Igsf3	0.383399	1.36805		Grin1	0.0597711	0.112304		Igsf3	-0.338254	1.34664		Grin1	0.251481	0.530776
Obi1	-0.354652	1.13072		Spryd7	0.0876699	0.295485		Obi1	0.339519	1.22535		Spryd7	-0.163618	0.551662
Cst3	0.010822	0.0371008		Cpeb4	0.0229354	0.0453514		Cst3	-0.110128	0.577328		Cpeb4	0.238846	0.571922
Mtm1	0.0222524	0.15307		Ak1	-0.0381174	0.0881031		Mtm1	0.0371988	0.317053		Ak1	0.0769001	0.169655
Dpp6	0.191779	0.936962		Tor1b	-0.175706	0.284839		Dpp6	-0.138743	0.721935		Tor1b	-0.0754732	0.0959758
Hspa8	-0.14913	0.547937		RTRAF	-0.12408	0.459067		Hspa8	0.12028	0.482269		RTRAF	-0.356889	1.44471
Sp5	0.0642178	0.144836		Capza1	-0.0270189	0.102156		Sp5	-0.0106257	0.0240339		Capza1	0.201027	0.963804
Mrpl47	-0.141848	0.771004		C2cd5	0.0747234	0.330475		Mrpl47	0.0150961	0.0652275		C2cd5	0.238271	1.19071
Epb41l4b	-0.298099	0.977206		Ehbp1	0.106864	0.570666		Epb41l4b	0.471136	1.87285		Ehbp1	0.332093	1.90514
Coq10b	-0.185546	0.474712		Slc30a1	0.0951076	0.218436		Coq10b	-0.161008	0.457364		Slc30a1	-0.283692	0.717781
Dennd2b	0.03833	0.118979		Rab26	0.14816	1.02304		Dennd2b	-0.136626	0.607838		Rab26	0.102721	0.568339
Man1a1	0.0839068	0.221487		Dlg4	-0.0440913	0.100136		Man1a1	-0.251986	0.965916		Dlg4	0.0575023	0.118624
Tmem229a	0.191822	0.54927		Katnal1	0.0101578	0.0287413		Tmem229a	-0.101148	0.288679		Katnal1	0.267028	1.04058
FAM120A	-0.0349668	0.218253		Ddrgk1	0.316698	0.884811		FAM120A	-0.0856623	0.740817		Ddrgk1	-0.279631	0.661359
Ttc3	-0.37458	1.20251		Acbd5	0.174917	0.374945		Ttc3	0.2815	0.976319		Acbd5	-0.108059	0.185989
Rims4	-0.837128	1.173		Ndufv2	0.172994	0.579148		Rims4	0.6245	0.943207		Ndufv2	-0.661358	2.3706
Homer2	0.237277	1.06397		Slc8a2	-0.0224981	0.0613168		Homer2	-0.0791891	0.317896		Slc8a2	0.20845	0.705214
Ank2	-0.0737178	0.495841		Letmd1	0.196724	1.21002		Ank2	0.0630752	0.46949		Letmd1	-0.174091	0.913773
Frzb	0.116018	0.565876		Bcas1	-0.0532372	0.0498736		Frzb	0.0495975	0.231836		Bcas1	-0.72208	0.886377
Iqsec3	-0.347647	1.88096		Ajm1	0.100716	0.206371		Iqsec3	0.238706	1.40758		Ajm1	0.181213	0.362763
Rnf215	0.490627	0.975292		Psat1	-0.43279	0.872092		Rnf215	0.0276834	0.0409164		Psat1	-0.514044	0.938962
Vps37c	-0.321849	0.693877		Vat1	-0.11726	0.262645		Vps37c	0.306011	0.748341		Vat1	-0.126506	0.251818
Chd2	0.206027	0.6112		Stoml2	0.104706	0.695275		Chd2	-0.0939615	0.269192		Stoml2	-0.0143415	0.0615549
Smg6	-0.372275	0.652672		Pcbp4	0.172213	0.335841		Smg6	0.474517	1.00846		Pcbp4	-0.656615	1.48647
Vps33b	-0.351743	1.04494		Rb1cc1	0.0655421	0.267318		Vps33b	0.235639	0.733805		Rb1cc1	0.283051	1.37834
Swi5	-0.243372	0.348679		Lzts3	-0.0131395	0.0285598		Swi5	0.429941	0.805538		Lzts3	-0.0018147	0.0034324
Matk	0.097891	0.650698		Ehhadh	-0.243255	0.413235		Matk	0.0848378	0.625766		Ehhadh	-0.63818	1.17548
Cuedc2	-0.249754	0.338005		Dmxl2	-0.102474	0.229035		Cuedc2	0.442352	0.782857		Dmxl2	0.402334	1.05572
Pou3frs1	0.0507611	0.124833		Srd5a3	0.0541355	0.175421		Pou3frs1	-0.116263	0.372214		Srd5a3	-0.0033224	0.00830133
Trp53bp1	0.340782	0.303314		Ppp2r5c	-0.0428684	0.149105		Trp53bp1	-0.151794	0.135464		Ppp2r5c	0.15747	0.614659
Stum	0.252816	0.840644		Galnt2	0.0203125	0.0533888		Stum	-0.225337	0.837046		Galnt2	-0.112056	0.318018
Rps27l	0.075401	0.283577		Rala	0.0478633	0.175188		Rps27l	-0.0194753	0.0702314		Rala	-0.133295	0.520249
Plekhb2	0.244528	0.435264		Naca	0.0520179	0.125938		Plekhb2	-0.331656	0.727931		Naca	-0.188571	0.501796
Tyw3	-0.0323552	0.078536		Tpm1	-0.0781416	0.208886		Tyw3	-0.0617584	0.181978		Tpm1	0.244979	0.727865
Frmpd3	0.0645283	0.367858		Glg1	-0.0460123	0.134487		Frmpd3	0.0398027	0.236145		Glg1	-0.0927459	0.264779
Ecd	-0.583057	0.794364		Cct7	-0.0089491	0.0272266		Ecd	0.629304	0.999463		Cct7	-0.112241	0.392725
Zgpat	-0.309702	0.462941		Tjp2	0.0534788	0.0714378		Zgpat	0.562731	1.10566		Tjp2	-0.200325	0.277869
Vps9d1	-0.699526	1.27082		Begain	-0.409894	0.696326		Vps9d1	0.541698	1.07148		Begain	-0.020271	0.0213666
Chmp2a	-1.20443	1.58713		Ckap5	0.0302816	0.17715		Chmp2a	0.679259	0.924733		Ckap5	-0.191824	1.42547
B4galt3	-0.051309	0.15335		Dync1i1	-0.0711549	0.20131		B4galt3	-0.0744443	0.268307		Dync1i1	0.419613	1.49091
Gramd1a	-0.690914	1.0895		Arhgap32	0.0934117	0.218616		Gramd1a	0.611026	1.07484		Arhgap32	0.22921	0.564123
Eif2ak2	-0.0526833	0.138176		Agpat1	-0.0289577	0.094975		Eif2ak2	-0.15705	0.5753		Agpat1	-0.309543	1.36823
Sub1	-0.0139186	0.0204803		Ighg	-0.0851491	0.0602921		Sub1	0.321097	0.778622		Ighg	-1.11756	1.05909
Plcb3	0.208583	0.746082		Akr1a1	-0.234513	0.559911		Plcb3	-0.0520465	0.161284		Akr1a1	-0.375421	0.872385
Nrxn3	0.143094	0.432029		Shank1	0.0466255	0.0885084		Nrxn3	-0.125219	0.420616		Shank1	0.10757	0.198831
Heph	0.188998	0.464217		Uqcrh	-0.295066	0.73542		Heph	0.0133643	0.0276954		Uqcrh	-0.475171	1.14662
Ablim1	-0.329262	0.817164		Myef2	-0.176877	0.594909		Ablim1	0.131241	0.303296		Myef2	-0.1175	0.314745
Pabpn1	0.158731	0.457327		Ndufa13	0.194296	0.726131		Pabpn1	-0.340952	1.3305		Ndufa13	-0.496845	1.9044
Chmp4b	-1.81799	1.73433		Uqcrq	9.04e-05	0.00012465		Chmp4b	0.773482	0.72262		Uqcrq	-0.496576	0.960125
Aifm3	0.0855237	0.403038		Wdr47	0.00864837	0.0260768		Aifm3	-0.075332	0.39558		Wdr47	0.226903	0.925789
Actr2	0.21196	0.901279		Prkaa2	-0.269095	0.587948		Actr2	-0.159972	0.731359		Prkaa2	0.537278	1.194
Camk2b	-0.432934	1.0555		Nebl	0.182672	0.397343		Camk2b	0.38942	1.06268		Nebl	0.121088	0.21317
Tmtc3	0.250411	0.912967		Sgsm1	0.232647	1.96966		Tmtc3	-0.0355575	0.103332		Sgsm1	0.461943	3.31874
Anks1a	0.10373	0.37508		Ubxn4	0.106573	0.528925		Anks1a	-0.0814593	0.320526		Ubxn4	-0.0597782	0.23018
Nampt	0.183436	0.778449		Pds5b	-0.890772	1.31548		Nampt	-0.0622948	0.239443		Pds5b	-1.39241	1.90451
Magt1	0.218992	0.812785		Bsn	0.0880793	0.15232		Magt1	-0.0915877	0.319608		Bsn	0.134893	0.218465
Nob1	-0.66109	1.08188		Eml5	0.0392073	0.0954472		Nob1	0.363544	0.595667		Eml5	0.151286	0.397749
Pdxdc1	-0.46818	1.13361		Mtus2	0.124927	0.268499		Pdxdc1	0.262332	0.639936		Mtus2	0.308796	0.707058
Chst1	0.125149	0.47693		Snap29	-0.0863821	0.366078		Chst1	0.0276841	0.094394		Snap29	-0.084255	0.310531
Tbc1d10b	0.0524441	0.240667		Eps15l1	-0.0210697	0.0729894		Tbc1d10b	-0.0704676	0.39165		Eps15l1	0.213318	0.9611
Apba2	-0.328245	0.593769		Pex11b	0.0634337	0.189137		Apba2	0.455635	1.01936		Pex11b	-0.149837	0.461187
Mt1	0.483458	1.23786		Lims1	0.188715	0.207274		Mt1	-0.709822	2.12718		Lims1	-0.434192	0.4923
Tbc1d22b	-0.492478	0.831163		Synj1	-0.09025	0.229205		Tbc1d22b	0.526589	1.03313		Synj1	0.441404	1.36835
Gabarapl2	-0.0479111	0.150866		Homer1	0.0333671	0.0570404		Gabarapl2	0.0766594	0.296268		Homer1	0.220218	0.426446
Macf1	0.00774495	0.0218622		Rhof	0.0857073	0.385856		Macf1	-0.177557	0.835781		Rhof	0.151369	0.677703
Mboat2	0.155613	0.434954		Shank2	0.0119845	0.0207273		Mboat2	-0.139209	0.435045		Shank2	0.17165	0.334241
Hdlbp	0.217295	0.729608		Gpx1	0.25806	0.697441		Hdlbp	-0.0622736	0.185033		Gpx1	-0.203874	0.454075
Ptn	0.503905	1.69796		Traf3	-0.234813	0.495288		Ptn	0.065924	0.171082		Traf3	-0.0232606	0.0328943
Obscn	0.276962	1.49131		Podxl2	-0.104255	0.692901		Obscn	-0.0711014	0.328433		Podxl2	-0.0802081	0.4367
Dnajb6	-0.171685	0.626734		Vdac3	0.165802	0.388162		Dnajb6	0.143886	0.578208		Vdac3	0.256399	0.578391
Wdr45	-0.284686	0.485179		Ptges3	-0.0129881	0.0268643		Wdr45	0.276105	0.536158		Ptges3	-0.199454	0.495401
Ankrd50	-0.128417	0.417607		Afg3l2	0.0958472	0.898178		Ankrd50	0.272841	1.20478		Afg3l2	-0.281293	2.58057
Kif28p	-0.127606	0.968363		Nceh1	-0.0241877	0.0511608		Kif28p	0.133218	1.16581		Nceh1	0.0277232	0.0525179
Src	0.0375351	0.318914		Rab23	0.0364309	0.079832		Src	-0.0922175	1.09933		Rab23	-0.0490254	0.0976082
Fhl2	0.294254	0.75267		Myo6	0.136638	0.236708		Fhl2	-0.22031	0.603966		Myo6	-0.165624	0.260319
Flrt3	0.219085	1.3016		Vcan	0.0277295	0.0395695		Flrt3	0.0810646	0.443233		Vcan	-0.484983	0.922961
Slc1a2	0.186709	0.85845		Syn3	0.0985651	0.233021		Slc1a2	-0.268486	1.50581		Syn3	0.184321	0.431786
Usp43	0.0202445	0.0392489		Map4k4	0.118442	0.566752		Usp43	-0.148696	0.413044		Map4k4	0.139492	0.604448
Rasal2	-0.169916	0.597023		Scfd1	0.0881722	0.410618		Rasal2	0.046323	0.145445		Scfd1	0.168865	0.797796
Mbnl2	-0.110191	0.419183		Itih2	0.204836	0.196255		Mbnl2	-0.212315	1.07654		Itih2	-0.954046	1.10459
Cpne6	0.294943	1.26511		Clmn	0.145055	0.430625		Cpne6	0.00752305	0.0225722		Clmn	-0.241688	0.704786
Atp6v1g2	-0.114467	0.426558		Prkcg	0.124478	0.559816		Atp6v1g2	0.143158	0.645089		Prkcg	0.283066	1.32715
Inpp5e	-0.738204	1.2485		Psmc5	-0.111768	0.470494		Inpp5e	0.590489	1.09386		Psmc5	0.00206342	0.00570964
Cpeb2	-0.268036	0.938756		Lrrfip1	-0.0402097	0.10094		Cpeb2	0.300497	1.23041		Lrrfip1	0.213823	0.628909
Cdc5l	0.0191176	0.0515771		Lsm14b	0.0921674	0.395672		Cdc5l	0.0276721	0.0862082		Lsm14b	0.295262	1.42247
Hivep1	-0.748511	1.15267		Fam177a1	-0.18024	0.368927		Hivep1	0.660578	1.13446		Fam177a1	-0.120924	0.201415
Trim25	-0.0062785	0.0173041		Mapk8ip3	0.135803	0.575804		Trim25	-0.164004	0.740345		Mapk8ip3	0.0734817	0.239159
Tbl1xr1	-0.246805	0.72446		Atp5f1d	0.176862	0.610891		Tbl1xr1	0.297192	1.04237		Atp5f1d	-0.515139	1.88577
Hdac11	0.0497117	0.323133		Praf2	0.165133	0.706967		Hdac11	-0.013719	0.0848162		Praf2	-0.049491	0.146769
Scai	0.373644	0.634081		Mrps6	-0.152822	0.293916		Scai	-0.340175	0.648159		Mrps6	-0.392707	0.814825
Ncor1	-0.377837	0.911368		Srp9	0.051957	0.0832598		Ncor1	0.334349	0.899527		Srp9	-0.526949	1.11599
Ercc3	-0.128639	0.290014		Ndufs4	0.148943	0.611603		Ercc3	0.0647866	0.149069		Ndufs4	-0.587511	2.54361
Dlgap2	0.157653	0.703906		Kyat3	-0.275089	0.680326		Dlgap2	-0.127139	0.6192		Kyat3	-0.672284	1.71619
Unc13d	-0.901641	1.56837		Cntn2	0.124365	0.319984		Unc13d	0.58758	1.08713		Cntn2	-0.255952	0.676165
Myo6	0.152239	0.768867		Gria2	-0.174084	0.762798		Myo6	-0.119609	0.654953		Gria2	-0.0158312	0.0432712
Dsg2	0.166102	0.431017		Rab13	-0.211049	0.578967		Dsg2	-0.294041	0.999085		Rab13	-0.27962	0.714417
Sfpq	-0.610086	1.31273		Ddx5	-0.295387	0.713145		Sfpq	0.184508	0.349793		Ddx5	0.28744	0.600496
Trex1	0.113274	0.352574		Strn3	0.0856124	0.270741		Trex1	-0.193881	0.783573		Strn3	0.310193	1.13675
Unc13b	-0.200509	0.404425		Asrgl1	-0.114035	0.628647		Unc13b	0.40597	1.10292		Asrgl1	-0.298175	1.72326
Klhl6	0.0435213	0.108821		Cdc42bpb	-0.0168506	0.0665573		Klhl6	-0.0319335	0.0876616		Cdc42bpb	0.161931	0.811353
Rusc2	-0.43964	0.858119		Camkv	-0.0582546	0.134005		Rusc2	0.464857	1.0517		Camkv	0.260643	0.697493
Uba52	0.090779	0.229087		Omg	-0.21749	0.484026		Uba52	-0.241929	0.864876		Omg	-0.63856	1.55177
Cant1	0.114172	0.310441		Celf5	0.140195	0.249382		Cant1	-0.187074	0.65145		Celf5	0.587062	1.24222
Faxc	0.00925265	0.0157419		Dlgap1	0.0113056	0.0220595		Faxc	-0.256084	0.708917		Dlgap1	0.0843377	0.167191
Arhgap31	-0.050611	0.155452		Tsc2	0.0207532	0.0468159		Arhgap31	-0.111529	0.450925		Tsc2	0.443088	1.41458
Cnot7	0.0239317	0.129085		Hpcal4	-0.165624	0.377026		Cnot7	0.0394632	0.260314		Hpcal4	0.251049	0.547778
Dcp1b	-0.196298	1.02569		Dlgap4	0.00865133	0.0185331		Dcp1b	0.172994	1.00751		Dlgap4	0.0506476	0.105442
Ankfn1	-1.14202	1.63039		Pak5	0.0874445	0.230672		Ankfn1	0.848018	1.3215		Pak5	0.174078	0.461294
Csf1r	0.122688	0.305447		Scarb2	-0.415653	0.612382		Csf1r	-0.168831	0.516174		Scarb2	-0.456657	0.59926
Col4a2	0.753373	0.495488		Fam117b	0.131195	0.347593		Col4a2	-0.694017	0.513856		Fam117b	0.588156	1.83045
Zranb2	-0.271722	0.368283		Tnr	0.101329	0.47137		Zranb2	0.355073	0.586673		Tnr	-0.354195	1.83208
Rapgef4	0.089265	0.344304		Nectin1	-0.0314332	0.129149		Rapgef4	-0.0750867	0.319767		Nectin1	-0.378058	2.10087
Speg	-1.23245	1.24539		Snx6	-0.0170949	0.0424168		Speg	0.997267	1.10622		Snx6	0.118133	0.320346
Lsp1	0.160268	0.198288		Slc25a25	-0.170998	0.65497		Lsp1	-0.347796	0.575468		Slc25a25	-0.526789	2.11564
Matn4	-0.0370453	0.0602605		Kctd8	-0.0749944	0.154336		Matn4	-0.128606	0.273765		Kctd8	0.327771	0.791423
Slc30a5	0.0824911	0.157945		Gsk3a	0.219094	1.36819		Slc30a5	-0.313319	0.898333		Gsk3a	0.0894892	0.401364
Rtn4r	0.213127	0.584596		Gart	-0.118171	0.940531		Rtn4r	-0.267931	0.889973		Gart	0.0911706	0.595345
Pcnx2	-0.128818	0.524446		Usp31	0.288029	1.36048		Pcnx2	-0.0621559	0.248615		Usp31	0.20017	0.768508
Rpl32	-0.160673	0.73294		Rab5c	-0.169173	0.26967		Rpl32	-0.0732394	0.320483		Rab5c	-0.332253	0.534305
Pigb	0.0857409	0.353873		Ndufa2	0.202987	0.672548		Pigb	-0.121378	0.621906		Ndufa2	-0.483457	1.65202
Fxr2	-0.141781	0.931485		Hba	-0.36259	0.422986		Fxr2	-0.0886937	0.599427		Hba	-0.134902	0.117435
Tafa1	0.244648	0.584844		Ndufa10	0.276798	1.14005		Tafa1	-0.281929	0.800146		Ndufa10	-0.474607	1.84668
Prkag2	-0.275308	0.617009		Apex1	-0.137524	0.756816		Prkag2	0.385806	1.07029		Apex1	-0.188135	0.969202
Zdhhc2	0.0567233	0.251163		Tpm4	0.169532	0.644378		Zdhhc2	-0.0159365	0.06886		Tpm4	-0.300161	1.1304
Sez6l	0.146235	0.55796		Gstm1	-0.207244	0.499288		Sez6l	-0.0937216	0.370641		Gstm1	-0.341878	0.807681
Spcs3	0.275368	0.795467		Clic4	-0.118342	0.114488		Spcs3	-0.0712553	0.178351		Clic4	-0.464996	0.498432
Chgb	0.193162	0.579827		Arhgef5	-0.19693	1.18548		Chgb	-0.120214	0.371402		Arhgef5	-0.0261762	0.0955062
Fth1	0.247303	0.581276		Prickle2	0.0420179	0.084533		Fth1	-0.452191	1.38248		Prickle2	0.20897	0.473302
Nsg1	0.194389	0.426932		Dmwd	0.0513185	0.149077		Nsg1	-0.135171	0.314634		Dmwd	0.216339	0.728757
C6.1al	-0.433816	1.16371		Srcin1	0.103703	0.284259		C6.1al	0.310337	0.888848		Srcin1	0.112179	0.273329
Bsn	0.0944618	0.485531		Sec11a	-0.0427697	0.250856		Bsn	-0.0557321	0.292986		Sec11a	-0.0401203	0.204381
Gemin5	-0.253455	0.87702		Epb41l5	-0.0574843	0.0954324		Gemin5	0.174878	0.636681		Epb41l5	-0.168816	0.286167
Slc35b1	0.113816	0.31653		Maco1	0.130123	0.746248		Slc35b1	-0.206251	0.752833		Maco1	0.224564	1.26149
Arsb	0.131038	0.683945		Gjc2	0.0914054	0.115475		Arsb	-0.0843747	0.455654		Gjc2	-0.523665	0.802218
Prpf4b	-0.0308105	0.133863		Rab2b	-0.214336	1.82248		Prpf4b	0.0529193	0.283953		Rab2b	-0.390067	2.90686
Dhx38	-0.203669	0.412181		Echs1	0.178287	0.428457		Dhx38	0.394465	1.06549		Echs1	-0.749184	2.04555
Ldlr	0.112631	0.676847		Fundc2	-0.0501899	0.127179		Ldlr	-0.0206199	0.104598		Fundc2	-0.374301	1.22549
Csrp1	0.146507	0.57535		Cldn12	0.0583063	0.0935389		Csrp1	-0.120625	0.519352		Cldn12	0.187398	0.311807
Uhmk1	0.0578693	0.262758		Sema4d	-0.120096	1.03971		Uhmk1	0.0847768	0.47702		Sema4d	-0.156397	1.24636
Mfge8	-0.0927905	0.351167		Cnih3	-0.276859	0.85438		Mfge8	-0.272449	1.48454		Cnih3	-0.134003	0.305948
Fbxo10	-0.428047	1.27637		Nnt	-0.161091	0.423108		Fbxo10	0.433712	1.4728		Nnt	-0.450098	1.2946
Sgsm2	-0.548291	0.78667		Rasal1	0.0540648	0.152493		Sgsm2	0.429159	0.667073		Rasal1	0.138643	0.404597
Il17ra	-0.798212	1.26655		Wdr7	-0.0523498	0.117674		Il17ra	0.422969	0.670964		Wdr7	0.340349	0.956337
Trappc10	-0.0760938	0.162628		Slc12a9	-0.0917451	0.121597		Trappc10	0.0786431	0.191838		Slc12a9	-0.294064	0.414968
Dpy19l3	0.130109	0.323323		Triobp	-0.0296207	0.0253999		Dpy19l3	-0.0320431	0.0750629		Triobp	-0.393473	0.387933
Gmpr2	0.143937	0.452853		Cacnb2	0.133643	0.301327		Gmpr2	-0.266687	1.10774		Cacnb2	0.251949	0.570042
Kcnd1	0.198453	0.4817		Ajap1	0.149452	0.303112		Kcnd1	-0.193888	0.537148		Ajap1	0.31774	0.665609
Sidt1	0.127884	0.500509		Dnajb5	0.297618	0.791472		Sidt1	0.0211204	0.0718211		Dnajb5	0.513427	1.33275
Chmp3	-1.6259	1.60004		Ppp6r2	0.281252	1.35194		Chmp3	0.829639	0.825455		Ppp6r2	0.37436	1.64482
Dhx9	0.196277	0.402222		Gpd2	0.0451027	0.156005		Dhx9	-0.112895	0.237116		Gpd2	-0.0303952	0.0890776
Znf207	-0.174158	0.691095		Rab10	-0.294596	0.889985		Znf207	0.164226	0.737779		Rab10	-0.271967	0.702998
Ermn	0.143773	0.219645		Asph	0.135541	0.320345		Ermn	-0.340564	0.715448		Asph	0.0400634	0.0712696
Alg6	0.168524	0.380657		Ankrd50	-0.0806029	0.482132		Alg6	-0.0240868	0.0486221		Ankrd50	0.13312	0.78105
Elovl7	0.8472	0.58481		Far1	0.0913464	0.187633		Elovl7	-0.890588	0.714291		Far1	-0.0590211	0.101507
Hivep2	-0.654698	1.20728		Ranbp9	-0.233752	0.673063		Hivep2	0.572306	1.17505		Ranbp9	0.268798	0.696912
Dnajb2	-0.886169	1.24058		Parva	-0.0451642	0.0935154		Dnajb2	0.552021	0.801669		Parva	0.0036707	0.00623555
Plxnb1	0.212497	0.625718		Arhgap26	0.0268308	0.117845		Plxnb1	-0.306036	1.12091		Arhgap26	0.160876	0.867753
Tbc1d4	-0.24761	0.653549		Septin4	0.0737808	0.220275		Tbc1d4	0.288464	0.905217		Septin4	-0.199147	0.639928
Jarid2	-0.0310855	0.0793573		Sfxn1	0.202523	0.530716		Jarid2	0.0476201	0.143355		Sfxn1	-0.167869	0.367768
Slc12a2	0.395498	0.823641		Naa15	0.036712	0.0819487		Slc12a2	-0.42324	1.02498		Naa15	-0.0260078	0.0504092
Stambp	-1.17385	1.42703		Slc48a1	0.177368	0.248		Stambp	0.690042	0.866435		Slc48a1	-0.406489	0.592379
Elavl1	-0.0540892	0.287061		Garem1	0.189219	0.843524		Elavl1	-0.0624182	0.390192		Garem1	0.548622	2.43352
Ccdc50	-0.0054796	0.00973421		Adgrl2	0.0319594	0.0431668		Ccdc50	-0.0356888	0.0757642		Adgrl2	0.566787	1.03849
Man2a2	0.117844	0.349724		Arhgef7	0.0481677	0.163928		Man2a2	-0.247112	0.996255		Arhgef7	0.161566	0.609276
Naa15	0.129077	1.00532		Fads2	-0.176614	0.623868		Naa15	0.0520324	0.377279		Fads2	-0.357628	1.28394
Dhx36	0.030575	0.12391		Phpt1	-0.15677	0.448631		Dhx36	-0.0265534	0.119927		Phpt1	-0.0986184	0.225127
Ppp3cb	0.423518	1.29646		Grn	-0.005509	0.00994002		Ppp3cb	-0.153324	0.429732		Grn	-0.100204	0.189033
Arhgef2	-0.0663145	0.263726		Scn8a	0.118423	0.548876		Arhgef2	-0.107339	0.541567		Scn8a	-0.0684286	0.246859
Suco	0.111059	0.405236		Trappc9	-0.117501	0.409868		Suco	-0.0593197	0.21903		Trappc9	0.0977535	0.28691
Pin1	0.350649	1.27897		Dlg3	0.0254896	0.0643716		Pin1	-0.0404546	0.112111		Dlg3	0.0300583	0.0681357
Ern1	0.441729	0.665325		Agpat4	-0.0591602	0.151856		Ern1	-0.0785098	0.0997337		Agpat4	-0.296127	0.918389
Ptpn14	-0.651701	1.89661		Arpc4	0.110194	0.354194		Ptpn14	0.425145	1.33937		Arpc4	0.114605	0.324605
Btbd9	-0.782948	0.957854		Serpinh1	-0.301521	0.427576		Btbd9	0.637294	0.853683		Serpinh1	-0.539191	0.76364
Deptor	-0.0455075	0.106732		Icam5	0.00037616	0.00145253		Deptor	0.259435	0.960097		Icam5	-0.117796	0.578573
Ercc2	-0.38387	1.0566		Tcp1	0.0911435	0.611082		Ercc2	0.199063	0.540598		Tcp1	0.0767036	0.430467
Rps27a	0.0724562	0.178023		Acadl	-0.106297	0.188254		Rps27a	-0.17839	0.59901		Acadl	-0.634116	1.41416
Chmp2b	-0.711784	1.49825		Agpat3	0.126228	0.426377		Chmp2b	0.328071	0.676871		Agpat3	-0.0664941	0.17485
Dcaf11	-0.342863	0.570777		Tmem132b	0.0317573	0.0871475		Dcaf11	0.36481	0.707679		Tmem132b	0.198497	0.650046
Smg7	-0.53138	1.31996		Srp68	-0.0231563	0.133281		Smg7	0.349344	0.914254		Srp68	0.00931092	0.0443
Mprip	-0.276487	1.1509		Cdh4	-0.212329	0.831318		Mprip	0.186279	0.8164		Cdh4	-0.0627359	0.167565
Pdgfa	0.219027	0.791912		Cplx1	-0.248247	0.898111		Pdgfa	0.0191289	0.0541244		Cplx1	-0.101261	0.26202
Scnn1a	0.15985	0.145222		Mapre1	0.01639	0.0641767		Scnn1a	-0.178899	0.187355		Mapre1	-0.0786788	0.331535
Qdpr	0.258176	0.852377		Ptpn14	0.170182	0.631303		Qdpr	-0.199579	0.712098		Ptpn14	0.355278	1.34495
Far1	0.230725	0.566729		Edil3	-0.0584658	0.0788561		Far1	-0.285248	0.845546		Edil3	-0.364662	0.578125
Hectd4	-0.0008901	0.00183479		Gja1	0.0471317	0.079074		Hectd4	0.0607131	0.161915		Gja1	-0.510567	1.14027
Scrib	-0.214166	1.26557		Luc7l3	-0.22356	0.2777		Scrib	0.225044	1.5218		Luc7l3	0.171131	0.178571
Atg2a	-0.457721	0.745765		Pitrm1	-0.0486148	0.158076		Atg2a	0.314062	0.537159		Pitrm1	-0.329513	1.37353
Csnk2a2	0.365164	0.916973		Ppfia2	0.213486	0.387604		Csnk2a2	-0.148967	0.349207		Ppfia2	0.429732	0.800242
Rftn2	0.256964	0.796866		Myh11	-0.0452111	0.0810851		Rftn2	-0.224134	0.772565		Myh11	-0.434119	1.01475
Pja1	-0.875618	1.45807		Pdia3	-0.325131	0.759875		Pja1	0.528989	0.916904		Pdia3	-0.21209	0.391044
Tanc2	-0.2675	1.00378		Dapk1	-0.0089019	0.0453904		Tanc2	0.268034	1.15016		Dapk1	0.00290971	0.0128244
Rimbp2	0.234992	1.80672		Lrrc73	0.0943151	0.250936		Rimbp2	0.0105521	0.0565704		Lrrc73	0.148102	0.376814
Hspe1	0.084686	0.165146		Scn8a	0.161627	0.293655		Hspe1	-0.19432	0.506108		Scn8a	-0.25203	0.43927
Sipa1	0.0707018	0.205671		Gmpr	0.0789599	0.323684		Sipa1	-0.331118	1.50979		Gmpr	0.119493	0.467868
Hnrnpl	-0.0928566	0.276119		Clasp2	0.121478	0.642398		Hnrnpl	-0.290311	1.26732		Clasp2	0.184346	0.935898
Slc8a2	0.249246	0.85038		Nav1	0.313187	0.746832		Slc8a2	-0.0828083	0.253914		Nav1	0.368239	0.794705
Cyth2	-0.364409	1.33776		Slc12a2	-0.217737	0.260111		Cyth2	0.248697	0.970394		Slc12a2	-0.604043	0.788797
Peli1	-0.113701	0.376099		Magi3	0.134668	0.384147		Peli1	0.184029	0.781044		Magi3	0.139266	0.349474
Gtpbp1	-0.127475	0.586753		Lmtk3	0.203862	1.18524		Gtpbp1	0.0865249	0.417667		Lmtk3	0.235308	1.23057
Osbpl8	-0.137555	0.408479		Htra1	-0.241267	0.310491		Osbpl8	0.267034	1.05902		Htra1	-0.440631	0.565321
Dnajb4	-0.322728	0.570635		Eef1d	-0.0499205	0.277342		Dnajb4	0.420975	0.909096		Eef1d	-0.230805	1.54215
Smg5	-0.348467	1.07424		Rab11fip5	0.19169	0.557305		Smg5	0.369061	1.31136		Rab11fip5	0.343021	0.994577
Erbin	-0.0550146	0.200231		Synrg	0.173187	0.793376		Erbin	-0.0737592	0.322638		Synrg	-0.141037	0.536053
Chmp1b1	-0.927253	1.52883		Spns2	0.174737	0.234354		Chmp1b1	0.510388	0.861487		Spns2	0.488273	0.713327
Ctdp1	-0.457744	0.673898		Rogdi	-0.0433597	0.0833378		Ctdp1	0.259089	0.383561		Rogdi	0.478328	1.23397
Nf2	-0.0719203	0.444071		Ssh2	0.0835205	0.212002		Nf2	0.125635	1.01252		Ssh2	0.26661	0.756102
Esyt2	-0.236049	0.852532		Hspa14	-0.366134	0.81499		Esyt2	0.281176	1.20439		Hspa14	-0.972569	2.17693
Dnm1	0.110047	1.36096		Shisa9	-0.03823	0.0820772		Dnm1	0.0705313	0.91546		Shisa9	0.0698692	0.140897
Cc2d1a	-0.302624	1.24499		Trim46	-0.0234981	0.0876352		Cc2d1a	0.18054	0.762919		Trim46	0.115195	0.484439
Lrrc4b	0.232281	0.985039		Rgs14	-0.0046701	0.00928907		Lrrc4b	-0.0138021	0.0435593		Rgs14	0.507588	1.49622
Mios	-0.19448	0.67862		Syngap1	-0.172547	0.284543		Mios	0.247482	1.04539		Syngap1	0.0325124	0.0399136
Ankrd34b	-1.37696	0.983263		Gnb2	-0.132407	0.300843		Ankrd34b	1.20882	0.961253		Gnb2	-0.407153	1.03855
C2cd2l	-0.176533	0.736158		App	0.140367	0.370821		C2cd2l	0.177881	0.852584		App	0.0141468	0.0262361
Cnih2	0.274299	0.601441		Aldoc	-0.26081	0.68001		Cnih2	-0.228038	0.54939		Aldoc	-0.355258	0.867528
Unc5a	0.288743	1.19753		Arhgef1	0.208723	0.763344		Unc5a	0.0244553	0.0753594		Arhgef1	0.14904	0.438709
Ist1	-1.13925	1.34352		Slc1a3	-0.442349	0.382273		Ist1	0.726306	0.89719		Slc1a3	-0.878458	0.776049
Adsl	0.182189	0.58045		Ptpra	-0.139225	0.399957		Adsl	-0.205244	0.772262		Ptpra	-0.271608	0.794766
Rrbp1	0.238243	0.644702		Capza2	-0.321142	1.01395		Rrbp1	-0.0789851	0.195024		Capza2	-0.0015384	0.00275454
Gigyf2	-0.339084	1.47381		Iqsec2	0.0399237	0.0730326		Gigyf2	0.247495	1.16461		Iqsec2	0.0925275	0.162978
Rexo2	0.136158	0.418185		Ndufa9	0.0639714	0.180038		Rexo2	-0.195434	0.749785		Ndufa9	-0.544195	1.99268
Acadm	0.170352	0.383984		Atp5pf	0.119885	0.388705		Acadm	-0.241983	0.678848		Atp5pf	-0.317174	1.1186
Gpatch2	-0.0887635	0.228662		Lamtor2	-0.214417	0.528924		Gpatch2	0.325389	1.26586		Lamtor2	-0.583503	1.54482
Tmod2	-0.195815	1.20503		Astn1	0.0309654	0.105437		Tmod2	0.112084	0.70041		Astn1	0.295903	1.34242
Denr	-0.038133	0.218214		Trpc4	0.15269	0.406845		Denr	-0.0698769	0.517103		Trpc4	0.280582	0.751086
Vwf	-0.101564	0.200589		Cyb5b	0.0162969	0.0537632		Vwf	-0.129949	0.305614		Cyb5b	0.0758577	0.261815
Vps39	-0.0109028	0.0227035		Srm	-0.283306	0.674502		Vps39	-0.0613201	0.161367		Srm	-0.234539	0.465242
Vkorc1	0.202211	0.708756		Adh7	-0.277106	0.503226		Vkorc1	-0.16151	0.616073		Adh7	-0.531222	0.978138
Prss23	0.0291278	0.0520858		Cldn11	0.0575944	0.0555231		Prss23	-0.153093	0.381812		Cldn11	-0.377353	0.409688
Mdga2	-0.134504	0.652756		Bzw1	-0.0316127	0.0440732		Mdga2	-0.110118	0.585007		Bzw1	-0.0472436	0.059827
Dnajc3	0.0900786	0.374408		Gabarapl2	0.054625	0.249641		Dnajc3	-0.087795	0.415719		Gabarapl2	-0.0373614	0.141927
Abhd12	0.0506142	0.108863		Adam23	-0.0333856	0.152697		Abhd12	-0.152042	0.445593		Adam23	0.0839476	0.395587
Rps18	-0.0035976	0.0113466		Nmt2	-0.0617508	0.21042		Rps18	-0.0075103	0.0269335		Nmt2	-0.174062	0.643091
Cit	0.188281	0.640155		Slc9a3r2	0.0889437	0.145329		Cit	-0.146228	0.537495		Slc9a3r2	-0.231538	0.391173
Rab11a	-0.0363659	0.135123		Yme1l1	0.263155	1.61702		Rab11a	-0.0125043	0.0481219		Yme1l1	-0.0759968	0.315776
Nlgn1	0.142935	0.462916		Pcdhgc3	-0.225623	0.249303		Nlgn1	-0.123332	0.44293		Pcdhgc3	-0.509278	0.58455
Myl6	-0.269677	0.901238		Baiap2	-0.0270078	0.0464664		Myl6	0.126209	0.405564		Baiap2	-0.0569824	0.0914451
Rnf126	-1.54215	1.48798		Adgrb3	0.131515	0.28764		Rnf126	0.726323	0.68998		Adgrb3	0.253753	0.559022
Epha7	0.216975	0.769602		Nyap1	0.236885	0.578417		Epha7	-0.149044	0.55513		Nyap1	0.222161	0.465614
Tmx3	0.148693	0.512521		Gyg1	0.14169	0.289723		Tmx3	-0.215048	0.927381		Gyg1	0.371501	0.822949
Ndfip2	0.12429	0.326892		Cpne1	-0.439716	0.868478		Ndfip2	-0.162856	0.521006		Cpne1	-0.69226	1.30841
Lrfn5	0.142169	0.465582		Gjb6	-0.177247	0.275076		Lrfn5	-0.0723592	0.236316		Gjb6	-0.485705	0.823481
Snx17	-0.182345	0.778076		Lrrc4c	-0.208671	0.385125		Snx17	0.227685	1.16636		Lrrc4c	0.419707	0.794286
Daam1	-0.0273508	0.16969		Iqsec1	0.234052	0.523404		Daam1	-0.169586	1.71033		Iqsec1	0.2215	0.426368
Dock4	0.251275	0.804961		Rtn3	0.145559	0.650623		Dock4	-0.2204	0.785825		Rtn3	0.227545	0.982459
Map1lc3a	0.0266793	0.0576043		Rnh1	-0.386621	1.40359		Map1lc3a	0.116598	0.342716		Rnh1	-0.0558471	0.122785
Grk6	0.0915895	0.599041		Psmc1	0.0306121	0.0850532		Grk6	-0.0653874	0.453542		Psmc1	0.0409405	0.103375
Sparc	0.206824	0.436318		Kit	0.00869691	0.0441714		Sparc	-0.136374	0.301579		Kit	0.0391416	0.202278
Tmem38b	0.205857	0.662538		Akap5	0.033912	0.0571064		Tmem38b	-0.0720657	0.213062		Akap5	0.370997	0.796977
Bet1	0.100906	0.10004		Cd2ap	-0.0844792	0.195003		Bet1	0.0290342	0.030125		Cd2ap	-0.227878	0.561335
Nkiras1	-1.1118	0.976843		Kctd4	-0.019678	0.0420371		Nkiras1	1.0495	1.0426		Kctd4	0.178421	0.440887
Hacd3	0.173511	0.599364		Tbc1d5	0.0843688	0.417562		Hacd3	-0.104182	0.367331		Tbc1d5	-0.0771969	0.327434
Tmem215	0.0700205	0.136402		Rpl10l	0.112461	0.241865		Tmem215	0.0443331	0.0931757		Rpl10l	-0.417882	1.04493
Ulk3	-0.841522	1.41665		Extl2	-0.168141	0.372289		Ulk3	0.495744	0.861905		Extl2	-0.305365	0.676419
Hspa1l	0.00487956	0.0325843		Rab6b	0.0513742	0.111818		Hspa1l	0.0294817	0.263211		Rab6b	0.0408141	0.0770923
Stx12	0.11179	0.549553		Agtpbp1	0.0150519	0.0301319		Stx12	-0.0877107	0.467546		Agtpbp1	0.526815	1.532
Tpd52l2	-0.476752	1.10874		Mag	0.0253724	0.0254914		Tpd52l2	0.297859	0.715586		Mag	0.0880035	0.0836903
Dnmt1	-0.0111376	0.0326558		Snx5	0.08541	0.17287		Dnmt1	0.0972747	0.411061		Snx5	0.140809	0.271558
Sez6l2	0.179174	0.557119		Cryzl1	0.0886949	0.379199		Sez6l2	-0.0949702	0.29447		Cryzl1	0.211392	0.962577
Slc38a1	0.125505	0.883832		B630019K06Rik	-0.0041908	0.00513287		Slc38a1	0.00550604	0.0289855		B630019K06Rik	0.223855	0.31013
Maged1	-0.698369	1.4125		Ube2o	0.0932476	0.377316		Maged1	0.433694	0.916462		Ube2o	0.195513	0.81883
Bicd2	-0.555877	0.861426		Ppp2r5e	0.111521	0.228084		Bicd2	0.408683	0.67639		Ppp2r5e	0.514879	1.2738
Phactr1	-0.835419	0.940907		Ppp2r1a	0.0363542	0.0785767		Phactr1	0.755734	0.953964		Ppp2r1a	0.274763	0.730345
Ahcyl2	0.331623	1.11047		Gnao1	-0.158368	0.808947		Ahcyl2	-0.174778	0.580611		Gnao1	-0.263765	1.30614
Kctd8	-0.0762389	0.216756		Mmab	0.232765	0.583093		Kctd8	-0.185091	0.727255		Mmab	0.139838	0.273834
Ngef	-0.026593	0.0611482		Fut8	0.183019	0.939531		Ngef	0.116278	0.367101		Fut8	0.0324805	0.106017
Fbxo41	-0.137587	0.920136		Aff4	-0.264624	0.618604		Fbxo41	0.139474	1.07068		Aff4	-0.392595	0.877147
Tmcc3	0.15398	0.653817		Nploc4	0.236589	0.919748		Tmcc3	0.0296797	0.107338		Nploc4	0.293528	1.04342
Rpl34	0.0346009	0.128916		D430041D05Rik	-0.0243257	0.063775		Rpl34	-0.0963487	0.489784		D430041D05Rik	0.175187	0.540429
Cxcl12	-0.0053507	0.013718		H12	-0.253054	0.409514		Cxcl12	-0.0861691	0.309236		H12	-0.723107	1.2882
Copz1	-0.205107	0.391096		Taok2	0.184085	0.533432		Copz1	0.188607	0.404531		Taok2	0.237224	0.635962
Hnrnpf	-0.38077	0.940361		Mtnd3	0.543812	0.635778		Hnrnpf	0.321605	0.876814		Mtnd3	-0.943504	1.08918
Plxna2	0.072403	0.28759		Exoc7	-0.0192977	0.0675955		Plxna2	-0.0570499	0.247525		Exoc7	0.237231	1.11369
Pik3r1	-0.0449551	0.177733		Mtmr2	0.0681341	0.195121		Pik3r1	0.184985	1.12176		Mtmr2	0.391347	1.4033
Iap	0.508239	0.809465		Fam110b	0.140559	0.293554		Iap	-0.285435	0.45549		Fam110b	0.0787325	0.132265
Enpp2	0.513771	0.79913		Ndufa1	0.236553	1.77813		Enpp2	-0.291891	0.456109		Ndufa1	-0.456263	2.99423
Rnf214	-0.212395	0.932926		Tmem30a	-0.215994	2.09696		Rnf214	0.199709	0.991325		Tmem30a	-0.0985857	0.749376
Syndig1	-0.46688	2.36382		Rab33a	-0.0985666	0.309268		Syndig1	0.150599	0.747901		Rab33a	-0.136529	0.400714
Rbsn	-0.256723	0.520463		Inf2	0.125528	0.277494		Rbsn	0.353404	0.886504		Inf2	0.129856	0.253132
Rab15	-0.237159	0.837536		Pcdhga2	-0.0176526	0.03425		Rab15	0.11685	0.401443		Pcdhga2	0.364929	0.955289
Lzts3	0.0299965	0.111436		Gprin1	-0.0666653	0.181615		Lzts3	-0.0715122	0.345074		Gprin1	-0.131581	0.354783
Acp1	0.437598	1.89764		Akr1b1	-0.201314	0.444094		Acp1	-0.0927359	0.340555		Akr1b1	-0.22246	0.437773
Ptbp1	-0.0692736	0.214243		Cnp	-0.0132164	0.0153496		Ptbp1	-0.313459	1.51116		Cnp	-0.34172	0.479576
Mtdh	0.314912	0.799716		Cpm	0.131811	0.212511		Mtdh	-0.0784013	0.171503		Cpm	-0.5456	1.04129
Znf804a	0.290715	0.501229		Cisd2	0.126262	0.758616		Znf804a	-0.394216	0.838334		Cisd2	0.0248138	0.0979477
Gphn	0.103638	0.400222		Micu3	0.242479	2.47284		Gphn	-0.0890962	0.381374		Micu3	-0.0018797	0.0101964
Glcci1	-0.734459	1.34439		Stat3	-0.332558	1.22455		Glcci1	0.52484	1.03126		Stat3	-0.452257	1.53309
Hapln2	0.00080829	0.00087127		Anp32a	-0.428758	0.617135		Hapln2	-0.431989	0.785613		Anp32a	-0.537759	0.711533
Igfbp6	-0.3018	0.68678		Dnajb6	0.134519	0.291803		Igfbp6	-0.0860073	0.173843		Dnajb6	0.212599	0.443675
Btrc	-0.147064	0.909307		Lrp1	-0.20606	0.96		Btrc	0.174492	1.27518		Lrp1	-0.202112	0.817941
Plat	-0.381999	1.75709		Unc5a	0.0679009	0.150759		Plat	0.151574	0.672886		Unc5a	0.287535	0.741885
Cirbp	-0.19623	0.954246		Nat14	0.171483	1.01141		Cirbp	0.0269247	0.103559		Nat14	0.481842	2.70954
Usp20	-0.284025	0.756173		Nek7	0.0272867	0.0367962		Usp20	0.278879	0.848225		Nek7	-0.016711	0.0197988
Afm	-0.152314	0.237683		Doc2b	0.0353483	0.0564817		Afm	0.0752165	0.120817		Doc2b	0.0808377	0.122458
Scn8a	-0.0647585	0.0986897		Vps4a	-0.191067	0.482253		Scn8a	-0.326796	0.757325		Vps4a	0.489564	1.32491
Epb41l4b	-0.416801	1.6394		Grik1	0.154819	0.303138		Epb41l4b	0.288734	1.22586		Grik1	0.220699	0.406629
Nrxn2	-0.0121031	0.0242802		Ank2	0.12783	0.648035		Nrxn2	-0.0685439	0.175224		Ank2	-0.0377711	0.133501
Tbc1d30	-0.433465	0.895048		Sntb1	-0.0908787	0.149414		Tbc1d30	0.400042	0.929942		Sntb1	-0.352624	0.659313
Shisa6	0.134603	0.375925		Anxa1	-0.499725	0.703931		Shisa6	-0.0019225	0.00459012		Anxa1	-0.814375	1.11499
Tom1l2	0.266737	0.771015		Ndufv1	0.160751	0.447146		Tom1l2	-0.13666	0.387909		Ndufv1	-0.566621	1.76588
Got2	-0.10298	0.368326		Rap1a	-0.183656	0.937523		Got2	-0.0242055	0.0801764		Rap1a	-0.142245	0.596275
Ap2a2	0.146075	0.44023		Myh14	-0.0115566	0.0189415		Ap2a2	-0.136225	0.46339		Myh14	-0.351558	0.756837
Ifitm10	0.153134	0.367232		Habp4	0.105286	0.456699		Ifitm10	-0.247025	0.759191		Habp4	0.0871659	0.317007
Ppp4r4	-0.389643	0.807928		Rasal2	0.174978	0.505758		Ppp4r4	0.373551	0.879789		Rasal2	0.171097	0.428939
Gigyf1	-0.733432	0.944563		Ddhd2	0.0929334	0.309318		Gigyf1	0.70021	1.02225		Ddhd2	0.260472	0.954798
Zzz3	-0.521333	1.42575		Itih3	0.35293	0.33224		Zzz3	0.390536	1.16011		Itih3	-0.718329	0.693236
Fibcd1	0.0331492	0.0717091		Khdrbs3	-0.0579649	0.0888378		Fibcd1	0.034622	0.0847317		Khdrbs3	0.444273	0.854639
Actn1	-0.392821	1.10029		Slc30a6	0.174797	0.609864		Actn1	0.208402	0.579813		Slc30a6	0.00974112	0.0216391
Bmerb1	-0.301478	0.847586		Dmtn	0.12085	0.355011		Bmerb1	0.166206	0.466199		Dmtn	0.138831	0.366875
Gabrg2	-0.0220999	0.0874835		Lzts1	0.233756	0.511163		Gabrg2	-0.138481	0.862575		Lzts1	0.332545	0.688727
Osbpl10	-0.15389	0.408034		Fmnl2	-0.0098232	0.0195973		Osbpl10	0.241188	0.81518		Fmnl2	-0.099734	0.208558
Rilpl1	-0.132222	0.215365		Homer2	0.169352	0.450312		Rilpl1	0.303559	0.674025		Homer2	0.103364	0.218115
Cntnap1	0.103339	0.241248		Atad3	0.246619	1.76035		Cntnap1	-0.237154	0.759717		Atad3	-0.225405	1.40813
Smim10l1	0.0902488	0.205517		Kcnj4	0.0250159	0.050467		Smim10l1	-0.198276	0.607162		Kcnj4	-0.0407407	0.0752624
Lrrc24	0.243862	0.596742		Tex2	0.217882	1.21936		Lrrc24	-0.210286	0.570332		Tex2	0.271066	1.38044
Erlec1	0.253679	1.21574		Gm10050	0.134568	0.171826		Erlec1	-0.0818807	0.349525		Gm10050	0.348812	0.466357
Cntfr	0.150929	1.12267		Mdga1	0.101866	0.306039		Cntfr	-0.23496	2.07645		Mdga1	0.195701	0.592971
Syt16	-0.402981	0.734782		Pfn1	-0.271182	0.539945		Syt16	0.345871	0.698235		Pfn1	-0.465072	0.915561
Lmnb1	0.461292	0.733651		Lrpap1	-0.16344	0.503955		Lmnb1	-0.397662	0.700958		Lrpap1	-0.126883	0.323026
Dock10	0.198702	0.772212		Aldh3a2	0.0196721	0.110021		Dock10	-0.0047678	0.013977		Aldh3a2	-0.0992694	0.649557
Shank3	0.0626064	0.214534		Smad2	-0.0320514	0.0602539		Shank3	-0.0545877	0.208281		Smad2	0.547673	1.44142
Ccm2	-0.357827	0.688858		Prkag2	0.0250552	0.0668048		Ccm2	0.232607	0.464305		Prkag2	0.283295	0.9939
Cacna1a	0.143756	0.69225		Actn4	0.122274	0.411041		Cacna1a	0.00352991	0.0130798		Actn4	0.0813834	0.221217
Llgl2	0.0259557	0.129137		Map4	0.0870916	0.160322		Llgl2	-0.0453928	0.279213		Map4	-0.326681	0.682978
Steap3	0.0633009	0.180387		Sqor	-0.23793	0.349976		Steap3	-0.0957366	0.334393		Sqor	-0.596753	0.94502
Dapk1	0.114864	0.563949		Picalm	0.0508259	0.228344		Dapk1	0.00178625	0.00697233		Picalm	-0.0680487	0.282396
Pcdh8	0.0330709	0.10567		Rbmxl1	0.237538	1.00246		Pcdh8	0.0564287	0.219139		Rbmxl1	-0.142627	0.466129
Gria1	0.1628	0.564369		Sorcs3	0.145675	0.292996		Gria1	-0.0719598	0.240479		Sorcs3	0.288388	0.588248
Kazn	-0.102649	0.328785		Hk1	-0.0262551	0.0434091		Kazn	0.263045	1.19111		Hk1	-0.0366569	0.0548225
Shank1	0.212927	0.537432		Prag1	0.0640845	0.131111		Shank1	0.207842	0.598815		Prag1	0.227781	0.512077
Krit1	-0.139022	0.34866		Nhsl2	0.24387	0.461854		Krit1	0.159086	0.470936		Nhsl2	0.325982	0.575774
Atp6v1h	-0.1185	0.414994		Pcdhgc5	-0.012395	0.0265547		Atp6v1h	0.0427794	0.143113		Pcdhgc5	0.289947	0.821987
Rasal2	-0.23022	1.0197		Lrpprc	-0.102925	0.946707		Rasal2	0.225657	1.13794		Lrpprc	-0.218713	1.96624
Fabp5	0.415597	1.59883		Gria1	-0.0133696	0.0360886		Fabp5	-0.261532	1.06446		Gria1	-0.040173	0.10326
Apod	0.468947	1.12122		Nxph3	-0.011766	0.0158359		Apod	-0.306316	0.764854		Nxph3	0.297212	0.483943
Agrn	0.191428	0.341734		Plxna1	0.142647	0.681961		Agrn	-0.20251	0.419054		Plxna1	-0.071823	0.258053
Gm5577	0.246438	0.270356		Lancl2	-0.171391	0.72725		Gm5577	-0.272324	0.348216		Lancl2	0.131984	0.458705
Lmbrd1	0.312935	1.12015		Sdcbp	-0.0002521	0.00037665		Lmbrd1	-0.154863	0.541951		Sdcbp	0.286838	0.53831
Lrrtm1	0.0784196	0.346915		Ptprj	-0.101399	0.243412		Lrrtm1	-0.0741791	0.371248		Ptprj	-0.0981465	0.205741
Tns2	-0.155598	1.04878		Sh3pxd2a	0.25301	0.470579		Tns2	-0.356726	2.83066		Sh3pxd2a	0.297433	0.500588
Dock11	0.0285152	0.0920964		Prkcsh	-0.152014	0.322586		Dock11	0.0122745	0.0423		Prkcsh	-0.266008	0.557751
Acaa1a	-0.033377	0.0835077		Rpl19	0.17325	0.889492		Acaa1a	-0.0802045	0.254071		Rpl19	-0.134959	0.569336
Cpeb1	-0.156062	0.691839		Csrp1	0.0887116	0.120048		Cpeb1	0.222345	1.21822		Csrp1	-0.611566	1.04922
Aco1	0.219863	1.13744		Lmf2	-0.318511	1.10033		Aco1	-0.104007	0.520794		Lmf2	-0.458585	1.477
Vezt	-0.422645	1.00273		Aak1	0.0623529	0.385349		Vezt	0.300112	0.755931		Aak1	0.126492	0.803188
Hspg2	0.492273	0.39812		Pdap1	0.0582833	0.339171		Hspg2	-0.756677	0.776369		Pdap1	0.222421	1.50171
Pak4	-0.078004	0.561324		Scamp4	-0.424372	1.06674		Pak4	0.0203407	0.13087		Scamp4	-1.01309	2.43074
Rasal2	-0.464504	1.59294		Arhgef9	-0.0562767	0.320317		Rasal2	0.13183	0.398413		Arhgef9	0.217749	1.44564
Rab39a	-0.0371408	0.120596		Nampt	-0.103612	0.391431		Rab39a	0.0417263	0.15566		Nampt	-0.052354	0.154019
Ano3	0.0447591	0.141577		Acaa1a	-0.139382	0.286703		Ano3	-0.0193123	0.0639225		Acaa1a	-0.27895	0.582928
Armc9	-0.0365708	0.13143		Rims2	0.0882745	0.164516		Armc9	0.245509	1.45296		Rims2	0.200422	0.378504
Pde6d	-0.332391	0.594552		Cask	-0.0196825	0.0405828		Pde6d	0.36344	0.762353		Cask	0.109575	0.23574
Get3	-0.146071	0.393327		Ncor2	0.140499	0.683166		Get3	0.139374	0.425636		Ncor2	0.162279	0.711241
Zc3h7a	-0.459134	1.86818		Prkaa1	0.178696	0.849517		Zc3h7a	0.221812	0.920639		Prkaa1	0.231891	1.01859
Cnp	0.243506	0.43608		Atp5f1e	-0.0518755	0.0676906		Cnp	-0.264068	0.552885		Atp5f1e	-0.84506	1.54481
Npr1	0.0503289	0.0983963		Pgam5	0.0438199	0.189909		Npr1	-0.213374	0.608395		Pgam5	0.0787435	0.332024
Dnajc28	-0.117112	0.293029		Ccdc85a	0.0700323	0.187842		Dnajc28	0.0997676	0.276527		Ccdc85a	0.223634	0.664494
Uhrf2	0.0736403	0.159429		Golga2	0.274182	1.50974		Uhrf2	-0.120172	0.32161		Golga2	0.0249312	0.0794369
Arfgap1	-0.0647087	0.1406		Nrn1	-0.0800774	0.137126		Arfgap1	0.272053	0.896518		Nrn1	-0.0528571	0.0769593
Clasp1	-0.244556	0.521812		Ndufa12	0.254001	0.8975		Clasp1	0.314168	0.816504		Ndufa12	-0.471201	1.62377
Dnm2	0.086881	0.55554		Ybx1	0.113502	0.207977		Dnm2	0.139398	1.13696		Ybx1	-0.0993813	0.157198
Nkiras2	-0.385206	0.508149		Pip5k1a	0.0487585	0.135284		Nkiras2	0.390478	0.593205		Pip5k1a	0.205557	0.654824
Tjp1	-0.0813062	0.326821		Mccc1	0.0116037	0.0205356		Tjp1	0.200496	1.13136		Mccc1	-0.429483	1.05914
Hsp90b1	0.100124	0.435107		Camk1d	0.0755033	0.218466		Hsp90b1	-0.127983	0.676194		Camk1d	0.494426	1.80632
Mrps25	0.342679	0.983135		Efhd2	-0.266485	0.506843		Mrps25	-0.232355	0.699766		Efhd2	-0.186657	0.287212
Dcp2	-0.444047	2.06233		Rps4x	0.0560068	0.212174		Dcp2	0.0907461	0.359436		Rps4x	-0.264378	1.21565
Gstz1	0.0985662	0.147404		Tspan3	-0.162996	0.380066		Gstz1	-0.0455324	0.0714376		Tspan3	-0.278501	0.640554
Fam234a	0.298903	1.24037		Etfa	-0.173512	0.334155		Fam234a	-0.194972	0.848229		Etfa	-0.475441	1.00428
Arhgap33	-0.340701	1.18186		Fkbp2	-0.427852	2.14638		Arhgap33	0.342436	1.35424		Fkbp2	-0.250345	1.04451
Pigo	0.203585	0.498453		Hook1	0.0493048	0.0750541		Pigo	-0.164238	0.439048		Hook1	0.575564	1.17631
Cd82	0.261976	0.418498		Ak2	0.0438407	0.0739508		Cd82	-0.544828	1.17716		Ak2	-0.5377	1.22673
Rapgef6	-0.416405	0.791093		Dbi	-0.666021	1.07956		Rapgef6	0.388608	0.833553		Dbi	-0.646642	0.910065
Gnai2	0.246127	0.942436		Mzt2	0.304581	1.44506		Gnai2	-0.284803	1.28158		Mzt2	0.130568	0.451529
Shisa6	0.144514	0.541382		Hspb1	-0.298366	0.306403		Shisa6	0.0521823	0.182933		Hspb1	-0.0075115	0.00546861
Pdha2	-0.388687	1.29948		Gprc5b	0.0393128	0.0502213		Pdha2	0.155014	0.485173		Gprc5b	-0.429398	0.684314
Tpd52l1	-0.590804	1.04786		Sntg1	0.365052	0.841006		Tpd52l1	0.525441	1.04072		Sntg1	0.560783	1.23322
Dlg5	-0.375683	1.52529		Trim3	0.0236152	0.0849698		Dlg5	0.284325	1.25983		Trim3	0.299554	1.4794
Cdh22	-0.178118	0.604214		Rbm8a	0.220602	0.309971		Cdh22	0.14586	0.541714		Rbm8a	0.588987	0.90185
Bcam	0.294784	0.63232		Trim9	0.222351	0.683506		Bcam	-0.341032	0.868712		Trim9	0.209494	0.552983
Nolc1	-0.644589	1.2065		Arc	0.00262665	0.00414276		Nolc1	0.154101	0.242517		Arc	0.17102	0.304532
Snf8	-0.485621	0.945866		Scrib	-0.199908	1.04695		Snf8	0.425173	0.921571		Scrib	-0.380935	1.91436
Elp3	0.0231731	0.0910284		Nmt1	0.156868	0.706466		Elp3	0.0076592	0.0317894		Nmt1	-0.0959866	0.336913
Rpl9	-0.0553253	0.193953		Psd	0.137141	0.322734		Rpl9	-0.0536253	0.212845		Psd	0.348613	0.884961
Hephl1	-0.116621	0.440579		Agap1	0.0307873	0.0672886		Hephl1	0.194922	0.952302		Agap1	0.108187	0.2412
Kmt2e	0.00898082	0.0251101		Manf	-0.361137	0.660498		Kmt2e	-0.128374	0.55076		Manf	-0.405142	0.663294
Fus	0.130748	0.225203		Bdh2	0.174876	0.246864		Fus	-0.0496544	0.0861537		Bdh2	-0.301736	0.415564
Kndc1	-0.136771	0.42416		Pgd	0.00184901	0.00352936		Kndc1	0.1523	0.55552		Pgd	-0.0933881	0.187529
Neto1	0.116057	0.304783		Cox7a2l	-0.032258	0.09798		Neto1	-0.104616	0.307639		Cox7a2l	-0.35905	1.48001
Tmem30a	0.00486609	0.0248806		Phactr1	0.183396	0.418038		Tmem30a	-0.141253	1.29117		Phactr1	0.404205	0.964613
Dtymk	-0.171953	0.430509		Sccpdh	0.159775	0.53184		Dtymk	-0.118434	0.313602		Sccpdh	-0.145517	0.413324
Serpini1	0.142882	0.32568		Lmo7	0.202099	0.896439		Serpini1	-0.177886	0.487304		Lmo7	0.0778151	0.244358
Eif3f	0.278213	1.21908		Hsp90b1	-0.356274	0.662134		Eif3f	0.0414082	0.1422		Hsp90b1	-0.355265	0.574657
Flnb	0.262575	0.583626		Agap2	0.269396	0.883809		Flnb	-0.238522	0.594932		Agap2	0.0689552	0.150705
Mettl8	-0.301883	0.584069		Strn3	0.240682	0.664709		Mettl8	0.377052	0.882138		Strn3	0.45381	1.25413
Pnmal2	-0.272296	0.630012		Rps16	-0.0788578	0.298534		Pnmal2	0.331089	0.919887		Rps16	-0.262111	1.1312
Ptchd4	0.278727	0.925651		Lnpk	-0.0329962	0.101084		Ptchd4	-0.148316	0.487673		Lnpk	-0.0491516	0.138884
Cd109	0.213565	0.392906		Rps15	0.144151	0.41247		Cd109	-0.29632	0.674963		Rps15	-0.252414	0.717507
Map4k3	0.0547926	0.630428		Pbxip1	-0.377996	0.548123		Map4k3	-0.0057562	0.0541422		Pbxip1	-0.654999	0.941021
Nacc1	-1.00121	1.24811		Nlgn3	0.0243605	0.0576551		Nacc1	0.586056	0.747181		Nlgn3	0.167358	0.453547
Cog5	-0.277029	0.406344		Ran	-0.0567194	0.142986		Cog5	0.330541	0.579366		Ran	-0.0208987	0.0431748
Yars	0.142885	0.404035		Tmem109	-0.0932755	0.269479		Yars	-0.186949	0.645696		Tmem109	-0.2855	0.923168
Zdbf2	-0.542996	1.16145		Glra3	-0.0432129	0.0509839		Zdbf2	0.376405	0.853504		Glra3	0.356846	0.492829
Mog	0.25976	0.249336		Dennd11	0.0943397	0.251255		Mog	-0.349086	0.406375		Dennd11	0.0961922	0.225533
Cdc123	-1.53442	0.694179		Sec22b	0.132915	0.194263		Cdc123	1.62119	0.852508		Sec22b	-0.225472	0.317223
Mical2	0.019786	0.0999697		Elmo2	-0.078714	0.354228		Mical2	-0.0850124	0.629766		Elmo2	0.0927117	0.377329
Bag5	-0.25081	1.56669		Katnb1	0.104657	0.396212		Bag5	0.00473705	0.0201077		Katnb1	0.48646	2.12287
Mag	0.358779	0.393399		Rheb	-0.260744	0.648246		Mag	-0.391323	0.501776		Rheb	-0.262111	0.568256
Gnl1	-0.143063	0.498163		Slc25a1	0.0775775	0.183467		Gnl1	0.161591	0.664889		Slc25a1	-0.37804	1.08707
rim1	0.190495	0.95558		Fermt2	0.192444	0.357684		rim1	0.0786676	0.369253		Fermt2	0.111622	0.165547
Sypl1	0.147677	0.147381		Arfip1	-0.0727412	0.262045		Sypl1	-0.399537	0.547822		Arfip1	-0.0423136	0.124014
Vwc2l	0.478238	0.840958		Hbbb1	-0.268797	0.169341		Vwc2l	-0.527167	1.08396		Hbbb1	-0.395683	0.232629
Pan3	0.292096	1.09955		Plch2	0.0130744	0.0321563		Pan3	-0.0438819	0.130358		Plch2	0.299918	1.00655
Dvl3	-0.236908	0.683768		Rasa1	-0.0565143	0.201307		Dvl3	0.317616	1.12095		Rasa1	0.26173	1.12632
Plcb4	-0.0646329	0.11184		Abi2	-0.0118697	0.0215164		Plcb4	-0.534248	1.55856		Abi2	0.208945	0.4491
Tmem151a	0.0315449	0.0976078		Micos13	0.145398	0.977363		Tmem151a	0.0132774	0.0436885		Micos13	-0.198787	1.24268
Slc24a4	0.53652	0.209368		Etfb	-0.348632	0.823939		Slc24a4	-0.842312	0.409333		Etfb	-0.592258	1.35958
Myorg	0.234127	0.976404		Ndufb7	0.0442248	0.132656		Myorg	-0.0976301	0.381783		Ndufb7	-0.593634	2.3938
Dhrs13	0.017431	0.0412648		Itm2b	0.174441	0.287251		Dhrs13	-0.019641	0.0525719		Itm2b	0.0970452	0.128622
Pltp	0.130475	0.418761		Psap	-0.38834	1.18189		Pltp	-0.115612	0.413992		Psap	-0.280647	0.694854
Sash1	-0.228903	0.719012		Epb41	-0.0385584	0.287546		Sash1	0.267775	0.99922		Epb41	-0.0946577	0.752932
Gstm5	0.367531	0.925596		Rgs7	0.0134921	0.102676		Gstm5	-0.198269	0.495949		Rgs7	-0.0245704	0.177182
Fech	-0.0348359	0.0802365		Dtna	-0.0696569	0.33763		Fech	-0.117843	0.365918		Dtna	-0.0272008	0.100991
Calml4	0.692396	0.65501		Atp5mg	-0.0171043	0.0181766		Calml4	-0.60556	0.63706		Atp5mg	-0.637027	0.923403
Vxn	-0.501049	0.761987		Tmx4	-0.295007	1.44683		Vxn	0.44349	0.752214		Tmx4	-0.121145	0.428925
Neurl4	-0.31168	0.832654		Cdv3	-0.805264	1.32984		Neurl4	0.141921	0.362625		Cdv3	-1.31823	2.01687
Serpinb1a	0.276731	0.372102		Fndc3a	0.224375	0.697283		Serpinb1a	-0.177591	0.25015		Fndc3a	-0.0620667	0.132492
Add1	-0.19089	1.42917		Cotl1	-0.354978	0.638162		Add1	0.0490979	0.314637		Cotl1	-0.283421	0.421275
Cluh	0.0163697	0.0481991		Timm10b	-0.174904	0.540779		Cluh	0.0718285	0.281221		Timm10b	-0.0936601	0.222663
Insc	0.234177	0.293993		Reep5	-0.131137	0.300645		Insc	-0.389272	0.626806		Reep5	-0.0790856	0.146938
Sh3bgrl	0.373037	0.653079		Apba2	0.173337	0.50822		Sh3bgrl	-0.143539	0.234694		Apba2	0.306624	0.8956
Ago1	-0.151208	1.13908		Tiam1	0.206535	0.470827		Ago1	-0.112105	0.908304		Tiam1	0.439747	1.04023
Hal	-0.834966	0.257576		Arfgef3	0.0950824	0.34019		Hal	-1.9339	0.822917		Arfgef3	0.517775	2.19275
Pcnx3	-0.10928	0.676726		Got2	-0.124861	0.593899		Pcnx3	-0.124231	0.909265		Got2	-0.337309	1.69867
Acsl3	0.19848	0.698171		Sec62	0.0418611	0.056008		Acsl3	-0.193979	0.778977		Sec62	-0.15808	0.214421
Nap1l4	-0.165812	0.285974		Asah1	-0.216801	0.788921		Nap1l4	0.37473	0.889784		Asah1	0.00027429	0.00059095
Ptprg	0.188402	0.664092		Hars1	0.0145342	0.0513796		Ptprg	0.038913	0.117456		Hars1	-0.108802	0.440773
Slitrk1	0.123902	0.295001		Mob1a	0.174414	0.622092		Slitrk1	-0.105828	0.279243		Mob1a	0.0867313	0.233071
Myo7a	0.692648	0.768147		Tut7	0.166372	0.661657		Myo7a	-0.474978	0.552906		Tut7	-0.0335845	0.089411
Dsp	0.656965	1.37		Kidins220	-0.133778	0.363179		Dsp	0.0418098	0.0628241		Kidins220	-0.0923717	0.205134
Fsip2	0.0991759	0.289723		Sgip1	0.08906	0.631408		Fsip2	-0.076152	0.241879		Sgip1	0.0897772	0.555429
Ccdc158	-0.403653	1.53262		Adcy3	-0.179109	1.00815		Ccdc158	0.140542	0.490556		Adcy3	-0.0775323	0.314937
Nrip2	-0.216624	0.620226		Mtss2	0.151044	0.57134		Nrip2	0.326233	1.17204		Mtss2	0.279446	1.06076
Vcan	-0.123778	0.166764		Iars1	0.0820455	0.266535		Vcan	-0.266485	0.472861		Iars1	-0.227822	0.810034
Anks1b	0.0541505	0.0874769		Phgdh	0.155975	0.257872		Anks1b	-0.213821	0.487519		Phgdh	0.0358262	0.0450073
Unc80	-0.376774	1.32026		Rida	-0.131086	0.214932		Unc80	0.217335	0.77884		Rida	-0.125784	0.180188
Hsp90b1	0.169573	0.54623		Dpy19l3	-0.167381	0.718229		Hsp90b1	-0.0962287	0.313473		Dpy19l3	-0.120786	0.418372
Stim1	-0.315184	1.1139		Ctnna2	-0.0420536	0.112392		Stim1	0.23777	0.906751		Ctnna2	0.0268309	0.0612921
Lonp1	0.0269925	0.0560006		Tbc1d17	-0.145104	0.365733		Lonp1	-0.155081	0.463033		Tbc1d17	-0.0822354	0.164646
Slitrk5	0.0807756	0.310188		Atp5po	-0.0761152	0.123957		Slitrk5	-0.0559398	0.229162		Atp5po	-0.576497	1.21459
Snd1	0.240328	0.693593		Nagk	-0.17009	0.533925		Snd1	-0.0337785	0.0801741		Nagk	0.365755	1.18876
Ppp2r3a	-0.395107	0.780754		Rps2	-0.0837984	0.314713		Ppp2r3a	0.0989196	0.168814		Rps2	-0.245155	1.0234
Prickle2	0.13308	1.09422		Pin1	-0.110356	0.382137		Prickle2	0.0451097	0.333132		Pin1	0.340601	1.31888
Coro2a	-0.0395592	0.0971226		Tmem38b	0.109312	0.25505		Coro2a	0.0882758	0.274382		Tmem38b	-0.139127	0.297457
Cdk16	-0.715286	0.847751		Clip4	0.0703944	0.152827		Cdk16	0.567927	0.732013		Clip4	0.224876	0.531276
Prkar2a	0.296864	1.20022		Rims2	0.150957	0.20269		Prkar2a	-0.120858	0.457751		Rims2	0.0313026	0.0326511
D8Ertd738e	-0.219456	0.350949		Syt11	0.16204	0.324513		D8Ertd738e	-0.427713	0.914671		Syt11	-0.0286818	0.041935
Pde4dip	-0.0378165	0.0408784		Rims3	0.0102999	0.0112309		Pde4dip	-0.310532	0.496904		Rims3	0.433981	0.599368
Ddost	0.174733	0.538639		Trappc2l	-0.141001	0.335924		Ddost	-0.12819	0.42208		Trappc2l	0.20254	0.455777
Skiv2l	0.122823	0.639641		Pde8b	-0.191159	1.06454		Skiv2l	0.120925	0.720358		Pde8b	-0.0266619	0.0912175
Adgrb2	0.18864	0.539658		Dtd1	0.0413234	0.119156		Adgrb2	-0.107767	0.312309		Dtd1	-0.247572	0.877565
Samd12	-0.256252	0.510035		Papss1	0.00675566	0.0225388		Samd12	0.300264	0.712442		Papss1	0.202207	0.914249
Kcnd3	0.0572918	0.195854		Cep250	0.0272117	0.0460375		Kcnd3	-0.162513	0.790988		Cep250	0.0790625	0.128767
Lrrfip1	-0.296117	0.763239		Abcf2	0.0576954	0.326163		Lrrfip1	0.151712	0.384049		Abcf2	-0.136283	0.81751
Ttc17	0.231204	0.807736		Myo5a	-0.0171952	0.0615564		Ttc17	-0.055433	0.165825		Myo5a	-0.0026044	0.00788953
Rgs7	0.152183	0.870968		Wdfy3	0.114312	0.525489		Rgs7	-0.157442	1.03953		Wdfy3	0.383092	1.92266
Rpl28	0.0388616	0.109069		Pgk1	-0.167436	0.554682		Rpl28	-0.152953	0.623342		Pgk1	-0.25218	0.801898
Fzd8	0.300073	0.92795		Shisa6	0.0607391	0.124637		Fzd8	0.0954408	0.262369		Shisa6	0.127711	0.256762
Dlg3	0.434247	1.56333		Them6	0.212788	0.951561		Dlg3	0.0202498	0.0511576		Them6	-0.0986501	0.322955
Kiaa1107	-0.0208603	0.0772896		Ndufb3	-0.120795	0.225934		Kiaa1107	0.0445157	0.203401		Ndufb3	-0.622693	1.4328
Ipcef1	0.0504199	0.0760908		Gpd1	-0.257572	0.632754		Ipcef1	0.156327	0.310426		Gpd1	-0.249245	0.529176
Mdga1	0.186596	0.865733		Slc25a32	0.111473	0.428916		Mdga1	-0.0213009	0.0777755		Slc25a32	-0.205949	0.797486
Qki	0.0944077	0.278788		Gde1	-0.429677	1.03424		Qki	-0.145216	0.53881		Gde1	-0.328491	0.648691
Synj2	-0.529804	1.11695		Tmem200a	0.244101	0.331568		Synj2	0.452388	1.0566		Tmem200a	0.623221	0.914442
Fam20b	0.154764	0.487258		Sparcl1	-0.232871	0.521734		Fam20b	-0.105209	0.348526		Sparcl1	-0.233015	0.455083
Fam131a	-0.537873	1.54616		Btbd10	0.0190183	0.0443904		Fam131a	0.296103	0.872364		Btbd10	0.378336	1.22905
Atp2b3	0.263167	0.893077		Plekha5	0.0109328	0.0250724		Atp2b3	-0.161734	0.561895		Plekha5	0.00697711	0.0141436
C1ql2	0.103414	0.146832		Zc2hc1a	-0.0253764	0.0478701		C1ql2	-0.135843	0.228123		Zc2hc1a	0.494465	1.30486
Arpc1a	0.296004	1.04344		Myo5a	-0.111831	0.290035		Arpc1a	-0.159764	0.560743		Myo5a	0.157604	0.383312
Faim2	0.226824	1.04671		Zer1	0.037065	0.17232		Faim2	-0.0751586	0.310066		Zer1	0.203047	1.17067
Aimp2	0.0647845	0.225291		Stk24	-0.101297	0.308581		Aimp2	-0.092669	0.394591		Stk24	0.19095	0.584177
Lgi3	-0.0394194	0.0974418		Rab15	-0.081039	0.415446		Lgi3	-0.232509	0.904323		Rab15	0.0630856	0.26865
Tubgcp3	-0.108133	0.760066		Mbnl1	0.0828444	0.242443		Tubgcp3	0.0683634	0.494839		Mbnl1	-0.218312	0.687596
Plekho1	0.0248043	0.059792		Akap1	0.281294	1.3226		Plekho1	-0.0399648	0.112919		Akap1	0.340619	1.44919
Arhgap21	-0.223554	0.652435		Jcad	0.102889	0.166551		Arhgap21	0.206846	0.680401		Jcad	0.175046	0.27116
Arhgap22	-0.301793	0.501101		Prrt3	0.111571	0.439331		Arhgap22	0.432996	0.898132		Prrt3	0.108942	0.372411
Myo10	-0.329001	0.774172		Irs2	0.223032	0.627477		Myo10	0.368755	1.02003		Irs2	0.469468	1.35014
Mprip	-0.239786	0.92219		Denr	0.00054557	0.00281123		Mprip	0.162265	0.654008		Denr	0.159233	1.18767
Abce1	0.088413	0.731404		Nrbf2	0.057394	0.381195		Abce1	0.124642	1.26832		Nrbf2	0.202904	1.5357
Zwint	-0.441512	0.551879		Cul2	0.124413	0.745145		Zwint	0.655086	1.02865		Cul2	0.0317386	0.128522
Mlf1	-0.330298	0.239104		Rer1	0.175106	0.693877		Mlf1	-0.216669	0.167133		Rer1	0.0460922	0.124813
Mdh2	-0.0867225	0.127708		Diaph2	0.185149	0.737037		Mdh2	-0.143515	0.258457		Diaph2	0.288338	1.10409
Saysd1	0.00572379	0.0111344		Sacs	0.126764	0.743031		Saysd1	0.280487	0.940649		Sacs	0.140048	0.732175
Yeats4	-0.164224	0.5189		Raph1	0.197718	0.484613		Yeats4	0.2397	0.949323		Raph1	0.344853	0.839596
Gnaq	0.249598	0.873635		Cald1	-0.19251	0.337121		Gnaq	-0.208543	0.803493		Cald1	-0.393413	0.707237
Mark1	-0.239913	1.46098		RO60	-0.11573	0.838604		Mark1	0.0142142	0.0618219		RO60	-0.108333	0.673494
Rpl31	0.102107	0.448831		Acad9	0.0543246	0.210921		Rpl31	-0.0389378	0.163662		Acad9	-0.229785	1.06047
Ergic1	-0.0795244	0.166285		Trpm1	0.111334	0.481232		Ergic1	0.164261	0.44799		Trpm1	-0.176898	0.743248
Rps4l	-0.0821384	0.167756		Rufy1	0.273947	1.33145		Rps4l	0.00993083	0.0199088		Rufy1	0.143071	0.527309
Pgbd5	-1.04175	1.00512		Ppp2ca	0.0604693	0.137245		Pgbd5	0.524769	0.49556		Ppp2ca	0.277559	0.739172
Dock10	-0.0544706	0.102634		Cdh9	0.156572	0.48233		Dock10	-0.167808	0.430332		Cdh9	0.171474	0.470224
Pcyt1a	-0.195229	0.341715		Atp5if1	-0.0447647	0.0942871		Pcyt1a	-0.0984803	0.174401		Atp5if1	-0.605152	1.76319
Jph2	-0.431067	0.538498		Nxf1	0.12643	0.245144		Jph2	0.67178	1.0655		Nxf1	0.480775	1.08921
Ktn1	0.309879	0.860898		Rnpep	-0.159326	0.284317		Ktn1	-0.0679116	0.158831		Rnpep	-0.0693886	0.0972689
Rpl5	-0.0560663	0.280394		Eif2s1	0.139825	0.418267		Rpl5	-0.0732125	0.443007		Eif2s1	-0.0448241	0.0987004
Idh3a	0.169737	0.493141		Snta1	-0.0625437	0.159942		Idh3a	-0.156256	0.510984		Snta1	-0.154396	0.406626
Zfp185	0.424732	0.546816		Fry	0.156304	0.675585		Zfp185	-0.311179	0.427718		Fry	0.26292	1.11297
Lamc1	0.45616	0.357913		Ddx6	0.0631609	0.313055		Lamc1	-0.458967	0.413013		Ddx6	-0.140845	0.730037
Rpap1	-0.472507	0.581135		Ppp1r16b	-0.0082141	0.0438578		Rpap1	0.58813	0.874058		Ppp1r16b	0.108861	0.740882
Ccdc187	-0.519528	0.856556		Erlin2	0.122423	0.398455		Ccdc187	0.492027	0.918628		Erlin2	-0.0324835	0.0770201
Arl6ip4	-0.364703	1.35982		Atp6v1g1	0.120043	0.359108		Arl6ip4	0.0443961	0.12616		Atp6v1g1	-0.0628588	0.148006
Idh3b	-0.0072516	0.0168398		Ndufb11	0.285825	1.2036		Idh3b	-0.104538	0.344948		Ndufb11	-0.446167	1.75465
Snx16	-0.163537	0.384637		Vti1b	0.0482304	0.183799		Snx16	0.0933971	0.225277		Vti1b	0.116358	0.459036
Mrpl27	0.248117	0.834091		Gtf2i	0.0606728	0.234482		Mrpl27	-0.429405	1.79747		Gtf2i	-0.197888	0.863547
Selenbp1	0.315751	0.687534		Acyp2	-0.131727	1.18523		Selenbp1	-0.327541	0.825587		Acyp2	-0.171023	1.41007
Eif4e2	-0.316942	0.592761		Stim2	0.179719	0.697472		Eif4e2	0.352488	0.776174		Stim2	0.240861	0.872062
Gsk3b	-0.221878	2.05527		Sirpa	-0.0189736	0.0406496		Gsk3b	0.0638525	0.544528		Sirpa	-0.234591	0.621342
Smad1	-0.455327	0.815572		Rps6ka1	-0.148111	0.42277		Smad1	0.27065	0.492116		Rps6ka1	0.00090819	0.00173024
F3	0.184305	0.359772		Gba	-0.0642993	0.118249		F3	-0.204717	0.468711		Gba	-0.239623	0.484085
Pi4kb	-0.141665	0.321525		Mat2b	-0.115183	0.322376		Pi4kb	0.132364	0.338874		Mat2b	0.359727	1.13368
Pigh	0.117994	0.347444		Slc32a1	-0.235387	0.723923		Pigh	-0.0582907	0.172993		Slc32a1	-0.313494	0.897851
Ttc30a1	-0.470886	0.658323		Sorbs2	0.0731455	0.172068		Ttc30a1	0.443863	0.702509		Sorbs2	-0.0458916	0.0905185
Pcdhgb7	-0.341197	0.723781		Cyth1	-0.0162191	0.0342799		Pcdhgb7	0.180124	0.378019		Cyth1	0.208776	0.533182
Extl2	0.0258325	0.0381906		Agpat5	0.0840377	0.245558		Extl2	-0.33188	0.797256		Agpat5	-0.152307	0.438909
Ppp2r5e	0.162751	0.631619		Arl2	-0.0694908	0.0978478		Ppp2r5e	0.00341931	0.0103616		Arl2	-0.0847255	0.107592
Ago3	-0.109748	0.607596		Nedd4	0.0353151	0.137096		Ago3	-0.157582	1.08567		Nedd4	0.0626728	0.232593
Grik4	0.231205	0.551047		Mctp1	0.235109	0.945396		Grik4	-0.113298	0.26544		Mctp1	0.292288	1.07474
Jak2	-0.7705	0.854738		Uqcrc1	-0.0545462	0.132861		Jak2	0.6325	0.769101		Uqcrc1	-0.376406	1.17121
Nup133	-0.929822	1.14449		Cdc42ep4	0.248135	0.639225		Nup133	0.660165	0.865661		Cdc42ep4	0.125229	0.243323
Vasp	0.0566458	0.349869		Ctbp2	-0.047807	0.0775148		Vasp	-0.0647076	0.471579		Ctbp2	0.226857	0.404923
Srpra	0.207878	0.668909		Aars1	-0.187873	0.700622		Srpra	-0.0446183	0.123364		Aars1	-0.200348	0.660789
Rpl6	-0.0125696	0.0452324		Cnnm1	-0.0175809	0.0576458		Rpl6	-0.0860532	0.447559		Cnnm1	-0.488902	2.30441
Erich5	0.240847	1.54243		Chrm3	0.0593183	0.197302		Erich5	-0.117336	0.748553		Chrm3	0.332872	1.38157
Poll	-0.256262	0.227494		Ndufs5	0.183277	0.39452		Poll	-0.201579	0.195992		Ndufs5	-0.620069	1.50889
Cbarp	-0.336536	1.09553		Mcee	-0.0512915	0.0963706		Cbarp	0.314164	1.15282		Mcee	-0.576651	1.47142
Nceh1	0.21927	0.579519		Lin7b	0.0654972	0.145383		Nceh1	-0.227806	0.697617		Lin7b	0.12389	0.266637
Kat6b	0.0828638	0.241513		Ado	-0.25054	0.455091		Kat6b	0.0367274	0.108847		Ado	-0.455228	0.829146
Asphd1	-0.448605	0.846219		Eif2s3x	0.15878	0.457062		Asphd1	0.256798	0.487501		Eif2s3x	0.045755	0.0950838
Blk	0.0185002	0.0295652		Cmpk2	-0.148736	0.242802		Blk	-0.122826	0.263268		Cmpk2	-0.157641	0.228076
Ccdc85b	0.0282453	0.0959501		Sox14	-0.1985	0.417137		Ccdc85b	0.173381	0.933189		Sox14	-0.446308	0.986123
Stxbp5l	0.127309	0.483407		Agfg2	0.236036	0.92934		Stxbp5l	-0.166461	0.773106		Agfg2	0.219622	0.741648
Reep5	0.291011	0.893061		Tmem94	-0.199138	1.2187		Reep5	0.00927018	0.0210478		Tmem94	0.0018705	0.00632716
Cdhr4	-0.0858232	0.137047		Smap2	-0.0913694	0.239799		Cdhr4	0.291192	0.669223		Smap2	-0.330821	1.00386
Plxnc1	0.152065	0.445956		Prxl2a	-0.0587435	0.109569		Plxnc1	0.0041203	0.0100772		Prxl2a	-0.361672	0.82667
Frmd4a	-0.515719	0.895392		Pard3	0.0453011	0.0581789		Frmd4a	0.373561	0.690528		Pard3	-0.168277	0.219331
Rin1	-0.28906	0.447002		Ddah1	-0.24658	0.32066		Rin1	0.417322	0.807582		Ddah1	-0.394363	0.496025
Clasp1	-0.169525	0.356903		Map1b	0.132259	0.632395		Clasp1	0.250839	0.662686		Map1b	-0.0537202	0.187188
Ajm1	0.078654	0.35514		Hbbbs	-0.374168	0.293597		Ajm1	-0.0041061	0.0162168		Hbbbs	-0.292762	0.193217
Tpm3	-0.206904	1.12275		Gsk3b	0.139952	0.854418		Tpm3	0.00467724	0.017991		Gsk3b	0.0316588	0.127228
Steap2	0.405477	0.501415		Abcf1	0.155768	0.610397		Steap2	-0.51406	0.771976		Abcf1	0.0662068	0.19084
Septin2	0.0138113	0.102654		Pip4k2a	0.0263285	0.116958		Septin2	-0.109073	1.35504		Pip4k2a	-0.0329023	0.132357
Bcas1	0.0833063	0.146855		Edc3	0.0615696	0.212364		Bcas1	-0.0233787	0.0420449		Edc3	0.21352	0.838876
Gemin4	-0.260757	0.753205		N4bp3	0.196189	0.28896		Gemin4	0.239855	0.779704		N4bp3	0.403357	0.607628
Foxj3	-0.395463	0.676145		Vps9d1	0.140781	0.380957		Foxj3	0.418945	0.833267		Vps9d1	0.262853	0.716605
Sema5b	0.0459519	0.114081		Arhgap33	-0.0552754	0.0661503		Sema5b	-0.137351	0.466598		Arhgap33	0.365333	0.507115
Hnrnpdl	0.00738437	0.0278255		Plec	0.0397549	0.115934		Hnrnpdl	0.0927615	0.531117		Plec	-0.0185103	0.0452926
Cd22	0.112813	0.361762		Cyfip1	-0.0979326	0.559644		Cd22	0.0588284	0.191228		Cyfip1	-0.0219553	0.0865185
Pllp	0.170267	0.147124		Rsu1	-0.0698261	0.0690978		Pllp	-0.254182	0.265699		Rsu1	-0.326358	0.348999
Fignl1	-0.807183	1.05735		Syn2	0.116047	0.237764		Fignl1	0.590004	0.827032		Syn2	0.120444	0.21798
Prkra	-0.0819501	0.210318		Rab39a	-0.141552	0.501064		Prkra	-0.0478924	0.129657		Rab39a	-0.269998	0.968075
Vgf	-0.445623	1.31532		Usp19	-0.174281	0.585695		Vgf	0.0553736	0.125007		Usp19	-0.423111	1.49086
Sema6b	0.0676843	0.26045		Mlycd	0.237172	0.415422		Sema6b	-0.0359249	0.142809		Mlycd	-0.426261	0.746359
Lmnb2	0.816409	0.747155		Rplp0	-0.0283747	0.107966		Lmnb2	-0.567204	0.546524		Rplp0	-0.286686	1.46631
Tbl1x	-0.19976	0.321063		Adcy9	-0.164039	1.37806		Tbl1x	0.363521	0.767903		Adcy9	0.136991	0.975708
Uxs1	-0.0316316	0.0538235		Eci2	0.0370875	0.0720769		Uxs1	-0.128187	0.289829		Eci2	-0.409648	1.05273
Eps15	0.12066	0.249611		Sh3kbp1	0.0709774	0.159265		Eps15	-0.257291	0.719089		Sh3kbp1	0.229255	0.563429
Wdr55	0.127513	0.290971		Hapln3	0.0383131	0.0905161		Wdr55	-0.0008216	0.00166813		Hapln3	-0.303358	0.908313
Gprasp2	-1.04467	0.896613		Krit1	0.159177	1.00656		Gprasp2	0.796837	0.73712		Krit1	0.294886	1.79561
Ranbp3	-0.0188299	0.0245403		Tmx1	-0.143932	0.345541		Ranbp3	0.153187	0.270292		Tmx1	-0.101338	0.200057
Gucy1a1	-0.112936	0.174212		Banf1	0.152188	0.115555		Gucy1a1	0.184681	0.354193		Banf1	-1.13672	1.10826
Mettl21e	-0.0051368	0.00519983		Tppp	0.121644	0.532902		Mettl21e	-0.278306	0.41991		Tppp	-0.0433463	0.137943
Nme1	-0.0528293	0.20233		Fam171a2	0.163701	0.37751		Nme1	-0.0973536	0.480509		Fam171a2	0.318393	0.746787
Gnb2	0.220407	0.841287		Manf	-0.330571	0.645714		Gnb2	-0.32026	1.49562		Manf	-0.120941	0.169321
Kctd12b	0.324409	0.607819		Igsf9b	-0.073002	0.166769		Kctd12b	-0.0643014	0.103751		Igsf9b	0.137814	0.307351
Cadm1	0.240234	0.512581		Plxnc1	0.00364267	0.0115992		Cadm1	-0.444282	1.24502		Plxnc1	0.0844359	0.300342
Rasa3	0.254901	1.40762		Aco1	-0.0443749	0.0563211		Rasa3	-0.0947026	0.484307		Aco1	-0.540674	0.895151
Osbpl9	0.0425695	0.0581491		Grm8	0.0509017	0.0860367		Osbpl9	0.254228	0.507392		Grm8	-0.074263	0.115096
Rps4x	0.0541946	0.207001		Cdh20	-0.0068918	0.00916282		Rps4x	-0.0974201	0.477495		Cdh20	-0.277406	0.441954
Dlg3	0.428435	0.476698		Lxn	-0.330356	0.426278		Dlg3	0.00374401	0.00340557		Lxn	-0.26947	0.291177
Celf4	-0.370341	1.64657		rim1	-0.0400609	0.0472293		Celf4	0.231859	1.09241		rim1	0.199664	0.245439
Acads	0.321364	0.735257		Dhx57	0.0869504	0.307004		Acads	-0.121988	0.258507		Dhx57	0.230367	0.884658
Lypla1	0.117574	0.304509		Mboat7	-0.0281009	0.0350919		Lypla1	-0.145429	0.451225		Mboat7	-0.285711	0.410186
Hsp90aa1	0.0959471	0.187351		Rpl24	-0.0288337	0.111183		Hsp90aa1	-0.0563183	0.116576		Rpl24	-0.287805	1.49054
Ralgapa1	-0.259635	0.761365		Tbk1	0.15838	0.766329		Ralgapa1	0.298105	1.03313		Tbk1	0.335016	1.62853
Dclre1a	0.292004	0.341348		Gucy1a2	0.142521	0.596733		Dclre1a	-0.0705159	0.077141		Gucy1a2	0.324792	1.41163
Mrtfa	-1.12102	0.706683		Cct3	-0.0628131	0.252414		Mrtfa	1.06669	0.762858		Cct3	0.0113563	0.0344176
Dip2b	0.0356891	0.298602		Golm2	0.0664337	0.320876		Dip2b	0.0220909	0.193878		Golm2	0.0488692	0.196021
Evl	-0.0673658	0.332409		Calr	-0.236368	0.668937		Evl	0.161664	1.11384		Calr	-0.169726	0.387701
Serpina3h	-0.123341	0.329703		Kiaa1671	0.038128	0.103206		Serpina3h	-0.0164229	0.0398719		Kiaa1671	-0.163548	0.494389
Rem2	-0.624065	0.634607		Mark1	0.0154615	0.0346796		Rem2	0.677327	0.806076		Mark1	0.161013	0.416526
Ehd3	-0.0528594	0.138595		Hdgfl3	0.0331376	0.0647999		Ehd3	0.00048848	0.00125856		Hdgfl3	-0.076153	0.142267
Syngap1	0.300495	1.23556		Amer2	0.153627	0.637418		Syngap1	-0.0731195	0.25358		Amer2	0.157801	0.573897
Pex16	0.0769048	0.16703		Golgb1	0.108746	0.284163		Pex16	-0.169447	0.487367		Golgb1	-0.177763	0.449957
H4c1	0.642261	0.620964		Arpc2	-0.140644	0.450437		H4c1	-0.474066	0.489703		Arpc2	-0.0052504	0.0112123
H4c11	0.642261	0.620964		Bola1	-0.199802	0.890933		H4c11	-0.474066	0.489703		Bola1	0.0139808	0.0375595
H4c12	0.642261	0.620964		Septin8	0.00983777	0.0265554		H4c12	-0.474066	0.489703		Septin8	-0.122796	0.379079
H4c14	0.642261	0.620964		Itm2c	0.121798	0.182316		H4c14	-0.474066	0.489703		Itm2c	0.0393934	0.0471381
H4c2	0.642261	0.620964		Hdac5	0.00811812	0.0125358		H4c2	-0.474066	0.489703		Hdac5	0.549774	1.22054
H4c3	0.642261	0.620964		Ndufb8	0.110918	0.640587		H4c3	-0.474066	0.489703		Ndufb8	-0.407882	2.46758
H4c4	0.642261	0.620964		Fam98b	-0.172486	0.49026		H4c4	-0.474066	0.489703		Fam98b	-0.26851	0.73832
H4c6	0.642261	0.620964		Prag1	0.154726	0.325152		H4c6	-0.474066	0.489703		Prag1	0.15423	0.283443
H4c8	0.642261	0.620964		Nedd4l	0.092578	0.427085		H4c8	-0.474066	0.489703		Nedd4l	-0.0208863	0.0687906
H4c9	0.642261	0.620964		Ctsb	-0.174811	0.332949		H4c9	-0.474066	0.489703		Ctsb	-0.0944072	0.142815
H4f16	0.642261	0.620964		Numb	0.080422	0.226427		H4f16	-0.474066	0.489703		Numb	0.287777	0.932437
Hist1h4m	0.642261	0.620964		Emc1	0.0927096	0.625954		Hist1h4m	-0.474066	0.489703		Emc1	0.0937596	0.552849
Tab1	-0.116071	0.200939		Eif1ax	0.201067	0.466449		Tab1	0.39819	1.02511		Eif1ax	-0.138027	0.258884
Rgs7bp	-0.0750279	0.301395		Pag1	-0.064428	0.127		Rgs7bp	-0.249388	1.4794		Pag1	-0.496025	1.27014
Snx14	0.150843	0.665971		Scrg1	0.139401	0.221568		Snx14	0.041137	0.160745		Scrg1	-0.241748	0.373636
Traf3	0.14824	0.383944		Slc6a11	-0.433242	1.42983		Traf3	-0.0706019	0.182296		Slc6a11	-0.463294	1.35886
Rpl22	-0.0140568	0.067306		Ivd	-0.126085	0.262245		Rpl22	-0.0501336	0.320055		Ivd	-0.393098	0.918022
Itm2a	0.2014	0.356012		Msi1	0.213908	0.247079		Itm2a	-0.2411	0.508546		Msi1	-0.405805	0.467244
Rasgrf2	-0.319606	0.423877		Atl3	-0.546005	0.971291		Rasgrf2	0.59937	1.05358		Atl3	-0.208607	0.261666
Spon1	0.251051	0.533298		Nbea	0.0758973	0.252237		Spon1	0.0131788	0.0228924		Nbea	0.348552	1.39789
Jph3	-0.704329	1.06348		Esd	-0.300664	0.663618		Jph3	0.443893	0.692853		Esd	-0.300096	0.576619
Stxbp3	0.0738204	0.232353		P4hb	-0.250658	0.535227		Stxbp3	-0.103855	0.399338		P4hb	-0.229682	0.419027
Copg1	-0.223108	0.56653		Aimp2	0.104386	0.199873		Copg1	0.254457	0.765351		Aimp2	-0.158824	0.286879
Gatd3a	-0.0518489	0.0899127		St13	-0.251586	0.317977		Gatd3a	-0.34355	0.952366		St13	-0.274297	0.308535
Clic6	1.16666	1.01073		Tmcc2	0.245044	0.621506		Clic6	-0.894011	0.837064		Tmcc2	0.454432	1.15369
Hnrnpul2	0.231988	0.59398		Ikbkb	0.117926	0.248513		Hnrnpul2	0.0297313	0.0635172		Ikbkb	0.311767	0.70857
Jph4	-0.0822131	0.282074		Exoc8	-0.0838698	0.216038		Jph4	0.330135	1.71447		Exoc8	0.332616	1.00594
Zcchc2	-0.76791	0.88182		Dlgap2	0.00324446	0.00683726		Zcchc2	0.606052	0.756024		Dlgap2	0.0328781	0.0658465
Efhd2	0.139828	0.308915		Get3	0.0685164	0.186724		Efhd2	-0.0815796	0.187138		Get3	0.127298	0.339563
Cog7	-0.540567	0.625435		Elmo1	-0.001577	0.00454869		Cog7	0.579386	0.782297		Elmo1	-0.136343	0.48128
Vmn2r1	0.352135	0.690657		Ogdhl	-0.132525	0.273037		Vmn2r1	-0.203263	0.402454		Ogdhl	-0.322033	0.704508
Mtss1	0.151935	0.805302		Ahi1	0.106336	0.155538		Mtss1	-0.112911	0.640462		Ahi1	0.511492	0.897761
Hnrnpa3	-0.0986826	0.343386		Inppl1	-0.162186	0.355627		Hnrnpa3	-0.173059	0.785931		Inppl1	-0.241831	0.505755
Slc6a2	0.407881	1.88234		Vsnl1	-0.0768064	0.290976		Slc6a2	-0.0326874	0.110126		Vsnl1	0.178216	0.710937
Cspg4	0.110521	0.545672		Rab1A	-0.255538	0.676384		Cspg4	0.00422607	0.0168776		Rab1A	-0.183366	0.39162
Nedd4l	0.0304918	0.210642		Daam1	0.106743	0.318002		Nedd4l	0.0223883	0.167906		Daam1	-0.137881	0.378605
Srpk2	-0.223159	1.00685		Scn2a	0.158091	0.616991		Srpk2	0.0208251	0.0715642		Scn2a	0.133728	0.43732
Slc7a2	0.111141	0.115408		Stt3b	0.119839	0.810788		Slc7a2	-0.451075	0.689916		Stt3b	-0.0336352	0.154479
Nlgn2	0.168105	0.516512		Tuba8	-0.257633	0.324194		Nlgn2	-0.195434	0.714521		Tuba8	0.538629	0.698798
Elp2	-0.0400398	0.062855		Trappc1	-0.140875	0.441103		Elp2	0.160603	0.341245		Trappc1	0.175739	0.504742
Eif1ax	0.00514609	0.023209		Cyth3	0.113699	0.338322		Eif1ax	-0.040127	0.241145		Cyth3	0.264382	0.832401
Scoc	-0.472374	0.623785		Ranbp1	-0.12985	0.348149		Scoc	0.278466	0.373568		Ranbp1	-0.183582	0.463532
Hspd1	0.123005	0.245209		Tomm34	0.0971398	0.173475		Hspd1	-0.190624	0.475611		Tomm34	0.157919	0.268057
Hpf1	0.187416	1.91584		Pspc1	-0.431544	0.69962		Hpf1	-0.0410967	0.358854		Pspc1	0.0194428	0.0195005
Gabrb1	0.0381947	0.140928		Zcchc24	0.0202791	0.0766218		Gabrb1	-0.116484	0.604799		Zcchc24	-0.0169087	0.0560493
Copa	-0.035304	0.179227		Atp5mpl	-0.0040532	0.00967842		Copa	0.0585859	0.37157		Atp5mpl	-0.495114	1.77825
Hectd4	-0.0903337	0.354444		Mtnd4l	0.11979	0.206578		Hectd4	0.104856	0.487375		Mtnd4l	-0.626617	1.33392
Yipf4	0.412036	1.08451		Flii	0.0126148	0.0231183		Yipf4	-0.162314	0.396082		Flii	0.233188	0.519967
Gjb1	0.00335526	0.00827614		Hdac2	-0.0213437	0.0342332		Gjb1	-0.100758	0.358971		Hdac2	0.446008	0.967303
Rala	0.133776	0.943397		Peli1	0.138014	0.476144		Rala	-0.218676	1.88215		Peli1	0.242384	0.83197
Anks3	-0.340486	0.931509		Gpt2	0.188256	0.524773		Anks3	0.410698	1.32998		Gpt2	-0.241796	0.623049
Tmem161b	0.194366	0.491338		Cnr1	-0.219008	0.655728		Tmem161b	-0.102976	0.260824		Cnr1	-0.357254	1.04222
Mb21d2	-0.250082	0.896241		Flt3	0.0730996	0.139571		Mb21d2	0.172533	0.650723		Flt3	0.12927	0.236003
Rusf1	-0.0632867	0.118818		Plpp4	-0.0723724	0.152116		Rusf1	0.215678	0.574096		Plpp4	-0.1534	0.320389
Wdr41	-0.376299	0.56491		Lrfn2	0.0513777	0.102348		Wdr41	0.142623	0.201235		Lrfn2	0.29364	0.698514
Hapln1	0.159327	0.250332		Rpl7a	0.0327029	0.119848		Hapln1	-0.181854	0.33471		Rpl7a	-0.3232	1.59017
H14	-0.0573936	0.0820658		Larp4b	-0.0740562	0.247807		H14	-0.410792	0.944077		Larp4b	0.22621	0.844194
Fzd3	0.327839	1.01736		Canx	-0.400962	0.692108		Fzd3	-0.127451	0.365384		Canx	-0.424696	0.64729
Sult6b1	-0.164453	0.189011		Ndufa6	0.00976498	0.0134094		Sult6b1	-0.0733904	0.0870992		Ndufa6	-0.683369	1.36973
Kank2	-0.0226852	0.0443678		Arhgap44	0.160503	0.393049		Kank2	-0.238402	0.742924		Arhgap44	0.0607085	0.111912
Grk4	-0.0826042	0.364793		Reep5	0.152948	0.478114		Grk4	0.0224528	0.0930376		Reep5	0.145951	0.393782
Ndfip1	0.380222	0.949904		Dscam	0.127471	0.392189		Ndfip1	-0.0907727	0.192006		Dscam	0.324215	1.07653
Ttc13	0.250425	0.680138		Rp2	-0.104117	0.184014		Ttc13	-0.0187719	0.0405223		Rp2	-0.512664	1.10407
Vcan	0.0412421	0.0587144		Emc3	0.278012	1.86665		Vcan	-0.146421	0.273084		Emc3	0.0192948	0.0732875
Akap9	-0.0784753	0.126465		Ptk2b	0.155116	0.463825		Akap9	-0.21709	0.475632		Ptk2b	0.463918	1.524
Dlc1	-0.712672	1.06204		Fyn	0.155533	0.858019		Dlc1	0.455389	0.703797		Fyn	-0.0868515	0.364985
Tanc1	0.248542	1.01754		Eif5	-0.0870263	0.128294		Tanc1	-0.0880685	0.326736		Eif5	-0.0535362	0.0669506
Ndufa8	-0.184652	0.342269		Pacsin2	-0.119598	0.304746		Ndufa8	-0.15536	0.317979		Pacsin2	-0.0372797	0.0721509
Cept1	-0.0628101	0.140316		Gnai3	-0.0229934	0.0310426		Cept1	-0.130398	0.375152		Gnai3	-0.20373	0.301004
Trhde	0.288421	0.832448		Rpl37	-0.554528	1.62218		Trhde	-0.0968511	0.251919		Rpl37	-0.842245	2.23137
Enpp4	-0.020281	0.0722119		Anxa6	-0.0021065	0.00196267		Enpp4	-0.210362	1.27555		Anxa6	-0.997233	1.37437
Dnajb1	-0.169022	0.345976		Cyb5r3	-0.292781	0.597076		Dnajb1	0.249271	0.639294		Cyb5r3	-0.423015	0.819806
Hectd4	0.0514343	0.0984605		Hibch	-0.211701	0.462873		Hectd4	-0.0439635	0.0937067		Hibch	-0.50004	1.15827
Gnai3	0.247141	1.20509		Gdi2	-0.151127	0.43903		Gnai3	-0.215173	1.16734		Gdi2	-0.0915689	0.211137
Raph1	-0.212886	0.759288		Sdk2	-0.0548875	0.251652		Raph1	0.286155	1.24283		Sdk2	0.144554	0.714577
Slc1a5	0.13154	0.207972		Ntrk2	-0.0365593	0.237402		Slc1a5	0.122244	0.217425		Ntrk2	0.185932	1.4803
Atp2b2	0.315563	1.01918		Actr3b	-0.034735	0.106307		Atp2b2	-0.330078	1.22817		Actr3b	0.0655707	0.191472
Itgb8	0.14764	0.444355		Cox7a1	-0.421401	0.67469		Itgb8	-0.129944	0.435671		Cox7a1	-0.468081	0.669269
Rhpn2	-0.630799	0.875156		Anxa11	-0.0833069	0.30971		Rhpn2	0.391028	0.556402		Anxa11	-0.525743	2.34561
Atp13a1	0.156826	0.717031		Rabep1	0.0144758	0.0933206		Atp13a1	-0.0012845	0.00444551		Rabep1	0.15543	1.34998
Kcnj6	0.11499	0.258556		Syngap1	0.511756	0.688957		Kcnj6	-0.135278	0.358855		Syngap1	0.602573	0.734538
Shank2	0.17566	0.79846		Mapk10	0.0207248	0.085032		Shank2	-0.0021847	0.00738958		Mapk10	0.152081	0.770777
Golga4	-0.214442	0.346407		Tsc1	0.010796	0.0224878		Golga4	0.189112	0.340548		Tsc1	0.384445	1.12453
Tanc2	-0.147668	0.343251		Amot	0.0898283	0.225339		Tanc2	0.454447	1.53215		Amot	0.0655229	0.138308
Hcn1	0.0808177	0.50809		Add1	0.243668	1.0014		Hcn1	-0.139999	1.1429		Add1	0.241871	0.866292
Gprin1	0.187819	0.705775		Asic1	-0.172711	0.353676		Gprin1	-0.182962	0.784269		Asic1	0.147128	0.255572
Gpr137c	0.141996	0.297369		Clstn3	-0.0809531	0.136309		Gpr137c	-0.16876	0.419346		Clstn3	-0.427065	0.870734
Snap23	0.126797	0.315869		Tmem229a	0.139845	0.685464		Snap23	-0.230683	0.754885		Tmem229a	0.0872538	0.33493
Rras2	0.182619	0.703751		Cpeb2	0.349342	0.939396		Rras2	-0.142305	0.593301		Cpeb2	0.661896	1.73056
Wdr70	-0.022488	0.0513286		Kcnj6	-0.175812	0.822702		Wdr70	0.119443	0.38024		Kcnj6	0.194667	0.812943
Gprin3	0.0595099	0.191596		Cct5	0.0784499	0.425984		Gprin3	-0.240819	1.18857		Cct5	0.128618	0.683314
Cnpy3	0.212246	0.550165		Trappc3	-0.122473	0.285022		Cnpy3	-0.0943052	0.236175		Trappc3	0.193358	0.432513
Eml2	0.161917	0.301239		Msmo1	-0.192516	0.42701		Eml2	0.194638	0.430897		Msmo1	0.0556819	0.089878
Ethe1	0.154769	0.416506		Pcdh1	-0.0374483	0.122112		Ethe1	-0.254498	0.882705		Pcdh1	0.26005	1.07815
Lzts1	-0.405843	0.948651		Eif5a	-0.0736354	0.2644		Lzts1	0.418698	1.12664		Eif5a	-0.0370803	0.106636
Igfbp7	0.393133	1.0956		Sel1l	0.0988079	0.375363		Igfbp7	-0.386079	1.22399		Sel1l	0.504238	2.22824
Prrt1	0.250144	0.864693		Abhd6	-0.0070646	0.0291994		Prrt1	-0.0537674	0.156014		Abhd6	-0.150759	0.822332
Tmem59l	0.222126	0.932632		Hapln4	-0.117358	0.326561		Tmem59l	-0.17231	0.783207		Hapln4	-0.194134	0.526886
Sik2	-0.258558	0.578078		Tnpo3	0.177108	0.493316		Sik2	0.272801	0.709295		Tnpo3	0.702294	2.1653
Nsmf	-0.292975	0.725643		Dync1li1	-0.0159026	0.0386551		Nsmf	0.146201	0.353969		Dync1li1	0.33237	1.11382
Tagln2	-0.0364503	0.073687		Tbl1x	0.134272	0.248574		Tagln2	0.168982	0.488336		Tbl1x	0.253081	0.466464
Znf704	-0.618684	0.67418		Adgrl1	0.093363	0.404762		Znf704	0.454693	0.528676		Adgrl1	0.123792	0.498992
Fbxl17	-0.12966	0.948424		Shroom2	0.16185	1.49222		Fbxl17	0.108374	0.873123		Shroom2	0.0904832	0.649214
Adcy2	-0.0284496	0.131475		Myo1a	-0.0291696	0.101947		Adcy2	-0.0635567	0.382122		Myo1a	0.249025	1.13463
Asap1	0.457902	0.545626		Psmd14	-0.227394	0.672245		Asap1	-0.455748	0.622792		Psmd14	-0.135164	0.310059
Exosc5	-0.0666035	0.1437		Plpbp	0.135716	0.385006		Exosc5	-0.166853	0.484561		Plpbp	-0.0093912	0.0184239
Cacnb2	0.0161816	0.0565812		Ulk2	0.0981938	0.503403		Cacnb2	0.119838	0.64133		Ulk2	0.123399	0.581666
Rpap3	-0.0280813	0.0744463		Hist1h2af	0.0855066	0.117384		Rpap3	0.128987	0.488532		Hist1h2af	-0.0599725	0.0707058
Nyap2	-0.170051	0.328216		Lrrc59	0.225543	0.794854		Nyap2	0.45432	1.24882		Lrrc59	0.036557	0.0827868
Wdr13	-0.192154	0.783659		Mtch1	-0.173353	0.270689		Wdr13	0.0195713	0.0631296		Mtch1	-1.66152	3.07733
Gng10	0.195394	0.559149		Ripor2	0.321242	1.13426		Gng10	-0.386543	1.45912		Ripor2	0.603734	2.02202
Snap47	-0.733833	0.872808		Nckipsd	-0.0158889	0.0365085		Snap47	0.609101	0.796242		Nckipsd	0.121971	0.305761
Fam92a	-0.230324	0.533191		Trpm6	-0.140777	0.489603		Fam92a	0.279478	0.777645		Trpm6	-0.27634	0.979815
Tenm3	0.1636	0.806034		Herc1	0.0510536	0.21741		Tenm3	0.0471723	0.204505		Herc1	0.259772	1.35932
Arpp21	-0.474733	0.654931		Hint2	-0.115835	0.154361		Arpp21	0.542145	0.885264		Hint2	-0.561436	0.898729
Iba57	-0.0951625	0.206095		Elp4	-0.335444	1.12901		Iba57	-0.135228	0.356664		Elp4	0.346151	1.02559
Utrn	0.0325669	0.172612		Ufm1	-0.127107	0.402993		Utrn	-0.191122	1.63738		Ufm1	0.0460602	0.10919
Kcnh2	0.0236468	0.0931827		Ndrg2	-0.389239	1.87129		Kcnh2	0.0585073	0.296542		Ndrg2	-0.257674	1.03114
Pfn2	0.469077	0.935925		Epha3	-0.0075013	0.0209745		Pfn2	-0.185852	0.344009		Epha3	0.258388	0.995715
Mrpl58	0.359134	1.39536		Grid1	0.0148966	0.0297846		Mrpl58	0.0067273	0.0179539		Grid1	0.391848	1.08549
Cntn1	0.091693	0.26122		Lrrc8c	0.0535519	0.230777		Cntn1	-0.140776	0.502307		Lrrc8c	-0.248155	1.29433
Rps28	0.039615	0.113535		Mast3	0.0912964	0.206531		Rps28	-0.165717	0.703213		Mast3	0.190216	0.434135
Laptm4a	0.127249	0.162792		Actr3	-0.0329089	0.137837		Laptm4a	-0.358273	0.641764		Actr3	-0.0170197	0.0596038
Ppp1r3a	-0.583279	0.981323		Psmd3	-0.0157288	0.041823		Ppp1r3a	0.207857	0.317345		Psmd3	0.113079	0.330546
Atp2b4	0.159129	0.333688		Iqsec3	0.04885	0.104263		Atp2b4	-0.153322	0.365083		Iqsec3	0.182887	0.423106
Lmf2	0.138637	0.342839		Nos1ap	0.13346	0.440212		Lmf2	-0.122302	0.33718		Nos1ap	0.189906	0.592715
Fbxw8	-0.195422	0.570135		Hap1	0.157399	0.191481		Fbxw8	0.26282	0.942773		Hap1	0.619724	0.878222
Strip1	0.321705	0.742139		Gabbr1	0.016046	0.0612635		Strip1	-0.168988	0.385105		Gabbr1	-0.0476559	0.179213
Asic2	0.0940493	0.181691		Ckmt2	0.0142391	0.0265571		Asic2	-0.243484	0.651696		Ckmt2	-0.097097	0.185501
Wdr37	-0.0551839	0.122298		Rtn1	0.0853546	0.259674		Wdr37	0.130603	0.378732		Rtn1	0.149124	0.444745
Syncrip	0.0809547	0.28092		Prickle1	0.0623879	0.105763		Syncrip	-0.0640185	0.24288		Prickle1	0.23136	0.424925
1600014C23Rik	0.0848721	0.158084		Celf3	0.163703	0.574273		1600014C23Rik	-0.0581811	0.117385		Celf3	0.302224	1.06332
Fam120c	-0.006657	0.0190612		Ndufb5	0.351283	1.31811		Fam120c	-0.0323333	0.113125		Ndufb5	-0.343187	1.12486
Epb41l2	0.201772	0.919836		Crym	-0.308289	0.536274		Epb41l2	-0.288412	1.59289		Crym	0.25111	0.363754
Tsc2	-0.243565	0.477514		Ermn	-0.171735	0.166502		Tsc2	0.273908	0.633739		Ermn	-0.428823	0.430596
Rasl11b	-0.3433	0.778995		Flad1	-0.0339372	0.100952		Rasl11b	0.371903	0.984868		Flad1	0.143138	0.472354
Tamalin	-0.191943	1.19549		Kiaa0754	-0.132147	0.179949		Tamalin	0.1553	1.06095		Kiaa0754	0.529665	0.840009
Klhl5	-0.189127	0.479174		Gmps	-0.189796	0.796113		Klhl5	0.286259	0.917176		Gmps	0.0647693	0.189798
Commd3	-0.09879	0.175164		Gria3	-0.109698	0.379483		Commd3	0.290412	0.733089		Gria3	-0.0652671	0.180173
Dnajb2	-0.734166	1.10444		Cspg4	-0.109315	0.158691		Dnajb2	0.441432	0.679685		Cspg4	-0.498094	0.858587
Rasa2	0.157631	0.910811		Dym	-0.0263512	0.0366387		Rasa2	-0.094279	0.554247		Dym	0.112731	0.155492
Spast	-0.557244	1.12411		Tpp2	-0.074922	0.224075		Spast	0.444008	0.978234		Tpp2	0.100822	0.278705
Cnksr2	-0.277281	0.903807		Nudt2	-0.387197	1.00891		Cnksr2	0.339308	1.31415		Nudt2	-0.520354	1.25593
Tpm1	-0.155839	0.421183		Frmd4a	0.010937	0.0223175		Tpm1	0.172323	0.546827		Frmd4a	0.354423	0.995215
Nxph3	0.323153	0.839892		Ppia	-0.256017	0.61489		Nxph3	-0.15342	0.384769		Ppia	-0.380017	0.872478
Nono	-0.369134	0.653482		Ubl4a	0.128792	0.791351		Nono	0.265842	0.499826		Ubl4a	0.272477	1.67591
Stim2	-0.354008	0.744389		Tubgcp3	0.0857196	0.426804		Stim2	0.400801	0.99362		Tubgcp3	0.206651	1.09693
Map3k5	-0.403343	0.479399		Tbc1d10b	0.0243112	0.0766794		Map3k5	0.344739	0.453354		Tbc1d10b	-0.0162294	0.0443944
Cyfip1	0.13739	0.789433		Itpr1	0.00068053	0.00200697		Cyfip1	-0.0105599	0.0471889		Itpr1	0.284432	1.2203
Pycr3	0.0403155	0.0843585		Bmerb1	0.297331	0.92882		Pycr3	-0.207574	0.6494		Bmerb1	0.285471	0.770503
Rbm45	-0.354709	0.783689		Mtnd2	0.195965	0.47937		Rbm45	0.281411	0.675736		Mtnd2	-0.770182	2.09687
Farsb	-0.116157	0.108056		Cyb5a	-0.472791	0.798753		Farsb	-0.233413	0.271977		Cyb5a	-0.426616	0.612761
Brox	0.194724	0.742167		Stx1a	-0.0872926	0.320814		Brox	0.0227095	0.0695893		Stx1a	-0.0167153	0.0450771
Ufd1	0.0243807	0.0596077		Ndel1	0.158072	0.518677		Ufd1	0.165386	0.611404		Ndel1	0.197945	0.596749
Kcnt1	-0.128895	1.03085		Lrrk1	-0.367839	0.455859		Kcnt1	0.0738651	0.596428		Lrrk1	0.319148	0.334787
Gng3	0.433787	1.22062		Cndp2	-0.125021	0.334824		Gng3	-0.431103	1.37951		Cndp2	-0.202662	0.527211
Acot8	0.241793	0.620524		Ppp2r2c	-0.122589	0.286595		Acot8	-0.141202	0.367431		Ppp2r2c	0.228891	0.53476
Dgat1	0.189365	0.393845		Gtpbp1	0.0146155	0.0351536		Dgat1	-0.103704	0.219439		Gtpbp1	0.330966	1.09902
H2bc1	0.726602	0.72815		Nlk	0.0385683	0.0986992		H2bc1	-0.333403	0.320987		Nlk	0.22805	0.699208
Cspg5	0.166627	0.557481		Akr1e2	-0.111638	0.252228		Cspg5	-0.225298	0.928215		Akr1e2	-0.0766283	0.143903
Edc4	-0.308035	1.90827		Tmod2	0.0295753	0.0698756		Edc4	0.0446292	0.218357		Tmod2	0.0692232	0.157278
Fam171b	-0.359273	0.655463		Ndufs1	0.245944	0.829949		Fam171b	0.248994	0.478167		Ndufs1	-0.444147	1.46758
Dtd2	0.0793093	0.14618		Asap2	0.226552	1.10772		Dtd2	-0.0811031	0.170116		Asap2	0.292518	1.31234
D430041D05Rik	0.334125	0.249903		Arhgef11	-0.0478379	0.127258		D430041D05Rik	-0.345825	0.297128		Arhgef11	0.0969048	0.251207
Rab11fip2	-0.52176	1.12718		Evl	0.0152468	0.0582469		Rab11fip2	0.461595	1.11256		Evl	-0.0907078	0.384891
Gucy1a2	0.187595	0.560243		Prrt1	0.16961	0.350457		Gucy1a2	-0.215761	0.764772		Prrt1	0.261702	0.519744
Tbc1d17	-0.368309	1.07456		Trappc4	-0.242231	1.14779		Tbc1d17	0.0227445	0.0489173		Trappc4	-0.0739236	0.236566
Prr7	0.160176	0.551691		Naga	-0.150927	0.303722		Prr7	-0.0286448	0.0851749		Naga	-0.318141	0.659957
Vps4a	-0.583969	1.01858		Zadh2	-0.190876	0.623212		Vps4a	0.354456	0.632627		Zadh2	-0.112523	0.285393
Mapkap1	-0.305188	1.23941		Fgf1	-0.236271	0.463767		Mapkap1	0.310813	1.4398		Fgf1	-0.287867	0.515572
Tent4a	-0.391505	0.806304		Stau2	0.0970016	0.298474		Tent4a	0.385384	0.906859		Stau2	0.278948	0.949994
Hpgd	0.135079	0.639707		Atp5me	0.152542	0.161675		Hpgd	0.00824807	0.0311129		Atp5me	-0.515865	0.60626
Ntng1	0.276281	0.630248		Rab22a	-0.145635	0.680047		Ntng1	-0.340745	0.936314		Rab22a	-0.174542	0.741089
Tubb2b	0.0314823	0.0963803		Setd7	0.117413	0.380145		Tubb2b	0.212387	1.05141		Setd7	-0.181018	0.564113
Nbas	0.205973	0.709334		Elavl1	0.139122	0.744656		Nbas	-0.0301081	0.0852989		Elavl1	0.150304	0.713774
Dock11	0.136213	0.314215		Ndrg4	-0.082887	0.32388		Dock11	-0.005281	0.0108153		Ndrg4	-0.11001	0.398647
Slc6a6	0.131028	0.593948		Ptprs	0.0938029	0.198744		Slc6a6	-0.080185	0.372584		Ptprs	0.212961	0.463102
Epb41l2	0.34494	1.07557		Nfasc	0.0945808	0.214902		Epb41l2	-0.273297	0.928876		Nfasc	-0.0574384	0.107875
Epha3	0.0806076	0.218499		Rpl23a	-0.247223	1.73022		Epha3	-0.171984	0.625085		Rpl23a	-0.298203	1.87569
Zswim9	-0.25391	1.12226		H11	-0.166192	0.279363		Zswim9	0.135678	0.597116		H11	-0.310562	0.521282
Calml3	-0.803705	0.820403		Aco2	-0.0349972	0.0920393		Calml3	0.449436	0.459204		Aco2	-0.538875	1.97497
Reep5	0.306479	1.02771		Ndufaf6	-0.20636	0.705685		Reep5	-0.0963444	0.285932		Ndufaf6	-0.695304	2.44624
Rab1b	0.027997	0.0703671		Pcbp2	0.0823832	0.190747		Rab1b	-0.28417	1.20885		Pcbp2	-0.178671	0.419118
Emc1	0.0869288	0.234082		Rack1	0.0431765	0.144534		Emc1	-0.0940696	0.29319		Rack1	-0.32898	1.43385
Lpgat1	0.00776402	0.025238		Plcl1	0.161602	0.52325		Lpgat1	-0.0380051	0.154967		Plcl1	0.213644	0.643862
Flot1	0.00962408	0.0354047		Prmt1	-0.0885853	0.565001		Flot1	-0.039232	0.182751		Prmt1	-0.0266978	0.120651
Rps20	0.0155683	0.0725077		Srp54	0.110251	0.54193		Rps20	-0.057266	0.361304		Srp54	0.185424	0.897239
Arpc1b	0.12012	0.521332		Sugt1	0.0130262	0.0569334		Arpc1b	-0.141138	0.73073		Sugt1	0.0738439	0.353627
Hnrnpr	0.00801084	0.0160004		Kazn	0.0416628	0.0607827		Hnrnpr	-0.157816	0.474912		Kazn	-0.153629	0.228186
Wdr12	-0.165808	0.161188		Cask	0.0143453	0.0352239		Wdr12	0.511819	0.711456		Cask	0.108656	0.288765
Parp1	0.0971543	0.245846		S100a16	-0.135539	0.201117		Parp1	-0.208238	0.712217		S100a16	-0.159198	0.212941
Me1	0.0339864	0.0515948		Gabra3	-0.0989854	0.293275		Me1	0.0199793	0.0332915		Gabra3	0.0527384	0.124982
Dennd5b	-0.106681	0.342938		Ncan	0.0591334	0.164901		Dennd5b	0.0817554	0.284948		Ncan	-0.44578	1.61438
Mob1a	0.161388	0.60664		Vcp	-0.216901	0.628752		Mob1a	-0.16992	0.742347		Vcp	-0.0400571	0.0776793
Tpm1	-0.158041	0.488214		Kifc3	-0.165447	0.145901		Tpm1	0.0094462	0.0243014		Kifc3	0.421778	0.382966
Ntng2	-0.201417	0.379303		Lrrfip2	0.0263397	0.108459		Ntng2	-0.103586	0.196848		Lrrfip2	0.102463	0.463443
Colgalt1	0.0286358	0.0551137		Ei24	0.0147277	0.022754		Colgalt1	-0.128703	0.337063		Ei24	-0.385499	0.784389
Tubb4a	-0.117908	0.652761		Adgrl3	-0.0127689	0.0267805		Tubb4a	0.139661	0.922636		Adgrl3	0.173708	0.425278
Ptprd	0.279569	0.713725		Rps13	-0.0909153	0.157766		Ptprd	-0.0647208	0.142322		Rps13	-0.460348	0.970426
Tmem132b	0.0812408	0.830107		L1cam	-0.0377262	0.121381		Tmem132b	0.0760394	0.877662		L1cam	-0.107856	0.360357
Csad	-0.310041	0.983812		Camkk2	0.21466	0.651977		Csad	0.179299	0.575014		Camkk2	0.456262	1.41453
Lmo7	-0.529292	1.33332		Magt1	-0.262037	0.465655		Lmo7	0.21764	0.517794		Magt1	-0.362929	0.606644
Sema4a	-0.291295	1.03152		Arpc1a	0.0459139	0.109525		Sema4a	-0.0516586	0.147905		Arpc1a	0.0501312	0.106708
Tnxb	0.212863	0.280472		Plekha2	-0.154993	0.498855		Tnxb	-0.0604953	0.0770452		Plekha2	-0.0663442	0.159677
Rsph14	-0.0910803	0.213994		Arhgef17	0.124645	0.544627		Rsph14	-0.107213	0.295717		Arhgef17	0.277388	1.26121
Sp8	0.251202	0.195928		Snx27	-0.0477219	0.19678		Sp8	-0.18754	0.159368		Snx27	0.298507	1.55779
Ppox	-0.108274	0.342026		Rpl27a	-0.101269	0.298335		Ppox	0.0237945	0.0698455		Rpl27a	-0.324389	1.08165
Aldh3a1	0.228056	0.538535		Psip1	-0.0304599	0.0544612		Aldh3a1	-0.200423	0.526954		Psip1	0.387128	0.906624
Ncbp1	0.0780353	0.201959		Plgrkt	0.252284	0.699253		Ncbp1	-0.257914	0.985165		Plgrkt	-0.220625	0.515928
Klhdc9	-0.0192135	0.050973		Ogdh	-0.0264655	0.0575155		Klhdc9	0.0722746	0.24962		Ogdh	-0.301003	0.842954
Ankrd50	-0.223998	0.618546		Jakmip1	0.105714	0.522497		Ankrd50	0.250426	0.814989		Jakmip1	0.206206	1.03632
Kctd3	-0.165206	0.437412		Gm3839	0.0389532	0.0930133		Kctd3	0.289399	1.00092		Gm3839	-0.39639	1.26403
Slc6a1	0.226019	0.855109		Mpp3	0.0649525	0.446818		Slc6a1	-0.24863	1.09902		Mpp3	0.0952991	0.62497
Rps21	0.141614	0.448401		Spast	0.0434033	0.174854		Rps21	-0.0465545	0.138313		Spast	0.0738275	0.285194
Xpnpep3	0.13903	1.05834		Hck	0.00870276	0.0590428		Xpnpep3	-0.0700438	0.522525		Hck	-0.159779	1.52953
Abca8a	0.0628107	0.157303		Kcnd3	-0.0963012	0.255652		Abca8a	-0.0877784	0.263591		Kcnd3	0.2111	0.578835
Srp19	0.06976	0.310348		Calb1	-0.17495	0.348224		Srp19	-0.0088688	0.0360592		Calb1	0.141855	0.237541
Crtc3	-0.678748	0.866212		Nckap1l	-0.167824	0.427921		Crtc3	0.673828	0.983671		Nckap1l	-0.428889	1.17872
Carmil3	0.0868828	0.283577		Lrrc4b	0.0400578	0.0970571		Carmil3	0.0358403	0.116816		Lrrc4b	0.156074	0.410086
Tmem98	0.126106	0.591934		Immt	0.0218802	0.131316		Tmem98	0.140732	0.778388		Immt	-0.0244243	0.131085
Ahsa1	0.0611513	0.232543		Psmd1	-0.127055	0.446274		Ahsa1	-0.0088205	0.0319255		Psmd1	0.0601435	0.161515
Cdk17	-0.54065	0.692103		Lamp5	-0.369774	0.568348		Cdk17	0.491705	0.706536		Lamp5	-0.460305	0.649221
Tspo	-0.122195	0.223894		Traf7	-0.215593	0.536538		Tspo	-0.306029	0.782118		Traf7	-0.196814	0.418126
Dvl2	-0.555892	0.632366		Farsa	0.0370337	0.12975		Dvl2	0.561632	0.735305		Farsa	0.0509971	0.164028
Use1	-0.239869	1.34532		Ttc5	0.142934	0.351878		Use1	0.0482264	0.220919		Ttc5	0.155301	0.339936
Cacnb1	0.34033	1.93232		U2af1	-0.160159	0.518631		Cacnb1	0.191665	1.15144		U2af1	0.192129	0.565812
Neb	0.0327622	0.0703725		Rmc1	-0.0154585	0.0787262		Neb	-0.164659	0.511639		Rmc1	0.0741948	0.417888
Efhc1	-0.534335	1.31398		Arfip2	0.0790118	0.345145		Efhc1	0.206736	0.472934		Arfip2	0.31372	1.59504
Pfdn2	-0.0679242	0.0993202		Epb41l4b	0.0274044	0.0505785		Pfdn2	0.00846556	0.0127227		Epb41l4b	0.232397	0.504509
Pdp1	-0.126753	0.286075		Grm7	-0.0681461	0.166288		Pdp1	0.064214	0.148132		Grm7	-0.0101218	0.0194054
Scn1b	0.184238	0.655532		Chrm1	0.335773	1.69771		Scn1b	-0.186529	0.764126		Chrm1	-0.111266	0.393574
Entpd5	0.0322602	0.0771135		Lrrc8b	-0.167748	1.30778		Entpd5	-0.0311597	0.0837767		Lrrc8b	-0.175037	1.20638
Entpd3	0.459943	1.32755		Rap1gap	0.12524	0.797149		Entpd3	-0.326368	1.00915		Rap1gap	0.203569	1.25205
Tle1	-0.026011	0.0604876		Dscaml1	0.269739	0.816015		Tle1	0.128334	0.420018		Dscaml1	0.165685	0.389943
Rbbp4	-0.229709	0.427497		Septin7	-0.0561542	0.25407		Rbbp4	0.292719	0.661709		Septin7	-0.184372	0.946329
Rbbp7	-0.272445	0.491498		Prkca	-0.029077	0.131637		Rbbp7	0.296142	0.625493		Prkca	-0.0222246	0.0866704
Gemin7	-0.396308	0.588894		Bckdk	0.106654	0.428425		Gemin7	0.339242	0.557746		Bckdk	-0.198738	0.805006
Emilin2	0.227452	0.28374		Cttnbp2nl	0.0109077	0.0289508		Emilin2	-0.119074	0.15253		Cttnbp2nl	0.0499004	0.129858
Wac	-0.143166	0.263487		Reps1	0.0607383	0.209636		Wac	0.32944	0.835854		Reps1	0.271794	1.12722
Pip4p2	-0.158159	0.705482		Pecr	-0.0073024	0.0115947		Pip4p2	-0.10032	0.46131		Pecr	-0.438276	0.963347
Ppip5k2	-0.349366	0.795893		Elp3	-0.0330119	0.144897		Ppip5k2	0.293989	0.738176		Elp3	-0.137371	0.695083
Nme7	-0.12611	0.670132		Fbxo3	-0.231579	0.573587		Nme7	0.0883353	0.49526		Fbxo3	0.25745	0.569578
Rpl3	-0.025436	0.0772996		Cbr1	-0.0989099	0.162925		Rpl3	-0.12924	0.577841		Cbr1	-0.24987	0.426672
Mblac2	0.214395	1.08565		Camk2b	0.234778	0.429648		Mblac2	-0.0132533	0.0494132		Camk2b	0.285132	0.475589
Tsg101	-0.135223	0.395806		Tpd52l1	0.061368	0.116335		Tsg101	0.239693	0.919377		Tpd52l1	-0.0280432	0.0445582
Npdc1	0.00766668	0.0291071		Zdhhc5	-0.199872	0.894062		Npdc1	-0.0158927	0.0702537		Zdhhc5	-0.424676	1.87241
Tom1	0.249069	1.08566		Mpc1	0.190752	0.325405		Tom1	-0.122735	0.521951		Mpc1	-0.334958	0.565193
Pja2	-0.774475	0.910588		Cycs	0.0834595	0.132801		Pja2	0.624402	0.801707		Cycs	-0.406868	0.767816
Edf1	-0.0331054	0.130961		Epb41l1	0.0958701	0.378894		Edf1	-0.0688772	0.349043		Epb41l1	0.0701569	0.228564
Gabarap	-0.302912	1.08597		Lmo7	0.10779	0.417439		Gabarap	0.156973	0.555622		Lmo7	-0.0116618	0.0312011
Exoc8	0.0151589	0.0379199		Kcnj3	0.134609	0.568082		Exoc8	0.194668	0.790148		Kcnj3	0.106849	0.373042
Mtmr12	-0.155061	0.363897		Synj1	0.0409512	0.10492		Mtmr12	0.211036	0.609473		Synj1	0.193909	0.56907
Inf2	0.262812	0.894272		Gpx4	0.273937	0.735989		Inf2	-0.094711	0.293572		Gpx4	-0.0755217	0.138602
Fn3k	-0.0180632	0.0810075		Arfgap3	-0.0303214	0.0533026		Fn3k	0.027183	0.143564		Arfgap3	-0.0739006	0.123664
Zdhhc14	0.0609456	0.274178		Rdh11	-0.0824094	0.181746		Zdhhc14	0.0854385	0.472293		Rdh11	-0.200664	0.458727
Yy1	0.0337466	0.0420042		H4c1	0.169573	0.295592		Yy1	-0.418203	0.853309		H4c1	0.242782	0.3984
Olfr1395	0.0975639	0.441528		H4c11	0.169573	0.295592		Olfr1395	-0.0403733	0.176916		H4c11	0.242782	0.3984
Fut8	0.15654	0.296845		H4c12	0.169573	0.295592		Fut8	-0.143445	0.305563		H4c12	0.242782	0.3984
Drg1	0.0910719	0.409285		H4c14	0.169573	0.295592		Drg1	0.137302	0.779528		H4c14	0.242782	0.3984
Dclk2	0.064447	0.16237		H4c2	0.169573	0.295592		Dclk2	-0.107074	0.335066		H4c2	0.242782	0.3984
Prkar1a	-0.0189143	0.0706717		H4c3	0.169573	0.295592		Prkar1a	0.168773	1.04186		H4c3	0.242782	0.3984
Prkg1	-0.0878732	0.691151		H4c4	0.169573	0.295592		Prkg1	0.109993	1.04324		H4c4	0.242782	0.3984
Gys1	0.911732	0.82176		H4c6	0.169573	0.295592		Gys1	-0.980353	1.02859		H4c6	0.242782	0.3984
Pcsk2	0.14237	0.503534		H4c8	0.169573	0.295592		Pcsk2	-0.102542	0.38611		H4c8	0.242782	0.3984
Rbm14	-0.720561	0.994477		H4c9	0.169573	0.295592		Rbm14	0.210976	0.254507		H4c9	0.242782	0.3984
Ywhaq	0.553904	1.27567		H4f16	0.169573	0.295592		Ywhaq	-0.261863	0.586998		H4f16	0.242782	0.3984
Rbms1	0.0921419	0.296417		Hist1h4m	0.169573	0.295592		Rbms1	-0.0138276	0.0411748		Hist1h4m	0.242782	0.3984
Dgkd	-0.251993	0.299347		Cep131	0.0808685	0.168261		Dgkd	0.542173	0.878047		Cep131	0.128517	0.252842
Actr10	-0.0407995	0.237649		Khdrbs1	-0.164979	0.215965		Actr10	0.0611178	0.441474		Khdrbs1	0.198107	0.234733
Tmem168	0.0564381	0.123565		Prpf19	-0.241562	0.64211		Tmem168	-0.0982552	0.264963		Prpf19	0.402765	1.04844
Copb2	-0.26213	0.400998		Tubgcp6	-0.0098175	0.0440938		Copb2	0.314211	0.574909		Tubgcp6	-0.293443	1.91909
Tmem106b	0.176994	0.485294		Scn1b	-0.0274461	0.060235		Tmem106b	-0.143657	0.430721		Scn1b	-0.311316	0.88629
Elfn1	0.0438791	0.135221		Poldip2	-0.544541	1.47408		Elfn1	-0.0568577	0.206153		Poldip2	-0.879981	2.17952
Efcab3	0.113764	0.213636		Syne1	0.0426007	0.161458		Efcab3	-0.0266101	0.0489785		Syne1	-0.0139441	0.0426923
Vps28	-0.298291	0.783808		Yars1	0.0433238	0.190328		Vps28	0.220512	0.619221		Yars1	-0.214222	1.14911
Tsc1	-0.0875172	0.178958		Scg3	-0.0129413	0.0142825		Tsc1	0.137296	0.346576		Scg3	-0.129767	0.144256
Rnase4	0.426904	0.321403		Oxa1l	0.324239	1.26034		Rnase4	-0.481229	0.425547		Oxa1l	0.0388658	0.0903253
Uckl1	-0.426153	0.124116		Htt	-0.0111845	0.0190322		Uckl1	-0.30134	0.0958357		Htt	0.605926	1.51366
Ttr	1.31046	0.816649		Atrn	0.142543	1.21892		Ttr	-0.953165	0.632479		Atrn	0.128739	0.943884
Tcaf1	-0.326892	0.947919		Dgki	0.0803166	0.365742		Tcaf1	0.237366	0.733853		Dgki	0.262783	1.35318
Xrn1	-0.129131	0.867333		Ssr3	-0.110601	0.271307		Xrn1	0.038455	0.227576		Ssr3	-0.386601	1.09139
Nos1	0.257965	0.421509		Rpl35	-0.265645	0.904087		Nos1	-0.368159	0.750489		Rpl35	-0.54541	1.82342
Fam102a	-0.172354	0.513352		Ppp1cb	-0.0849497	0.316471		Fam102a	0.0908142	0.270263		Ppp1cb	0.0864659	0.282895
Stk32c	-0.010098	0.0224679		Rcc2	-0.135966	0.407348		Stk32c	0.115777	0.367917		Rcc2	-0.439369	1.47587
Fads2	0.233987	0.645159		Abat	-0.355846	0.555561		Fads2	-0.225744	0.708555		Abat	-0.664015	1.04297
Trmt2a	-0.146622	0.320438		Gabbr2	-0.0350794	0.207952		Trmt2a	0.0478849	0.101101		Gabbr2	-0.128781	0.879797
Cep85	-0.598254	0.993656		Slc8a1	-0.369594	2.433		Cep85	0.340542	0.569626		Slc8a1	-0.0538582	0.225504
Ankhd1	-0.276009	0.599616		Ddah2	-0.277383	0.698743		Ankhd1	0.296533	0.752324		Ddah2	-0.136247	0.256499
Nup160	-0.327721	0.626307		Abhd16a	-0.0082021	0.0189647		Nup160	0.352836	0.787733		Abhd16a	-0.119151	0.306254
Gatm	-0.0745678	0.218773		Trappc10	-0.104841	0.31281		Gatm	-0.341488	1.56261		Trappc10	-0.0975958	0.251615
Zfp467	0.228549	0.898201		Klhl7	-0.0218491	0.02778		Zfp467	-0.0395187	0.126557		Klhl7	0.0823842	0.100362
Sf1	-0.17471	0.644059		Emsy	0.422274	0.900531		Sf1	-0.049479	0.162716		Emsy	0.450234	0.849679
Palm	0.145286	0.320884		Ndufaf2	-0.146806	0.318062		Palm	-0.422417	1.34801		Ndufaf2	-0.462112	1.12917
Nptn	0.0876167	0.375227		Scrn1	-0.0776662	0.163194		Nptn	-0.194613	1.14452		Scrn1	-0.29333	0.702272
Gaa	0.114441	0.340353		Araf	0.0265838	0.041922		Gaa	-0.0395386	0.113637		Araf	0.435327	0.91127
Pla2g7	0.224781	0.825633		Mapkap1	-0.0277753	0.066418		Pla2g7	-0.170679	0.674469		Mapkap1	0.314996	0.99097
Prdx1	0.0260926	0.0820928		Akap6	0.259837	1.50839		Prdx1	-0.114179	0.514713		Akap6	-0.0324186	0.112028
Stmn1	-0.0759707	0.108991		Psmb7	0.0129001	0.0307727		Stmn1	-0.0415091	0.0639684		Psmb7	-0.102345	0.261332
Ift52	-0.364115	0.398752		Ndufs8	0.254199	0.636297		Ift52	0.491724	0.662597		Ndufs8	-0.463907	1.15773
Tbc1d19	-0.141822	0.804023		Psmd12	-0.219024	0.60245		Tbc1d19	0.188451	1.29452		Psmd12	-0.103832	0.213881
Gpc5	0.0923205	0.207941		Tln2	0.00785872	0.0155927		Gpc5	-0.0651437	0.158481		Tln2	0.347784	0.948431
Dgke	0.00126668	0.00280185		Kctd3	0.290765	1.29115		Dgke	-0.0765795	0.229135		Kctd3	0.115352	0.364475
Dus3l	-0.0509485	0.139585		Ssr4	0.250738	0.904614		Dus3l	0.117282	0.423094		Ssr4	-0.0451066	0.104002
Snap29	-0.27189	0.623726		Shank2	0.0878404	0.0991345		Snap29	0.209641	0.519081		Shank2	0.0360973	0.0342822
Vti1a	-0.126931	1.8787		Pcdh1	-0.0610547	0.280506		Vti1a	-0.0907464	1.4717		Pcdh1	0.0490308	0.190504
Gucy1a2	0.25904	0.935993		Kif5a	-0.0482441	0.140588		Gucy1a2	-0.105332	0.354997		Kif5a	0.0444152	0.113267
Dlg1	0.142227	0.51592		Trap1	-0.0002056	0.00023605		Dlg1	-0.195681	0.878243		Trap1	-0.0369414	0.0395912
Cplx3	0.182309	0.317634		Kif1a	0.0160266	0.0644292		Cplx3	0.0476432	0.0787466		Kif1a	0.190892	1.01586
Anapc7	-0.0567563	0.16187		Stx16	-0.0361176	0.0537335		Anapc7	0.144871	0.564864		Stx16	-0.348413	0.635255
Tpm1	-0.0577863	0.272427		Tars2	0.179676	0.697194		Tpm1	0.0496987	0.260078		Tars2	0.0455762	0.120302
Irs2	-0.482156	0.613666		Armc8	-0.255811	0.655089		Irs2	0.596786	0.916048		Armc8	0.243282	0.536187
Klhdc8a	-0.234239	0.512078		Ica1l	0.403615	1.64242		Klhdc8a	0.333047	0.907526		Ica1l	0.155799	0.457074
Coq8b	-0.018414	0.0527388		Eif2s2	-0.0431041	0.125609		Coq8b	0.0151738	0.0483806		Eif2s2	0.0837601	0.235962
Ssr4	0.325412	0.728449		Rps27a	0.0352944	0.0467384		Ssr4	-0.12088	0.249768		Rps27a	-0.497204	0.860778
Syt5	-0.0193697	0.0649562		Lman2	-0.12193	0.148327		Syt5	-0.0181489	0.0682571		Lman2	-0.0610333	0.0617054
Unc79	-0.257064	1.06356		Slitrk1	-0.0527412	0.154477		Unc79	0.227061	1.04766		Slitrk1	0.129338	0.38853
Ralgapb	-0.165172	0.644785		Tdrkh	0.163672	0.788035		Ralgapb	0.118751	0.492168		Tdrkh	0.109862	0.419771
Adgra3	0.351863	0.779173		Pacs1	0.0706124	0.255052		Adgra3	-0.136159	0.279596		Pacs1	0.241841	1.00003
Mtdh	0.22024	0.489745		Apba1	0.123972	0.492379		Mtdh	-0.044461	0.0874874		Apba1	0.26119	1.073
Tspan3	0.124277	0.313186		Dlg1	0.0332792	0.0682951		Tspan3	-0.103109	0.286289		Dlg1	0.134642	0.289672
Pxmp2	0.248529	0.518566		Rps12	-0.0405348	0.04369		Pxmp2	-0.218254	0.506966		Rps12	-0.415858	0.537217
Ankrd34a	-0.650706	0.538512		Thyn1	-0.236783	0.908517		Ankrd34a	0.852982	0.863637		Thyn1	-0.303102	1.07036
Ephx2	0.289429	1.48301		Nln	-0.104407	0.240678		Ephx2	-0.266639	1.53301		Nln	-0.247945	0.599816
Aagab	-0.0944976	0.0721158		Septin11	-0.086588	0.314849		Aagab	0.420027	0.452368		Septin11	-0.22302	0.876918
Hadhb	0.175393	0.226301		Sez6l2	-0.0598186	0.143707		Hadhb	-0.285779	0.464971		Sez6l2	0.0179273	0.0349821
Brsk1	-0.277572	0.932326		Tbkbp1	0.24336	0.489983		Brsk1	0.248063	0.931388		Tbkbp1	0.417571	0.831982
Bicd1	-0.184021	0.351494		Ptprt	-0.0641953	0.195891		Bicd1	0.244629	0.571352		Ptprt	0.170745	0.554347
Acvr1b	0.066942	0.140522		Nefl	0.554674	1.08539		Acvr1b	0.0514626	0.118707		Nefl	0.17015	0.225303
Dkk3	0.0618824	0.158954		Pea15	-0.299864	0.621635		Dkk3	-0.187848	0.686334		Pea15	-0.110616	0.165055
Ctsf	0.237404	0.754801		Cyfip2	-0.0454665	0.0686715		Ctsf	0.0496277	0.133554		Cyfip2	0.107293	0.155847
Ctsb	0.25769	0.885259		Hsbp1	-0.132976	0.360467		Ctsb	-0.0768588	0.232484		Hsbp1	-0.0283153	0.0557953
Slc8a1	0.0393084	0.133219		Gfpt1	0.0524005	0.0723257		Slc8a1	-0.109483	0.50803		Gfpt1	0.0703386	0.0880796
Lrrc8b	-0.011928	0.0456466		Upf2	0.146073	0.816691		Lrrc8b	-0.115074	0.691139		Upf2	0.228328	1.22387
Rufy2	-0.302839	0.358778		Neurl1	-0.126145	0.637773		Rufy2	0.654819	1.06046		Neurl1	-0.14555	0.663165
Cnot4	-0.398827	1.06959		Ddb1	-0.11844	0.542696		Cnot4	0.230972	0.627654		Ddb1	0.164327	0.708974
Alg3	0.236308	0.476995		Micu1	0.294914	1.67721		Alg3	-0.337212	0.849524		Micu1	0.136715	0.586709
Ca11	-0.0154911	0.0367156		Blk	-0.0513965	0.127188		Ca11	-0.104864	0.346003		Blk	-0.203273	0.564967
Tmem145	-0.217685	0.648659		Hsd17b10	0.105795	0.211013		Tmem145	0.091131	0.257485		Hsd17b10	-0.576023	1.42626
Mid2	-0.167713	0.642242		Ppt1	-0.174403	0.350752		Mid2	0.269896	1.30929		Ppt1	-0.112978	0.184378
Dolk	0.163176	0.644155		Ppp1r12a	0.0362478	0.0747872		Dolk	0.0126841	0.0402038		Ppp1r12a	0.25755	0.63916
Fstl4	0.105603	0.322382		Xrn1	0.182548	0.831165		Fstl4	-0.0080747	0.0220596		Xrn1	0.204428	0.832836
Iqsec2	0.134984	0.383321		Sptbn4	0.198094	1.65724		Iqsec2	-0.110604	0.344699		Sptbn4	-0.0294405	0.149674
Psat1	0.282864	0.741247		Slc25a10	0.0821047	0.246764		Psat1	-0.230745	0.661425		Slc25a10	-0.488264	1.82124
Susd4	-0.358195	0.261403		Acrbp	0.0414604	0.130316		Susd4	-0.106348	0.0757565		Acrbp	0.131637	0.44268
Dlgap1	0.225984	0.765417		Vps28	0.293991	1.55101		Dlgap1	-0.0149082	0.0391846		Vps28	0.0773843	0.270318
Ap2a1	0.132306	0.527847		Atp6v0d1	-0.0652843	0.274243		Ap2a1	-0.0691037	0.274712		Atp6v0d1	-0.37175	1.91142
Arl4c	-0.332315	0.400162		Frmpd3	0.115617	0.294567		Arl4c	0.478235	0.719409		Frmpd3	0.0451204	0.0891583
Psip1	0.0339638	0.034505		Pfn2	-0.0834964	0.159451		Psip1	-0.627899	1.1021		Pfn2	0.198889	0.388017
Stx1a	0.0130504	0.0561526		Eppk1	0.147725	0.319843		Stx1a	-0.147937	1.07119		Eppk1	0.0847204	0.147168
Plekha1	-0.237859	0.453386		Skt	0.0300234	0.07954		Plekha1	0.42286	1.05544		Skt	0.0136662	0.0308891
Cnot3	0.0657848	0.234819		Serpini1	-0.0064365	0.0114774		Cnot3	-0.0131043	0.0450572		Serpini1	-0.310198	0.726884
Smurf2	0.0270798	0.145495		Lars1	-0.0975538	0.320413		Smurf2	0.0532346	0.365145		Lars1	-0.213128	0.729027
Ptpre	0.359954	1.37983		Rasa2	0.136085	0.38266		Ptpre	-0.023427	0.0647687		Rasa2	-0.0468181	0.0984514
Irga8	0.0639116	0.0659866		Opalin	-0.189503	0.228602		Irga8	-0.260873	0.368334		Opalin	-0.109494	0.10826
Uhrf1bp1	-0.237444	0.550815		Slc25a5	0.0992809	0.322829		Uhrf1bp1	0.228756	0.603874		Slc25a5	-0.485334	1.87975
Fat4	0.192105	0.282843		Syngap1	0.0894898	0.118676		Fat4	-0.0175981	0.0237314		Syngap1	0.126108	0.153731
Ythdf1	-0.0616112	0.317204		Ddx1	0.00626073	0.0167444		Ythdf1	-0.0835371	0.526934		Ddx1	-0.233284	0.837221
Dmac2l	-0.0931988	0.188257		Nlgn1	0.108277	0.276708		Dmac2l	0.0578396	0.124581		Nlgn1	0.194565	0.491795
Fank1	-1.00369	2.03441		Als2	0.325225	1.12398		Fank1	0.55922	1.20633		Als2	0.444096	1.41932
Selplg	0.0140021	0.0234549		Nubp2	-0.115101	0.209155		Selplg	-0.435195	1.30752		Nubp2	0.437967	0.924774
Gyg1	0.712163	0.929845		Mars1	-0.0824933	0.194602		Gyg1	-0.541908	0.762502		Mars1	-0.217482	0.54445
Ntrk1	0.166722	0.778635		Rhob	-0.0826383	0.192814		Ntrk1	-0.0917589	0.427486		Rhob	-0.165527	0.384748
Inf2	0.234069	0.98497		Pfkp	-0.0849099	0.305033		Inf2	-0.123253	0.512716		Pfkp	0.17427	0.641356
Aacs	-0.125646	0.152523		Ermp1	0.18465	0.525845		Aacs	0.169178	0.244291		Ermp1	0.141681	0.331987
Vps37b	-0.0622543	0.25406		Ap3d1	-0.0796023	0.31757		Vps37b	0.100122	0.516695		Ap3d1	0.0290199	0.0886489
Abhd10	0.014378	0.0378461		Nfxl1	0.0637308	0.129393		Abhd10	-0.123662	0.480242		Nfxl1	-0.152771	0.31234
BC048403	-0.163506	0.110698		Eef1e1	-0.0950062	0.353172		BC048403	0.444484	0.401734		Eef1e1	-0.181482	0.682316
Cdh9	-0.120557	0.702668		Edf1	0.112111	0.269322		Cdh9	0.130046	0.885065		Edf1	-0.156114	0.350257
Lrrn3	0.141507	0.247751		Syt13	0.0578279	0.183457		Lrrn3	-0.180011	0.377592		Syt13	0.34605	1.38318
Trim23	0.018926	0.0279978		Tgfbrap1	-0.0207156	0.0729577		Trim23	-0.12697	0.250422		Tgfbrap1	0.289108	1.40412
Stx4	0.129212	0.275004		Miga1	0.225734	0.895484		Stx4	-0.0336864	0.0690015		Miga1	0.264294	0.947313
Pitpna	0.116494	0.343961		Sec61b	0.238517	0.497728		Pitpna	-0.0380461	0.107842		Sec61b	0.0874325	0.133837
Jakmip3	0.0271766	0.0598675		Nrgn	-0.351684	0.302886		Jakmip3	0.0167682	0.0405202		Nrgn	-0.320901	0.238117
Zfr2	-0.214216	0.7808		Psmd8	-0.100898	0.327819		Zfr2	0.210085	0.874397		Psmd8	-0.0146541	0.0344357
Unc13c	-0.341443	0.950651		Rin1	0.104941	0.224024		Unc13c	0.298484	0.924518		Rin1	0.479498	1.236
Borcs5	-0.0531397	0.115241		Vps26a	-0.189837	0.650696		Borcs5	0.180686	0.553238		Vps26a	0.123744	0.335626
Serpina1e	-0.600006	0.7558		Them4	0.154982	0.348487		Serpina1e	-0.226307	0.263412		Them4	-0.256609	0.563839
Spock1	0.130295	0.292283		Pgp	-0.0156775	0.0489016		Spock1	0.00722673	0.0146252		Pgp	-0.0109943	0.0300926
Cdkn2aip	-0.144872	0.539268		Pbdc1	-0.0639472	0.265241		Cdkn2aip	0.0604444	0.215352		Pbdc1	0.277704	1.37672
Gtdc1	0.151448	0.919373		Ahi1	0.161888	0.258564		Gtdc1	0.00192824	0.00849711		Ahi1	0.445589	0.776333
Gab1	0.181948	0.360909		Arhgap23	0.0571295	0.187724		Gab1	-0.22155	0.526622		Arhgap23	-0.174282	0.627499
Mcts1	0.197928	0.633528		Rab11fip1	0.0500169	0.107122		Mcts1	-0.173721	0.618884		Rab11fip1	0.297208	0.771551
Fsd1l	-0.0518549	0.143633		Ankrd63	-0.218488	0.417977		Fsd1l	0.210462	0.878885		Ankrd63	-0.38151	0.724688
Slc5a4a	-0.0706672	0.157649		Tmed2	-0.306629	0.309652		Slc5a4a	0.0945441	0.250945		Tmed2	-0.549358	0.55052
Eif2s3x	0.270003	1.41896		Trim2	0.0747138	0.234591		Eif2s3x	-0.0971991	0.469918		Trim2	0.132405	0.407154
Nop56	-0.108619	0.197478		Rbm14	-0.0816351	0.0808993		Nop56	-0.256671	0.636686		Rbm14	0.240916	0.240392
Acot11	0.197858	0.803991		Ggt7	-0.0019188	0.00466875		Acot11	-0.0130151	0.0407246		Ggt7	0.0818288	0.212765
Bckdha	0.110901	0.0723985		Atat1	0.109888	0.598127		Bckdha	-0.880001	0.928794		Atat1	0.155699	0.801745
Plp1	0.255577	0.198052		P33monox	0.153851	0.608956		Plp1	-0.374533	0.35509		P33monox	0.181764	0.652011
Setdb1	0.0680415	0.168865		Crkl	-0.0664563	0.200764		Setdb1	-0.187681	0.65113		Crkl	0.20251	0.673551
Fam184a	-0.234489	0.614233		Rhobtb2	0.0542715	0.129709		Fam184a	0.364106	1.20395		Rhobtb2	0.127403	0.305411
Il1rapl2	0.311233	0.611468		Pfdn6	-0.328088	1.69727		Il1rapl2	-0.158564	0.307269		Pfdn6	0.108944	0.394448
Gopc	-0.450926	0.547161		Cs	0.0926719	0.289902		Gopc	0.465022	0.65262		Cs	-0.509021	1.93271
Inpp5j	-0.238466	0.794774		Lyz1	-0.0524414	0.0192907		Inpp5j	0.099946	0.31351		Lyz1	0.0670164	0.0221168
Pex14	0.0957777	0.15927		Erlin1	0.111021	0.35609		Pex14	-0.254319	0.582761		Erlin1	-0.0158581	0.0363412
Pcdhgb6	0.022741	0.0466932		Mras	0.206907	0.655203		Pcdhgb6	-0.057553	0.143782		Mras	-0.0008225	0.00159971
Gad1	-0.0128322	0.0165089		HBB1	-0.174377	0.115476		Gad1	0.132054	0.225856		HBB1	0.0560527	0.0306965
Lrrfip2	-0.263824	0.805361		Rps3a	0.145084	0.558448		Lrrfip2	0.0776437	0.209247		Rps3a	-0.178021	0.626618
Csmd2	0.350921	1.2056		Pmm1	0.0327388	0.0760611		Csmd2	-0.0505886	0.135757		Pmm1	0.35507	1.09375
Vcam1	0.0626439	0.149254		Mprip	0.0689371	0.178383		Vcam1	-0.250744	0.900897		Mprip	0.0567426	0.12629
Kifc3	-0.268113	0.64565		Tacc1	-0.0673843	0.161113		Kifc3	0.372093	1.10534		Tacc1	0.216398	0.566509
Cdh18	-0.338974	1.22256		Mgst3	0.515711	0.707286		Cdh18	0.275099	1.08939		Mgst3	-0.433435	0.496885
Slc4a2	0.380787	1.10838		Gap43	-0.123135	0.282852		Slc4a2	-0.346018	1.12948		Gap43	-0.197087	0.436392
Copb1	-0.145722	0.556254		Mlf2	0.00397588	0.0111638		Copb1	0.0743834	0.28113		Mlf2	0.0722209	0.21551
Clic4	0.0650802	0.115903		Slc6a7	-0.157277	0.356767		Clic4	-0.435742	1.27169		Slc6a7	-0.476216	1.2072
Tusc2	0.014643	0.0196218		Gfra2	-0.034211	0.0984763		Tusc2	0.191347	0.367208		Gfra2	-0.226236	0.800776
Asah1	0.111564	0.315344		Sfpq	-0.468192	0.622526		Asah1	-0.204223	0.759346		Sfpq	0.130978	0.121166
Abca5	0.00349296	0.00750585		Ctsl	-0.127933	0.288765		Abca5	-0.116919	0.364099		Ctsl	-0.190388	0.407783
Pard6a	-0.48434	0.389389		Atp13a1	0.15157	1.19826		Pard6a	0.649909	0.641675		Atp13a1	0.0223286	0.107954
Eif2d	-0.127482	0.798802		Rps5	0.0455557	0.0397274		Eif2d	0.0272026	0.143885		Rps5	-0.569155	0.612488
Mrtfb	-1.00426	0.663106		Akap10	0.203913	0.689249		Mrtfb	0.8366	0.60721		Akap10	0.358748	1.19658
Nfasc	0.205998	0.250803		Cdc42ep1	-0.156771	0.142796		Nfasc	-0.211586	0.295502		Cdc42ep1	-0.0063566	0.00455398
Smap1	0.117249	0.689988		Hprt1	-0.155245	0.552673		Smap1	-0.0972603	0.628527		Hprt1	0.00670422	0.0153817
Atg2b	-0.393408	0.591545		Tenm1	-0.0183937	0.0410266		Atg2b	0.292776	0.471376		Tenm1	0.241586	0.677008
Sgsm3	-0.314887	0.390047		Dock9	-0.0042851	0.0300403		Sgsm3	0.35292	0.514424		Dock9	0.012192	0.0802694
Rab31	0.165401	0.391602		Map6	0.206706	0.790835		Rab31	-0.304514	0.952597		Map6	0.215494	0.725417
Clpp	-0.0006985	0.00090391		Nck1	-0.0972025	0.731706		Clpp	-0.18812	0.353645		Nck1	-0.0021866	0.00999113
Ube3b	-0.0171466	0.0460533		Zwint	0.147794	0.405839		Ube3b	0.286136	1.35289		Zwint	0.0025232	0.00467459
Nek4	-0.604458	0.592099		Etfdh	-0.295338	0.594101		Nek4	0.683654	0.791558		Etfdh	-0.506156	1.00482
Frmpd3	0.0888873	0.223527		Arhgdia	-0.331837	0.463706		Frmpd3	0.0250527	0.0621447		Arhgdia	-0.359461	0.446048
Pabpc1	0.00705389	0.0284698		Sorl1	-0.161902	0.471683		Pabpc1	-0.0714851	0.419121		Sorl1	0.0184157	0.0364353
Cd2ap	0.0248589	0.0861912		Slitrk2	-0.0134541	0.0235691		Cd2ap	-0.0515746	0.221344		Slitrk2	0.138013	0.260669
Manbal	0.0315451	0.0470612		Dyrk1a	-0.159491	0.651896		Manbal	-0.122264	0.23647		Dyrk1a	0.0420727	0.118311
Ilf2	-0.233961	0.487877		Fxyd7	-0.632537	2.07567		Ilf2	0.0880105	0.174077		Fxyd7	-0.890566	2.58981
Kcnma1	0.311981	1.21058		Ppp2r5b	0.0645052	0.140557		Kcnma1	0.067499	0.216537		Ppp2r5b	0.196634	0.457564
Fndc3a	0.148174	0.553842		Pycr3	0.0780296	0.129913		Fndc3a	-0.0032193	0.00962852		Pycr3	-0.347903	0.671003
Sart3	-0.191496	0.405563		Arap2	0.226823	0.856882		Sart3	0.398139	1.14144		Arap2	0.091339	0.24666
Necab1	0.131031	0.221872		Nuak1	-0.0804413	0.116531		Necab1	0.0624189	0.108797		Nuak1	0.251544	0.384227
Homer1	0.122963	0.398983		Rpn2	0.180146	0.227485		Homer1	-0.0632671	0.20664		Rpn2	0.594055	0.847902
Tnks1bp1	0.282914	0.559319		Flrt3	0.123111	0.487634		Tnks1bp1	-0.227709	0.49099		Flrt3	0.189013	0.721901
Spint2	0.261999	1.05022		Cacng3	-0.0291649	0.0535163		Spint2	0.216909	0.956508		Cacng3	0.103285	0.18941
Galnt14	0.234617	0.490045		Gripap1	-0.0516208	0.193018		Galnt14	-0.0890329	0.17655		Gripap1	0.163371	0.676681
Mllt11	-0.355021	0.381963		Seh1l	0.0619813	0.168335		Mllt11	0.188833	0.206021		Seh1l	0.397601	1.37403
Prkaa2	0.00683869	0.0124222		Atp12a	-0.387786	1.24546		Prkaa2	0.181428	0.504116		Atp12a	-0.386046	1.08546
Slc44a2	0.0907265	0.397721		Hpcal1	-0.0889426	0.207173		Slc44a2	-0.135002	0.745117		Hpcal1	0.125188	0.271344
Csnk1g3	0.0056193	0.0155102		Epb41l1	0.00985832	0.0170421		Csnk1g3	-0.193893	0.913353		Epb41l1	-0.25464	0.543739
Tcea1	-0.217814	0.688901		Fam171b	0.170649	0.677215		Tcea1	-0.0328555	0.0860231		Fam171b	0.318392	1.26077
Lrfn3	0.0575794	0.20108		Sgsm1	0.178738	0.347308		Lrfn3	0.105451	0.473717		Sgsm1	0.402117	0.820906
Otulinl	0.161636	0.798545		Mpp5	0.199394	0.695032		Otulinl	0.0259422	0.104851		Mpp5	0.0318668	0.0725469
Armcx2	-0.131167	0.485504		Pik3c3	0.115742	0.461502		Armcx2	-0.0258869	0.0847192		Pik3c3	0.364703	1.60765
Edc3	-0.340375	1.50515		Uqcrc2	-0.173992	0.292703		Edc3	0.100214	0.391587		Uqcrc2	-0.514626	0.963686
Myo9a	-0.291397	0.834696		Hsp90ab1	-0.0248841	0.0271711		Myo9a	0.250772	0.796011		Hsp90ab1	0.0458364	0.0456203
Hdac4	-0.536591	0.787252		Asap1	0.0284616	0.0830198		Hdac4	0.347347	0.527703		Asap1	0.112013	0.348538
Sod2	-0.0248767	0.0422209		Fmn2	0.0737903	0.387881		Sod2	-0.144072	0.336978		Fmn2	-0.0196467	0.075492
Osbpl6	-0.181404	0.360442		Taldo1	-0.24333	0.433692		Osbpl6	0.254155	0.625639		Taldo1	-0.261237	0.412693
Alg9	0.200957	0.474294		Ttbk1	0.0817555	0.396737		Alg9	-0.0788251	0.177879		Ttbk1	0.104564	0.467774
Cacna1c	-0.200423	1.205		Ap3s1	-0.0439866	0.0510441		Cacna1c	0.177979	1.19482		Ap3s1	-0.145328	0.166206
Slc4a10	0.297577	1.52967		Rhoa	-0.129891	0.336017		Slc4a10	-0.0908014	0.416311		Rhoa	-0.127073	0.286353
Fstl5	0.155309	0.264122		Dcaf7	0.109991	0.372185		Fstl5	-0.174156	0.346098		Dcaf7	0.162797	0.524938
Prodh	0.279097	0.342715		Hibadh	-0.314551	0.599303		Prodh	-0.273042	0.382034		Hibadh	-0.52662	0.985124
Mrps18a	0.379992	2.08619		Rbm33	-0.364546	0.400821		Mrps18a	-0.295274	1.80343		Rbm33	-0.0377272	0.028797
Lrrfip2	-0.168422	1.04651		Aagab	0.0653193	0.200816		Lrrfip2	-0.0916906	0.568471		Aagab	0.120344	0.362811
Plxnb2	0.248114	1.04474		Gsg1l	-0.140242	0.1686		Plxnb2	-0.161445	0.707711		Gsg1l	0.305154	0.368989
Kat6a	0.312554	0.597897		Ssbp1	0.192741	1.28782		Kat6a	-0.176874	0.341109		Ssbp1	-0.198638	1.17042
Dennd4b	0.106136	0.184512		Cyct	0.324744	0.530881		Dennd4b	-0.11488	0.230118		Cyct	-0.346754	0.501578
Lrrc57	0.124873	0.955072		Cat	-0.412487	0.683241		Lrrc57	0.0304115	0.197477		Cat	-0.263309	0.343195
Clock	-0.942826	1.26276		Pgam1	-0.463165	0.822329		Clock	0.380563	0.477715		Pgam1	-0.343936	0.495848
Scfd1	0.17102	1.0416		Adcyap1r1	-0.0855324	0.245575		Scfd1	-0.0840543	0.498581		Adcyap1r1	-0.303192	1.00274
Atp6v0c	-0.0520549	0.149724		Iqsec1	0.0944807	0.254165		Atp6v0c	-0.0593607	0.197512		Iqsec1	0.058686	0.12962
Ttbk1	0.0961904	0.219882		Clpb	0.0603361	0.189783		Ttbk1	0.271845	0.890154		Clpb	-0.22264	0.803301
Abi1	0.0449783	0.258269		Grk2	0.192976	0.67517		Abi1	0.00472881	0.025266		Grk2	0.149933	0.430799
Rev1	0.177237	0.308592		Tma7	-0.0286658	0.0699675		Rev1	-0.169073	0.333414		Tma7	-0.0412181	0.0917703
Hdac5	-0.698085	0.700234		Rgs19	0.00823672	0.0170076		Hdac5	0.642305	0.725175		Rgs19	-0.0228688	0.0434177
Cbr4	-0.270623	0.641573		Rpl13a	0.0417745	0.151858		Cbr4	-0.168841	0.411502		Rpl13a	-0.0998354	0.369674
H10	0.293059	0.398139		Myo1b	-0.0120407	0.027602		H10	-0.274099	0.420471		Myo1b	0.219248	0.631807
Drd5	0.111572	0.222414		Ghitm	0.200351	0.406158		Drd5	0.0221065	0.0426808		Ghitm	0.0482094	0.0705293
Psmc4	-0.153228	0.413592		Twf2	-0.134164	0.219789		Psmc4	0.168653	0.533802		Twf2	-0.13846	0.200301
Gstm7	0.353353	0.597084		Bcr	-0.0598192	0.236025		Gstm7	-0.178972	0.298194		Bcr	0.241162	1.12372
Mtf2	0.278152	0.246061		Gcn1	-0.149256	0.409316		Mtf2	-0.0139802	0.0114195		Gcn1	-0.0799933	0.171659
Kiaa0319l	-0.299539	1.02655		Gpr158	0.0595286	0.226426		Kiaa0319l	-0.0926567	0.280188		Gpr158	-0.0151077	0.0444913
Cabp1	-0.0237855	0.0500922		Frs2	0.115785	0.336947		Cabp1	0.126439	0.37006		Frs2	0.255104	0.775712
Tns3	0.2564	0.926997		Bnip1	0.155293	0.473386		Tns3	-0.12171	0.424475		Bnip1	0.207954	0.591559
Xpo6	0.389181	2.20617		Clip1	0.0993222	0.307813		Xpo6	0.0108278	0.0419961		Clip1	0.267418	0.904685
Cap2	0.399951	0.921875		Brinp1	0.112769	0.363086		Cap2	-0.165652	0.357558		Brinp1	0.273527	0.941472
Lrrk2	-0.140019	0.720856		Dpysl5	-0.0341949	0.102658		Lrrk2	0.0242558	0.104099		Dpysl5	-0.0201413	0.0516232
Sos1	0.127348	0.440215		Nefm	0.40154	0.733415		Sos1	-0.0680994	0.237369		Nefm	0.0356197	0.0407853
Itch	0.257987	1.34777		Map3k5	-0.0182048	0.041871		Itch	-0.0738745	0.336602		Map3k5	0.425971	1.39046
Chid1	0.219291	0.717125		Inpp4a	0.0643226	0.292315		Chid1	-0.0351665	0.0952372		Inpp4a	0.0905241	0.385734
Klhl2	0.0621171	0.129906		Tmem9b	0.0742511	0.182576		Klhl2	-0.279274	0.892498		Tmem9b	0.0979915	0.221144
Sike1	-0.464894	0.628536		Nptxr	-0.186274	0.801541		Sike1	0.412231	0.621835		Nptxr	0.135313	0.470386
Plxna1	0.0409632	0.09651		Tnc	0.0013936	0.00404421		Plxna1	-0.147497	0.4864		Tnc	-0.302712	1.28454
Rims3	0.0693797	0.624561		Taok3	-0.0539349	0.128127		Rims3	0.0519386	0.501172		Taok3	-0.301247	0.87247
Clstn1	-0.0365389	0.171579		Map3k12	0.0357782	0.0885543		Clstn1	-0.0308574	0.160733		Map3k12	0.547331	1.89069
Rps16	0.00293453	0.00764996		Tab1	0.0697853	0.202861		Rps16	-0.0310684	0.0990336		Tab1	0.14369	0.419863
Sucla2	0.046813	0.120433		Ttc9	-0.128498	0.463066		Sucla2	-0.149442	0.537549		Ttc9	0.261973	0.971053
Sh2d3c	-0.188095	0.204368		Csmd2	0.0242218	0.0358422		Sh2d3c	0.484272	0.734474		Csmd2	0.151377	0.234707
Mecp2	-0.439049	0.514365		Chmp4b	0.0934335	0.0939222		Mecp2	-0.877999	1.3677		Chmp4b	0.368451	0.401142
Stx8	0.147902	0.521401		Esyt2	0.130453	0.480615		Stx8	-0.188136	0.806015		Esyt2	0.259331	0.976966
Pon2	0.327099	1.19624		Bdh1	0.196306	0.426338		Pon2	-0.320671	1.33149		Bdh1	-0.578741	1.38723
Pou3f1	0.163592	0.18372		Sgsm2	0.153438	0.305001		Pou3f1	-0.522539	0.854811		Sgsm2	0.288762	0.575991
Nck2	0.357814	1.18772		Rps18	0.0754368	0.179992		Nck2	-0.0580459	0.152827		Rps18	-0.26105	0.700945
Krtcap2	0.0827671	0.13182		Cep170	0.195028	0.688426		Krtcap2	-0.105284	0.196548		Cep170	0.237583	0.765462
Ythdc2	-0.0514148	0.417025		Ssr1	0.00092109	0.00186402		Ythdc2	-0.0320155	0.2696		Ssr1	-0.17533	0.425771
Slco3a1	0.183403	0.810312		Txn	-0.085501	0.23463		Slco3a1	-0.0255738	0.0910988		Txn	0.217026	0.634093
Rnf34	-0.183173	0.37606		Rab6a	-0.302411	0.257974		Rnf34	0.352363	0.964939		Rab6a	-0.337791	0.257691
Ptgfrn	0.237737	0.908105		Tuba4a	-0.476407	0.818749		Ptgfrn	-0.112581	0.414584		Tuba4a	0.206945	0.258171
Nek11	-0.0974928	0.0661691		Rab18	-0.051573	0.172312		Nek11	0.211569	0.175514		Rab18	0.231543	0.921326
Wdr24	-0.165734	0.329693		Rab11fip5	0.177731	0.463858		Wdr24	0.319878	0.848306		Rab11fip5	0.322796	0.844666
Sec11a	0.0623863	0.1941		Fam126b	0.199955	0.477659		Sec11a	-0.0434724	0.146083		Fam126b	0.255762	0.563996
Dact3	0.043011	0.141475		Samsn1	0.0219493	0.0420111		Dact3	0.125762	0.57652		Samsn1	0.296944	0.722281
Ylpm1	-0.145582	0.81725		Adap1	0.0639374	0.252879		Ylpm1	0.139677	0.890722		Adap1	-0.0336451	0.107373
Adcy3	0.128738	0.914083		Dnajc10	-0.119072	0.432617		Adcy3	0.10802	0.845305		Dnajc10	-0.234972	0.872217
Atg101	-0.712366	0.838236		Preb	0.0665558	0.265438		Atg101	0.428644	0.513523		Preb	0.132174	0.532813
Arhgef28	-0.581865	0.742702		Specc1	0.0762429	0.191516		Arhgef28	0.448959	0.618583		Specc1	0.138719	0.340019
Mical3	-0.0670018	0.141186		Cnih2	-0.204612	0.594797		Mical3	0.0894541	0.223214		Cnih2	-0.0972503	0.211966
Gria2	0.0332473	0.0536599		Atg9a	0.0943496	0.309436		Gria2	-0.177034	0.401488		Atg9a	0.372082	1.42969
Tpm3	0.0905123	0.165344		Rras2	-0.163622	0.258504		Tpm3	0.247866	0.630693		Rras2	-0.29149	0.453377
Acad11	0.241898	0.610145		Tpgs1	0.0710249	0.252184		Acad11	-0.269371	0.800083		Tpgs1	0.188046	0.720865
Nrxn1	0.166963	0.47192		Uqcr10	-0.219792	0.167775		Nrxn1	-0.0957707	0.275647		Uqcr10	-0.572735	0.457466
Pspc1	-0.604792	0.94085		Mia3	0.134449	0.762439		Pspc1	0.112193	0.14285		Mia3	0.225846	1.24736
Syt4	0.0820143	0.449621		H10	-0.0014358	0.00163622		Syt4	0.0760516	0.47001		H10	-0.53475	0.830384
Polr2c	-0.659988	0.651108		Comtd1	-0.318613	1.11869		Polr2c	0.597808	0.661366		Comtd1	-0.620675	2.07246
Cisd1	-0.0919084	0.167412		Copa	0.0506276	0.104842		Cisd1	0.00548892	0.00970726		Copa	0.282461	0.696663
Use1	0.263976	1.08872		Adgrl1	-0.085876	0.259665		Use1	0.00969115	0.0288048		Adgrl1	0.109004	0.30193
Pex3	0.157047	0.268103		Rhog	-0.133897	0.160548		Pex3	-0.152721	0.296131		Rhog	-0.454971	0.605199
Ptpru	0.115026	0.692709		Lin7c	-0.0545972	0.164983		Ptpru	0.0897527	0.584948		Lin7c	-0.266353	0.973042
Utp18	-0.751352	0.83737		Slmap	0.335119	1.55829		Utp18	0.698073	0.877346		Slmap	0.249996	0.970902
Snrpb2	0.134806	0.491651		Soga3	0.0229743	0.0724042		Snrpb2	-0.0530443	0.184591		Soga3	-0.0165228	0.0453827
Cttnbp2	0.302624	0.714234		Eif3c	0.147198	0.506238		Cttnbp2	-0.122192	0.270483		Eif3c	0.0164456	0.0379604
Rpl7	-0.0331865	0.109136		Rock2	0.0547118	0.125062		Rpl7	-0.0335045	0.124776		Rock2	0.53239	1.63074
Cadm4	0.226885	0.709845		Vars1	0.118893	0.643858		Cadm4	-0.290755	1.10121		Vars1	0.0539424	0.216321
Kit	0.0913639	0.204936		Ptgds	-0.134431	0.258379		Kit	-0.232541	0.726273		Ptgds	-0.397543	0.847383
Snapin	-0.0149574	0.0275527		Spats2	0.156566	0.627304		Snapin	0.173801	0.476767		Spats2	0.0887914	0.274278
Rnf115	-0.678138	1.24271		Fez1	-0.117334	0.354125		Rnf115	0.277135	0.476954		Fez1	-0.00711	0.0150034
Hp1bp3	-0.361041	0.541904		Kcnj4	0.509006	1.15128		Hp1bp3	0.495026	0.91812		Kcnj4	0.562807	1.1362
Fgd1	-0.611854	0.478208		Ptp4a1	-0.144291	0.594329		Fgd1	0.711063	0.661027		Ptp4a1	0.229635	0.918702
Evi5	-0.0658747	0.132822		Fus	-0.0561821	0.0790919		Evi5	0.243685	0.7194		Fus	0.197992	0.289252
Tmem47	-0.352465	0.863261		Idh3g	-0.226122	0.646418		Tmem47	0.190404	0.463116		Idh3g	-0.426864	1.22315
Golim4	0.0273124	0.0348619		Nomo1	0.0443504	0.155503		Golim4	-0.271692	0.521219		Nomo1	0.222632	0.945486
Hbs1l	0.018518	0.0388589		Sdf2l1	-0.0986132	0.250084		Hbs1l	0.208403	0.691042		Sdf2l1	-0.262574	0.719593
Pkp2	0.155811	0.510515		H15	-0.154697	0.145795		Pkp2	0.0281065	0.0803383		H15	-0.229455	0.201228
Tfrc	0.25183	1.16258		Ndufc2	0.329542	0.951525		Tfrc	-0.0696523	0.277587		Ndufc2	-0.411907	1.08862
Dnajc15	0.206782	0.606023		Psmc2	-0.0232278	0.0601602		Dnajc15	-0.19889	0.663095		Psmc2	0.0825673	0.216184
Alas1	-0.0577114	0.206893		Akr7a2	-0.145246	0.223036		Alas1	-0.177659	0.926853		Akr7a2	-0.280537	0.429053
Mrpl57	0.149921	0.385361		Sh3gl3	0.309691	0.465567		Mrpl57	-0.385248	1.39192		Sh3gl3	0.0414077	0.0426452
Atp5c1	-0.0131036	0.0169603		Ttyh1	-0.64386	0.523045		Atp5c1	-0.227159	0.435439		Ttyh1	-0.82832	0.622242
Fbl	0.0372296	0.0868731		Ewsr1	0.0137276	0.0240735		Fbl	-0.180054	0.621488		Ewsr1	-0.0478536	0.0792347
Dync1li2	0.188883	1.1568		Camk4	0.195589	0.494345		Dync1li2	-0.141504	0.934627		Camk4	0.647197	1.80087
Pex10	0.0895158	0.240886		Rpl9	-0.0117461	0.0278956		Pex10	-0.092745	0.286605		Rpl9	-0.250971	0.779837
Slc48a1	0.13999	0.367092		Adgrg1	-0.263113	0.380873		Slc48a1	-0.0920715	0.254125		Adgrg1	-0.440581	0.626087
Btf3l4	-0.0408118	0.136008		Rpl18a	0.104482	0.22221		Btf3l4	0.0272479	0.0984484		Rpl18a	-0.389273	0.960354
Cox7b	-0.542892	1.2226		Hace1	0.177298	0.31106		Cox7b	-0.0477573	0.0799979		Hace1	0.472668	0.903443
Rpl36a	0.04318	0.108403		Pcdh7	0.0710682	0.143697		Rpl36a	-0.0027772	0.00706642		Pcdh7	-0.304622	0.714457
Pcdh18	-0.0840013	0.308889		Asic2	-0.0009814	0.00155435		Pcdh18	-0.192524	0.979172		Asic2	0.19007	0.348741
Acot13	-0.0628499	0.133445		Hivep2	0.258045	0.559351		Acot13	-0.095613	0.245182		Hivep2	0.278266	0.534913
Grhpr	0.295128	0.979583		Rpl14	0.0299033	0.0931037		Grhpr	-0.181687	0.618578		Rpl14	-0.23747	0.940858
Mtus2	-0.0242009	0.0766571		Vrk1	0.173397	0.154884		Mtus2	-0.0226109	0.0803423		Vrk1	-0.197302	0.157996
Erc1	-0.0394372	0.174366		Lrp4	0.107095	0.161585		Erc1	0.117305	0.740164		Lrp4	-0.0791172	0.101846
Nlgn3	0.131231	0.356459		Rpl23	0.0917159	0.248377		Nlgn3	-0.0966745	0.282413		Rpl23	-0.194821	0.540107
Odr4	-0.0493034	0.0928102		Eif4g3	0.269526	1.26108		Odr4	-0.162292	0.4169		Eif4g3	0.245162	0.986205
Srp14	-0.209652	0.83728		Cct6b	0.0242522	0.097264		Srp14	0.088192	0.33133		Cct6b	0.0813738	0.342826
Rrp12	-0.0705536	0.198278		Nrxn1	0.00324509	0.0067612		Rrp12	-0.379534	1.69879		Nrxn1	0.0346213	0.0687452
Hsd17b12	0.0958994	0.347026		Mast4	0.205008	0.564661		Hsd17b12	-0.115968	0.501662		Mast4	0.164023	0.374417
Tbc1d31	-0.218715	0.191039		Mlec	0.0165909	0.0655039		Tbc1d31	-0.132491	0.123008		Mlec	-0.0175202	0.0616443
Diaph2	-0.114671	0.825164		Tubb2a	-0.305483	0.546788		Diaph2	0.139487	1.19646		Tubb2a	0.206628	0.296425
Adgrl2	0.32785	0.737426		Srp72	0.125093	0.511954		Adgrl2	-0.0879058	0.173162		Srp72	0.354913	1.5713
Vps51	-0.197973	0.58948		Tgm2	-0.501528	0.669949		Vps51	0.205094	0.707099		Tgm2	-0.281336	0.288381
Arpc2	0.257168	0.830305		Emc4	0.151928	0.901749		Arpc2	-0.0971032	0.288754		Emc4	0.00972225	0.034584
Fxyd6	0.314139	1.42296		Aldh2	-0.272435	0.426464		Fxyd6	-0.0787335	0.303635		Aldh2	-0.523125	0.83145
Chaf1b	-0.0437401	0.059689		Oxsr1	0.45978	1.08389		Chaf1b	-0.115571	0.196846		Oxsr1	0.243656	0.433026
Grik1	-0.0971797	0.343163		Wdr37	-0.0611693	0.162491		Grik1	0.0317961	0.10783		Wdr37	0.193087	0.559748
Adgrg1	-0.244759	1.60173		Tspan2	-0.182348	0.207351		Adgrg1	0.0044792	0.0198713		Tspan2	-0.140373	0.1356
Pygb	0.509004	0.924802		Orai2	0.0192778	0.0306279		Pygb	-0.351939	0.673599		Orai2	0.316289	0.629189
Chn1	-0.104938	0.232665		Rpl17	0.0453858	0.142045		Chn1	0.240099	0.728535		Rpl17	-0.262745	1.01958
Pex12	0.179514	0.307652		Rab3b	-0.210691	0.368325		Pex12	-0.23625	0.492165		Rab3b	-0.226127	0.350538
Ppm1a	0.0964104	0.208754		Dnaja3	0.0824872	0.246502		Ppm1a	0.127152	0.33033		Dnaja3	-0.0754316	0.195076
Slc12a5	0.223976	1.38255		Snx1	0.116484	0.271791		Slc12a5	-0.0570536	0.300384		Snx1	0.132346	0.277032
Rps3	-0.015074	0.0430019		Sema7a	-0.0638022	0.166122		Rps3	-0.0785624	0.303216		Sema7a	-0.311337	0.98051
Abca9	-0.224627	0.199818		Rhot1	0.0462288	0.323591		Abca9	0.069492	0.0619168		Rhot1	-0.0766785	0.523705
Bnc2	-0.0807912	0.202851		Atp1a1	-0.318139	1.09402		Bnc2	0.0461909	0.122217		Atp1a1	-0.31132	0.931378
Grwd1	0.075332	0.250135		Calcoco1	0.108896	0.354414		Grwd1	0.175881	0.806008		Calcoco1	0.244143	0.83443
Csnk1d	0.127551	0.436157		Usp32	-0.0880659	0.0488598		Csnk1d	-0.0381423	0.121365		Usp32	-0.799886	0.527279
Dcdc5	0.0131356	0.0269005		Pdzd11	-0.0393153	0.208154		Dcdc5	0.00968353	0.0220578		Pdzd11	-0.10817	0.616911
Pygo2	-0.326886	0.241992		Clip2	0.0120929	0.0280659		Pygo2	0.0708688	0.0505896		Clip2	0.178796	0.4982
Faah	0.109415	0.0824895		Sh3glb2	-0.0936303	0.175219		Faah	-0.130197	0.112632		Sh3glb2	0.240531	0.471066
Add2	-0.0415113	0.105529		Btbd1	-0.100325	0.254061		Add2	0.155653	0.56561		Btbd1	-0.0311802	0.0610858
H2bc3	0.436363	0.360075		Robo2	0.0956946	0.460153		H2bc3	-0.436606	0.412708		Robo2	0.264223	1.38196
Col6a2	-0.249591	0.383281		Rps19	-0.127666	0.340676		Col6a2	0.19702	0.329499		Rps19	-0.25537	0.696191
Rnf13	0.16258	0.27181		Tubb5	-0.22563	0.254681		Rnf13	-0.15456	0.292252		Tubb5	0.400985	0.445077
Faap100	0.131604	0.184367		Rps25	-0.106406	0.194752		Faap100	0.162445	0.268369		Rps25	-0.378369	0.789017
Ccdc149	-0.0993865	0.317523		Ecpas	0.0122063	0.0401697		Ccdc149	0.124688	0.479305		Ecpas	0.0546068	0.180926
Ptk2	0.0716003	0.235517		Phf10	0.127319	0.10548		Ptk2	0.130786	0.558402		Phf10	-0.405453	0.351996
Pin4	0.197407	0.667643		Nudt16	-0.167271	0.306103		Pin4	0.210046	0.827305		Nudt16	-0.19382	0.319504
Wfs1	0.136561	0.354787		Vgf	0.0210112	0.0548264		Wfs1	-0.21596	0.715192		Vgf	0.191539	0.606423
Rnaseh2c	-0.139562	0.173732		Aldh3b1	0.1676	1.42909		Rnaseh2c	0.516684	0.964344		Aldh3b1	-0.170758	1.28416
Adgrv1	-0.369049	1.04428		Calu	-0.541053	1.32912		Adgrv1	-0.176431	0.483134		Calu	-0.281952	0.524903
Nif3l1	0.0623773	0.156388		Nemf	0.18251	1.15151		Nif3l1	-0.159484	0.545131		Nemf	0.179939	0.990261
Msto1	-0.301798	0.916714		Chmp1b1	-0.0225704	0.0361196		Msto1	0.195298	0.615037		Chmp1b1	-0.276512	0.533791
Amer3	-0.745448	1.17272		Fam107a	0.23157	0.863671		Amer3	0.586593	1.00606		Fam107a	0.0626361	0.157027
Ube2f	0.451828	1.21205		Gnpat	0.159898	0.430779		Ube2f	-0.165525	0.406375		Gnpat	-0.0862333	0.181344
Elavl2	-0.0563547	0.161725		Kcnd1	-0.0091814	0.0461576		Elavl2	-0.0685544	0.230453		Kcnd1	-0.0340851	0.170182
Mlec	0.229133	0.502891		Ntrk3	0.155021	0.54844		Mlec	-0.10466	0.224044		Ntrk3	0.194253	0.631595
Dtx1	0.230552	1.0738		Plppr3	0.0535518	0.187773		Dtx1	-0.0135486	0.0464075		Plppr3	0.262506	1.12151
Nf1	-0.228397	1.0521		Apc	0.14609	0.553249		Nf1	0.166915	0.822643		Apc	0.12028	0.37998
Atg13	-0.515753	0.599531		Ctnnd2	0.270094	0.547046		Atg13	0.318181	0.379721		Ctnnd2	0.355366	0.669223
Sestd1	0.137235	0.517519		Wdr26	0.122476	0.587429		Sestd1	-0.0387702	0.132984		Wdr26	0.304733	1.53657
Cnot10	0.067839	0.285903		Vac14	0.037801	0.112783		Cnot10	0.0440221	0.196304		Vac14	0.232786	0.853987
Tbk1	-0.275346	0.751415		Ubtf	-0.0808678	0.0840073		Tbk1	0.325507	1.05643		Ubtf	-0.11035	0.104363
Sh2d5	-0.409242	0.504363		Try10	0.217805	0.301797		Sh2d5	0.349579	0.476566		Try10	0.0530741	0.0550491
Emd	-0.492124	1.29807		Kif3c	-0.017191	0.0370983		Emd	0.220357	0.559091		Kif3c	0.357127	1.05465
Cdh12	-0.376779	1.10736		Hsp90aa1	-0.0710853	0.0724225		Cdh12	0.150712	0.412226		Hsp90aa1	-0.0198127	0.0170807
Cpe	0.163952	0.518963		Rpl7	0.0003584	0.00142687		Cpe	-0.0480482	0.138903		Rpl7	-0.199236	1.14316
Zc3hav1	-0.516714	1.01998		Tusc3	-0.288453	1.2352		Zc3hav1	0.318417	0.645505		Tusc3	0.164356	0.542276
Ubash3b	0.343307	1.15653		Dynll1	-0.0519003	0.0812411		Ubash3b	-0.0226405	0.0559437		Dynll1	-0.0856737	0.124438
Nt5m	0.041978	0.129088		Usp46	-0.0911277	0.246805		Nt5m	-0.138649	0.605741		Usp46	0.139635	0.359578
Vkorc1l1	-0.103552	0.350416		Map2k4	0.182791	0.52963		Vkorc1l1	0.119864	0.480079		Map2k4	0.43407	1.32482
H3c1	0.67494	0.513847		Olfm1	-0.0287825	0.0891257		H3c1	-0.462029	0.370301		Olfm1	-0.166353	0.605273
H3c10	0.67494	0.513847		Nqo1	-0.0943586	0.215242		H3c10	-0.462029	0.370301		Nqo1	-0.176988	0.398791
H3c11	0.67494	0.513847		Lsm11	-0.0692042	0.142865		H3c11	-0.462029	0.370301		Lsm11	0.104429	0.201031
H3c8	0.67494	0.513847		Eif3a	0.179094	0.714938		H3c8	-0.462029	0.370301		Eif3a	0.0531836	0.146747
Btbd2	-0.254669	0.266377		Pgap1	-0.137975	1.02909		Btbd2	0.429515	0.575808		Pgap1	0.00128481	0.0054371
Syt12	-0.0773988	0.187242		Iqgap1	0.0984358	0.266935		Syt12	0.0470596	0.121144		Iqgap1	0.107447	0.259473
Rap2a	0.167192	0.708882		Vdac2	0.1592	0.607406		Rap2a	-0.102424	0.444133		Vdac2	-0.0330458	0.0855087
Ccn2	0.00959421	0.0248698		Rmdn3	0.0959124	0.536783		Ccn2	-0.197147	0.852589		Rmdn3	0.0538547	0.2337
Lxn	0.31527	0.524731		M6pr	-0.568333	1.44034		Lxn	-0.242274	0.435316		M6pr	-0.296024	0.572117
Magi3	0.0140465	0.0490129		Ndufs3	-0.17685	0.336445		Magi3	0.192264	1.15004		Ndufs3	-0.615895	1.34288
Gm11201	-0.257232	0.881408		Pcdhga10	-0.0463402	0.113531		Gm11201	0.00386092	0.00969017		Pcdhga10	0.310734	0.954555
Tmpo	0.179325	0.341418		Bnip3	0.285088	1.06237		Tmpo	-0.232986	0.539089		Bnip3	0.287373	0.937245
Cutc	-2.01863	0.690404		Ptprd	0.0280291	0.0572684		Cutc	0.660564	0.20478		Ptprd	0.123439	0.263178
Frmd6	-0.69324	1.11543		Wwp1	0.0911404	0.185037		Frmd6	0.484317	0.826478		Wwp1	-0.0877336	0.15603
Pwp1	-0.16083	0.484321		Lrrtm1	-0.0278203	0.0639125		Pwp1	-0.0660021	0.191032		Lrrtm1	-0.0567313	0.122711
Drp2	-0.333424	0.540733		Pak4	-0.065778	0.100658		Drp2	0.341519	0.639536		Pak4	-0.299731	0.517873
Pgam5	0.0973544	0.15552		Ube2l3	-0.091493	0.283338		Pgam5	-0.208823	0.436445		Ube2l3	-0.0611865	0.156109
Kif18a	0.171177	0.367833		Golt1b	-0.159579	0.167306		Kif18a	-0.093858	0.205869		Golt1b	-0.456161	0.511154
Stx7	0.0139289	0.0971166		Fhl1	-0.10126	0.121627		Stx7	-0.137234	1.64136		Fhl1	0.157653	0.176561
Abhd6	0.11942	0.211122		Rpl35a	0.0981181	0.287499		Abhd6	-0.181325	0.396451		Rpl35a	-0.224912	0.69162
[truncated: 5,104 more rows]
