# Supplementary material for: Complement C1q-dependent excitatory and inhibitory synapse elimination by astrocytes and microglia in Alzheimer’s disease mouse models
Source: Nat Aging. 2022 Sep 20;2(9):837–50. doi: 10.1038/s43587-022-00281-1 (PMC10154216; doi:10.1038/s43587-022-00281-1)
Supplement: Source Data Extended Data Fig. 5 — Numerical source data. [file 43587_2022_281_MOESM11_ESM.xlsx]

## Sheet: Sheet1
Fig. S5a						Fig. S5c
	Exc. neurons	Astrocytes	Microglia	Oligodendrocytes			WT					C1qKO					P301S					P301S;C1qKO
Dvl3	51.4679	45.4196	1.61735	1.49514		9 mo	-0.884361	-0.920044	-0.814696	-0.976783	-0.684217	-0.895	-0.957391	-0.848217	-0.919652		1.39383	0.887043	1.51965	0.762987		-0.0483596	1.16317	1.21961	1.00247
Grik5	24.7289	28.8288	11.32	35.1223
Hnrnpa2b1	42.7644	8.36908	41.1346	7.73195
Map2	15.9989	55.8465	0.5269	27.6277		Fig. S5e
Mink1	88.1419	9.87402	0.0799779	1.90409			WT			C1qKO			P301S			P301S;C1qKO
Ppp3cb	30.0846	31.4643	11.2379	27.2133		6 mo	0.823257	0.987801	1.1299	1.18386	0.881234		1.06634	1.05463	1.03186	1.06131	0.909258	0.870557
Enah	57.2051	39.2751	0.192134	3.32762		9 mo	0.902967	0.855455	0.740611	0.859044	0.902155	0.777832	1.5526	1.3975		1.10287	0.944481	0.96448
Noct	63.2999	36.5586	0.094847	0.0466833
Fbxl16	66.0775	18.3852	0.725808	14.8115
Sh3glb2	60.4353	27.0413	10.9333	1.59002		Fig. S3f						Fig. S3h
Arfgap1	55.546	0.888734	0.258336	43.307		Up							Exc. neurons	Astrocytes	Microglia	Oligodendrocytes
Tnik	75.6229	22.2296	0.0891747	2.0583			Exc. neurons	Astrocytes	Microglia	Oligodendrocytes		Acox1	11.6278	40.6384	18.994	28.7397
Adgrl2	78.8712	18.186	2.59941	0.343375		Sfxn5	3.98404	94.3163	0.376383	1.32323		Ephx2	8.83395	34.9652	26.0271	30.1738
Adgrb2	57.0737	4.9644e-10	0.938615	41.9877		Slc25a18	0.304524	99.4434	0.0632727	0.188785		Dhrs4	12.7945	36.8574	28.0674	22.2807
Nos1	41.3163	28.1412	8.18913	22.3533		Tst	0.738012	92.6119	1.32036	5.32976		Ehhadh	5.32297	70.454	16.0687	8.15431
Psd3	47.6113	46.4439	0.243582	5.70125		Cpt1a	2.42528	80.492	14.5962	2.4865		Hsd17b4	3.73529	62.4776	6.68331	27.1038
Rbmx	77.861	13.2945	1.00079	7.84376		Abcd1	7.30742	35.5204	44.4565	12.7158		Crat	16.5814	35.834	34.6557	12.9288
Cdkl5	42.7366	28.9481	9.69642	18.6189		Slc44a1	12.9634	6.84817	5.85128	74.3372		Abcd3	29.1341	23.7825	24.4758	22.6076
Grik4	51.4912	44.4378	0.264993	3.80602		Nd3	9.80256	23.3144	25.6059	41.2771		Prdx1	45.1426	19.6522	17.5971	17.608
Fam81a	99.1341	0.684997	0.0709598	0.10994		Uba52	14.5668	12.1629	56.2472	17.0232		Pex14	13.498	61.7066	11.7468	13.0486
Dbn1	99.2482	0.397549	0.221706	0.132498		Decr1	6.32275	55.5742	20.6199	17.4832		Pxmp2	12.0609	47.7836	21.4212	18.7343
Dgkb	96.7991	1.87694	0.483222	0.840689		Cpt2	3.31549	61.5637	15.5255	19.5953		Gstk1	12.5682	64.6169	7.22359	15.5914
Shank1	98.4383	0.865172	0.124762	0.5718		Hadhb	3.03085	67.5571	13.2339	16.1782		Idh2	9.59938	50.8486	39.2138	0.338224
Rab11fip2	89.4306	8.03945	0.270693	2.25926		Maob	1.01657	89.4143	0.399624	9.16948		Far1	7.30742	35.5204	44.4565	12.7158
Cacna2d1	21.1877	44.2347	14.331	20.2466		Idh2	5.32297	70.454	16.0687	8.15431		Abcd1	19.5505	20.2867	27.4496	32.7132
Spns2	45.6089	20.2126	9.41401	24.7645		Hadh	6.10543	39.7367	16.4113	37.7465		Agps	8.5006e-13	86.3834	1.33056	12.286
Erc2	89.9682	3.76492	0.106849	6.16007		Acad11	9.71089	64.7922	9.11086	16.3861		Ech1	9.79124	55.1054	15.6983	19.405
Begain	26.1317	22.9607	20.3899	30.5178		Acadm	10.6798	43.8015	29.5393	15.9794		Abcd2	3.50294	96.1077	0.213128	0.176209
Iqsec2	35.0947	25.0659	22.8958	16.9436		Eci1	6.0953	56.1415	12.2283	25.535
Rims1	77.0099	10.9914	1.36295	10.6357		Ass1	2.91313	83.1079	13.7714	0.207568
Synpo	82.8217	4.38431	0.324569	12.4694		Hadha	12.2889	32.5201	27.9223	27.2687
Elfn2	62.0637	5.32746	0.523731	32.0852		Aldh7a1	6.43162	77.6143	8.01688	7.93721
Cirbp	32.258	1.67741	17.1894	48.8751
C2cd4c	30.7831	24.8057	31.1891	13.2221		Down
Neto1	71.4211	16.2961	0.381074	11.9017			Exc. neurons	Astrocytes	Microglia	Oligodendrocytes
B630019K06Rik	38.5734	56.0238	0.271669	5.13115		Guf1	29.7011	40.7302	15.2088	14.3598
Asap2	76.8496	20.4468	0.315674	2.38795		Mmab	29.0339	42.9619	16.4894	11.5149
Tanc2	63.5601	14.5687	10.3973	11.4739		Hk1	33.0047	52.4938	5.33297	9.16854
Syt17	97.6703	2.09908	0.119439	0.11121		Vdac3	25.2432	29.5244	19.4847	25.7477
Anks1b	71.2538	15.2802	0.492587	12.9734		Wasf1	82.1356	8.05453	0.0995906	9.71028
Ddn	99.1251	0.508441	0.116321	0.250137		Ogt	28.8918	55.3087	8.8479	6.95161
Cbln4	97.5885	1.17031	0.139258	1.10189
Syngap1	44.4174	55.3372	0.0855627	0.159774
Capza1	87.5917	12.2675	0.0663229	0.0744126		Fig. S3g
Dok6	40.5427	45.8354	13.3042	0.31771			WT			C1qKO			P301S			P301S;C1qKO
						6 mo	0.856669	0.889811	1.01846	1.15586	0.881601		1.07907	1.1121	1.15127	1.02181	0.97107	0.862278
						9 mo	0.884808	0.835149	0.769518	0.825043	0.858098	0.74671	1.49517	1.3607		1.21718	0.959369	1.04826
