# Supplementary material for: Complement C1q-dependent excitatory and inhibitory synapse elimination by astrocytes and microglia in Alzheimer’s disease mouse models
Source: Nat Aging. 2022 Sep 20;2(9):837–50. doi: 10.1038/s43587-022-00281-1 (PMC10154216; doi:10.1038/s43587-022-00281-1)
Supplement: Source Data Extended Data Fig. 6 — Numerical source data. [file 43587_2022_281_MOESM12_ESM.xlsx]

## Sheet: Sheet1
Fig. S6b			Fig. S6c			Fig. S6e
WT	P301S		WT	P301S		WT	C1qKO	P301S + P301S;C1qHet	P301S;C1qKO
0.2	0.28		2.01	2.86		4.69614	6.15362	6.95311	6.21029
0.07	0.23		2.38	2.05		5.92032	6.38499	9.60374	6.53336
0.18	0.38		2.35	2.15		5.96179	6.52689	10.4457	8.02704
						6.24832	6.57695	10.9402	8.72783
						6.57635	7.08541	12.0234	8.90759
						8.00567	7.51529	12.0287	9.9272
						8.87988	7.84355	12.828	10.5759
						9.5616	7.84816	12.9666	10.627
							9.41841	13.9691	10.7236
								14.2297	18.6427
								15.6172
								15.8832
								16.133
								17.6631
								19.0006
								19.054
								21.5118
