# Supplementary material for: Complement C1q-dependent excitatory and inhibitory synapse elimination by astrocytes and microglia in Alzheimer’s disease mouse models
Source: Nat Aging. 2022 Sep 20;2(9):837–50. doi: 10.1038/s43587-022-00281-1 (PMC10154216; doi:10.1038/s43587-022-00281-1)
Supplement: Source Data Extended Data Fig. 7 — Numerical source data. [file 43587_2022_281_MOESM13_ESM.xlsx]

## Sheet: Sheet1
Fig. S7
C4			Processed C4
Control	AD		Control	AD
1946.63	2743.49		1344.24	1526.11
1700.8	5019.96		1185.74	2864.05
2338.15	2998.75		1495.33	2369.4
3937.57	3098.54		2219.77	1701.8
2342.06	3113.88		1514.9	2355.18
1940.29	2358.99		1248.74	1525.31
1790.94	1760.05		1215.68	1246.27
1443.83	2775.29		1003.59	1720.44
2386.16	6153.84		1401.45	3225.96
2035.16	1169.79		1364.71	927.5
Factor B			Bb
Normal	AD		Normal	AD
688.16	694.54		30.44	61.56
586.97	853.04		22.18	50.19
613.34	613.04		24.29	43.5
607.18	1038.73		46.12	44.18
1173.04	1000.17		63.16	72.4
838.75	818.34		29.41	35.41
459.58	1106.48		17.78	59.52
542.63	584.11		12.72	35.24
578.97	978.79		13.16	133.62
877.76	906.11		30.44	40.28
