# Supplementary material for: Complement C1q-dependent excitatory and inhibitory synapse elimination by astrocytes and microglia in Alzheimer’s disease mouse models
Source: Nat Aging. 2022 Sep 20;2(9):837–50. doi: 10.1038/s43587-022-00281-1 (PMC10154216; doi:10.1038/s43587-022-00281-1)
Supplement: Source Data Extended Data Fig. 8 — Numerical source data. [file 43587_2022_281_MOESM14_ESM.xlsx]

## Sheet: Sheet1
Fig. S8b left					Fig. S8b right					Fig. S8d					Fig. S8e					Fig. S8f					Fig. S8g					Fig. S8h left			Fig. S8 right					Fig. S8i left			Fig. S8i right
WT	C1qKO	P301S	P301S;C1qKO		WT	C1qKO	P301S	P301S;C1qKO		WT	C3KO	P301S	P301S;C3KO		WT	C3KO	P301S	P301S;C3KO		WT	C3KO	P301S	P301S;C3KO		WT	C3KO	P301S	P301S;C3KO		Astrocytes	Microglia		WT	C3KO	P301S	P301S;C3KO		Astrocytes	Microglia		WT	C3KO	P301S	P301S;C3KO
228.75	86.38	199.24	348.2		121.975	56.58	149.64	273.2		0.00197425	0.00182875	0.00192208	0.00091814		0.00486052	0.00285412	0.00558442	0.00301991		0.00816262	0.0140094	0.0280673	0.01124		0.00647743	0.00954624	0.0200929	0.00805434		1	0.640741		2.63736	1.85714	3.11321	3.04651		1	1.46753		0.835165	0.902439	0.511182	0.824742
28.8354	114.56	209.64	270.7		13.384	72.2	120.02	180.867		0.00197568	0.00063995	0.00383855	0.0078169		0.00356636	0.00147752	0.015453	0.0228345		0.00635712	0.00358819	0.0419451	0.0734819		0.00574683	0.00358819	0.0363029	0.035374		1	0.433121		3.26923	3.82609	4.05882	2.89963		1	1		0.985294	1.69697	0.621287	0.590909
87.52	93.52	781	239.6		68	47.9	669.5	140.76		0.00029851	0.00035623	0.0077193	0.0004698		0.00123383	0.00081425	0.0146093	0.00124161		0.00301679	0.00306875	0.108645	0.00757701		0.00301679	0.00311455	0.0517116	0.00433756		1	0.4375		4.5	2.05882	1.79508	5.5		1	0.985294		2.83333	1.33333	0.36163	0.506849
285.6	89.32	776	593.75		101.96	35.732	780	517		0.00048387	0.00094843	0.00056507	0.0003526		0.00115591	0.00248619	0.00119863	0.00142997		0.00333258	0.00399066	0.00764413	0.00844035		0.00632625	0.00428266	0.00596735	0.0071976		1	0.381481		3	2.72	1.88	12.4		1	0.931818		2.16667	0.973684	0.876712	0.951807
29.928	96.9	170.775	10.5367		20.316	48.64	138.6	12.53		0.00077348	0.00040913	0.0050613	0.00116412		0.00137201	0.00123692	0.0124694	0.00263359		0.00351215	0.00308301	0.0702681	0.0332233		0.00240558	0.00349715	0.0426482	0.00963689		1	0.330769		3.11111	5.36364	2.86667	1.94118		1	0.881579		0.659091	1.88462	0.386473	0.266436
80.5	96.76	226	116.167		39.74	41.62	81.9	79.4667		0.00078616	0.00091319	0.00196	0.00020426		0.00180294	0.00165727	0.00329333	0.00073712		0.00763852	0.0103137	0.0184574	0.00403732		0.00790748	0.0070668	0.0120812	0.00421676		1	0.55102		3.32	2.14286	1.86792	7.75		1	1.45946		1.29577	1.56579	0.815068	1.80645
80.02	70.9	1055	660.6		33.24	37.88	961.333	347.8		0.00058704	0.00244585	0.00369748	0.00419259		0.00279352	0.00348375	0.00798319	0.00762963		0.00622142	0.0120343	0.0516045	0.0606425		0.00372222	0.00898151	0.034878	0.021435		1	0.702073		4.74194	1.97761	2.66102	2.06863		1	1.3399		0.84127	1.09938	0.603015	0.311793
115.76	139.26	3285	479		39.02	47.5	3917	222.375		0.00164179	0.00215706	0.00236508	0.00208861		0.00374282	0.00347913	0.0045873	0.00598101		0.00809988	0.00939926	0.00954671	0.0320707		0.00964763	0.00963279	0.00918233	0.0184206		1	0.62		3.625	2.04237	2.22917	3.55932		1	0.975758		1.80488	1.24194	0.835821	0.515971
180	158.5	730.2	702.8		57.5	46.306	509.4	336.8		0.00106977	0.00139148	0.00581197	0.00410354		0.00334884	0.00273105	0.011444	0.00683081		0.0115506	0.0118114	0.0942222	0.0608568		0.0110058	0.00943944	0.0608501	0.0111061		1	0.509506		3.86957	2.6	2.13675	2.87097		1	1.25128		1.14876	1.61224	0.8	0.335329
	70.14	1416.8				47.12	1481.2			0.00085551		0.00747235			0.00288973		0.0158452			0.00983575		0.0985582			0.0085466		0.0721587			1	0.344186		6.12		1.74556			1	1.39688		1.25263		0.451496
		268.5					146.75																							1	0.248401							1	1.15542
		629.333					440.667																							1	0.528384							1	2.10098
		827.25					810																							1	0.471429							1	1.28099
		337.4					274.6																							1	0.405899							1	1.64762
		1050					1214.4																							1	0.595142							1	1.52778
		845.4					779.2																							1	0.463158							1	1.47957
																														1	0.515571							1	1.03968
																														1	0.507862							1	1.54843
																														1	0.471585							1	1.36585
																														1	0.304029							1	1.39552
																														1	0.342328							1	2.07728
																														1	0.378378							1	1.74684
																														1	0.246575							1	1.17266
																														1	0.442029							1	3.44751
																														1	0.277108							1	0.957447
																														1	0.549515							1	2.82913
																														1	0.349206							1	1.74103
																														1	0.600739							1	5.47959
																														1	0.406181							1	1.26016
																														1	0.553977							1	1.10619
																														1	0.241935							1	1
																														1	0.418605							1	0.526786
																														1	0.563758							1	1.46
																														1	0.436047							1	0.965986
																														1	0.210145							1	1.67143
																														1	0.43865							1	0.839572
																														1	0.319444							1	1.0495
																														1	0.296053							1	1.15084
